# Supplementary material for: Multi-omics integration provides biological insight and prioritizes potential drug targets in multiple sclerosis progression
Source: J Neuroinflammation. 2026 Jun 2;23:198. doi: 10.1186/s12974-026-03895-z (PMC13261964; doi:10.1186/s12974-026-03895-z)
Supplement: Supplementary file 7 — Supplementary Material 7. [file 12974_2026_3895_MOESM7_ESM.xlsx]

## Sheet: Overview
1	Table S1. Overview of GWAS and multi-omics summary statistics used in the study
2	Table S2. PWAS idntifying plasma proteins associated with multiple sclerosis progression, through integrating pQTL and MS GWAS
3	Table S3. PWAS idntifying brain proteins associated with multiple sclerosis progression, through integrating pQTL and MS GWAS
4	Table S4. SMR analysis identifying plasma proteins causally associated with multiple sclerosis progression, based on candidate proteins determined by PWAS
5	Table S5. Colocalization analysis investigating whether the same causal variant is responsible for both plasma protein expression and multiple sclerosis progression, as opposed to distinct causal variants in proximity
6	Table S6. SMR analysis identifying brain proteins causally associated with multiple sclerosis progression, based on candidate proteins determined by PWAS
7	Table S7. Colocalization analysis investigating whether the same causal variant is responsible for both brain protein expression and multiple sclerosis progression, as opposed to distinct causal variants in proximity
8	Table S8. Plasma and Brain Proteins Associated with Multiple Sclerosis Progression in SMR Analysis and the corresponding colocalization analysis results
9	Table S9. Sensitivity SMR analysis for proteins associated with multiple sclerosis progression after excluding potential protein-altering variants (PAVs).
10	Table S10 Sensitivity analysis of colocolization analysis implementing different parameter in plasma and MS severity
11	Table S11. Prior-sensitivity analysis of colocalization for brain proteins and MS progression across varied parameter configurations
12	Table S12.Pathway annotation and protein-targeted drugs of candidate plasma proteins
13	Table S13. Pathway annotation and protein-targeted drugs of candidate brain proteins
14	Table S14. Protein-protein interaction analysis of potential causal proteins in plasma and brain with targets of current multiple sclerosis drugs (minimum combined score of 0.7)
15	Table S15. Mendelian Randomization Analysis of Plasma Proteins and MS Progression
16	Table S16. Mendelian Randomization Analysis of Brain Proteins and MS Progression
17	Table S17. TWAS identifying mRNA level of detected proteins
18	Table S18. Cell-specific differential gene expression of prioritized proteins

## Sheet: Table S1
Table S1. Overview of GWAS and multi-omics summary statistics used in the study
Study Phase	Features	No. Features	Tissue Type	Sample Size	Ancestry	Data Availability	Reference (PMID / DOI)
Outcome	MS Progression (ARMSS)	N/A	N/A	22389	European	https://imsgc.net/	Harroud, et al. (PMID: 37380766)
Discovery	pQTL (Proteomic)	2004	Plasma	7213	European	http://nilanjanchatterjeelab.org/pwas	Zhang, et al. (PMID: 35501419)
Discovery	pQTL (Proteomic)	1443	Brain	376	European	https://adknowledgeportal.org	Wingo, et al. (PMID: 33510477)
Validation	pQTL (Proteomic)	4719	Plasma	35559	European	https://www.decode.com/summarydata/	Ferkingstad, et al. (PMID: 34857953)
Validation	pQTL (Proteomic)	372	Brain	149	European	https://adknowledgeportal.org	Robins, et al. (PMID: 33571421)
Validation	eQTL (Transcriptomic)	4701	Whole blood	1264	European	http://gusevlab.org/projects/fusion/	Gusev, et al. (PMID: 26854917)
Validation	eQTL (Transcriptomic)	5420	Brain	452	European	http://gusevlab.org/projects/fusion/	Gusev, et al. (PMID: 26854917)
Validation	Single-cell transcriptomic profiles	14 blood cell types, 934 genes	Whole blood	10	European	https://www.nature.com/articles/s41467-019-14118-w#data-availability	Schafflick D, et al. (PMID: 31937773)
Validation	Single-cell transcriptomic profiles	8 brain cell types, 20397 genes	Brain	9	European	https://www.nature.com/articles/s41586-019-0903-2#data-availability	Jäkel S, et al. (PMID: 30747918)
Abbreaviations: ARMSS: Age-related Multiple Sclerosis Severity Score; eQTL: expression quantitative trait loci; MS: multiple sclerosis; pQTL: protein quantitative trait loci

## Sheet: Table S2
Table S2. PWAS idntifying plasma proteins associated with multiple sclerosis progression, through integrating pQTL and MS GWAS
Gene	Chr	P0	P1	HSQ	BEST.GWAS.ID	BEST.GWAS.Z	PQTL.ID	PQTL.R2	PQTL.Z	PQTL.GWAS.Z	NSNP	NWGT	MODEL	MODELCV.R2	MODELCV.PV	PWAS.Z	PWAS.P
NMRAL1	16	4511692	4545764	0.07722	rs11557236	-2.774	rs11557236	0.04037	-17.13	-2.77415	48	48	enet	0.043	1.6e-70	3.249	0.00116
CPXM1	20	2774720	2781273	0.4105	rs111279717	2.947	rs11697820	0.245067	42.06	-1.8313	90	90	enet	0.36	0	-3.2414	0.00119
RCN3	19	50031260	50050219	0.00707	rs2878342	-2.983	rs73582441	0.001103	4.32	-2.79658	52	52	enet	0.00012	0.17	-2.9938	0.00276
PTGFRN	1	117452538	117532975	0.38031	rs4233450	-2.59	rs4233450	0.299	46.48	-2.5949	71	71	enet	0.39	0	-2.98	0.00291
DCTD	4	183811213	183839089	0.00563	rs11937236	2.481	rs6552631	0.000739	4.41	0.66201	72	72	enet	0.0012	0.0016	2.9329	0.00336
CXCL11	4	76954835	76962568	0.02849	rs6816425	3.012	rs6827617	0.015654	-11.29	2.13262	33	33	enet	0.026	7.5e-43	-2.831	0.00464
REG4	1	120336640	120354203	0.02961	rs145549342	-2.74	rs2298069	0.016	-10.85	2.7409	37	37	enet	0.02	5.8e-33	-2.83	0.0047
MAX	14	65472892	65569413	0.04357	rs8004805	3.325	rs762810	0.069752	-22.63	2.3675	19	19	enet	0.071	1.8e-118	-2.7593	0.00579
NISCH	3	52489134	52527084	0.00337	rs146986877	-2.6	rs4687616	0.000784	3.95	-0.66232	31	31	enet	1.1e-05	0.3	-2.67483	0.00748
CRK	17	1323983	1366456	0.02293	rs7208768	3.057	rs12936625	0.0182	-11.61	2.79252	32	32	enet	0.019	6e-33	-2.6459	0.00815
GMPR2	14	24701628	24708448	0.17871	rs2766	2.717	rs34354104	0.079308	-23.95	2.494	54	54	enet	0.09	1e-149	-2.6092	0.00908
CNTN2	1	205012065	205047417	0.34906	rs1172122	-3.12	rs3753847	0.188	-36.86	3.1019	115	115	enet	0.37	0	-2.61	0.00915
ATF6B	6	32083041	32096030	0.1741	rs557011	-3.04	rs6449	0.03036	14.9	-0.7984	86	86	enet	0.054	9.8e-90	-2.5807	0.00986
TAC1	7	97361396	97369784	0.04265	rs117566380	2.806	rs2072099	0.019149	-12.12	-2.23139	53	53	enet	0.034	3.8e-57	2.57902	0.00991
NEO1	15	73344051	73597546	0.07191	rs12909626	-2.92	rs13379875	0.05916	-20.7	2.06521	34	34	enet	0.08	4.2e-133	-2.55831	0.0105
NID2	14	52471521	52535946	0.10243	rs7145374	-2.692	rs941622	0.125698	30.22	2.011	74	74	enet	0.16	7.1e-277	2.5413	0.01104
CD209	19	7804879	7812450	0.11629	rs17159862	-2.541	rs2335525	0.058734	-20.9	-1.0683	113	113	enet	0.1	7.3e-170	2.5392	0.01111
GFRA2	8	21547910	21669869	0.15995	rs13269039	-2.802	rs15881	0.062737	21.31	-1.67549	80	80	enet	0.16	2.9e-271	-2.52956	0.0114
CCDC50	3	191046874	191116448	0.01631	rs148340281	-2.57	rs147604673	0.00938	-8.6	0.602	48	48	enet	0.009	4.9e-16	-2.52544	0.01156
UCMA	10	13263766	13276374	0.16173	rs533555	-2.91	rs1537771	0.047975	-18.67	0.1468	96	96	enet	0.1	8.6e-173	-2.491	0.0127
C1R	12	7187518	7245136	0.07994	rs143238956	3.018	rs143238956	0.080694	-2.58	3.0175	5	5	enet	0.085	7.8e-142	-2.47049	0.0135
PTPRU	1	29563028	29653325	0.07169	rs145659473	-2.8	rs2179795	0.0253	-13.69	1.6892	89	89	enet	0.048	3e-79	-2.47	0.01357
FGF2	4	123747863	123819391	0.0318	rs308403	-2.467	rs308403	0.021284	-12.52	-2.46697	1	1	enet	0.019	9.9e-32	2.467	0.01363
AZGP1	7	99564343	99573665	0.09743	rs1981550	-2.399	rs1981550	0.112418	-28.56	-2.39863	21	21	enet	0.11	6e-193	2.4407	0.01466
GSS	20	33516235	33543830	0.12226	rs6088788	-2.582	rs6088642	0.091434	25.78	-2.3482	36	36	enet	0.11	4.8e-180	-2.4053	0.01616
EIF4B	12	53400066	53435999	0.00841	rs115019703	1.992	rs115019703	0.002832	-4.7	1.9918	23	23	enet	0.0019	0.00011	-2.39971	0.0164
FMOD	1	203309756	203320886	0.07298	rs12093676	2.51	rs10920616	0.0407	-17.54	1.7231	36	36	enet	0.056	1e-92	-2.4	0.01644
DOK2	8	21766384	21771201	0.01841	rs113494346	2.685	rs2054713	0.002794	6.63	-2.14115	60	60	enet	0.0088	1e-15	-2.39482	0.0166
CD68	17	7482809	7485429	0.06969	rs858520	-2.326	rs9901673	0.094	26.18	2.16205	22	22	enet	0.099	6e-166	2.3696	0.01781
LECT2	5	135257968	135290672	0.50447	rs72795001	1.919	rs2526147	0.231	-40.92	-1.5463	79	79	enet	0.43	0	2.3668	0.0179
GIF	11	59596746	59612972	0.00435	rs117456053	2.3	rs150884181	0.005492	-6.49	2.2888	4	4	enet	0.0048	2e-09	-2.358	0.0184
IDUA	4	980785	998352	0.44614	rs11248061	-2.699	rs3796622	0.177052	35.77	-1.76201	219	219	enet	0.34	0	-2.3461	0.01897
MET	7	116312250	116438431	0.06393	rs40239	2.324	rs41748	0.01832	-11.65	0.583432	65	65	enet	0.04	5.5e-66	-2.3337	0.01961
EGFR	7	55086710	55279321	0.09007	rs567072786	2.762	rs75059484	0.010444	-10.5	-0.142935	76	76	enet	0.058	9.6e-96	2.33329	0.01963
PLG	6	161123270	161175129	0.54602	rs77798339	2.44	rs537579467	0.07847	24.02	1.37243	166	166	enet	0.23	0	2.3208	0.0203
CBL	11	119077008	119184636	0.08607	rs4938644	2.19	rs76683040	0.062861	-21.75	2.1893	89	89	enet	0.096	3.7e-161	-2.30156	0.0214
CBR1	21	37442239	37445464	0.1335	rs73372463	2.37	rs16993864	0.08399	-24.73	2.2828	28	28	enet	0.093	3.5e-155	-2.2983	0.0215
APOM	6	31620193	31625987	0.1001	rs2736161	-2.52	rs805264	0.04408	-18.05	-2.4904	40	40	enet	0.051	1.2e-83	2.2808	0.02256
IL11RA	9	34650699	34661899	0.08134	rs80317929	-2.73	rs11575578	0.10712	27.91	-1.9793	39	39	enet	0.11	6.1e-187	-2.2611	0.0238
MANSC1	12	12478990	12503176	0.066	rs61922027	2.261	rs3741798	0.083555	24.69	2.1814	33	33	enet	0.084	9.4e-140	2.25593	0.0241
LGALS4	19	39292311	39303585	0.0655	rs147909175	-3.387	rs9304578	0.037901	-16.58	1.46394	44	44	enet	0.064	1.6e-105	-2.2462	0.02469
ARL3	10	104433488	104474154	0.16645	rs118104390	2.8	rs8354	0.088622	-25.42	1.9555	46	46	enet	0.16	6.5e-274	-2.2401	0.0251
FCRLB	1	161691353	161697933	0.099	rs35002732	-2.92	rs61801163	0.0479	18.76	1.7037	70	70	enet	0.091	2.5e-152	2.23	0.02585
REG3G	2	79252812	79255631	0.12057	rs1522857	-2.808	rs430298	0.11659	29.07	1.80673	89	89	enet	0.19	0	2.2168	0.0266
POMGNT2	3	43120724	43147571	0.06195	rs114723852	-2.65	rs2002182	0.0794	-24.04	-2.36476	19	19	enet	0.08	4.7e-133	2.20659	0.02734
CLEC4G	19	7793844	7798792	0.05853	rs117034642	-2.127	rs1010046	0.0395	17.1	-2.09014	62	62	enet	0.04	3.5e-66	-2.1714	0.0299
CLPS	6	35762759	35765121	0.2757	rs149097085	2.44	rs9380534	0.08079	24.2	1.14861	147	147	enet	0.15	1.9e-252	2.1662	0.0303
REG3A	2	79384129	79386879	0.06516	rs4571073	2.736	rs116652994	0.02359	13.12	-1.4983	41	41	enet	0.048	3.4e-79	-2.1652	0.0304
LARGE	22	33558212	34318829	0.00527	rs79336623	2.428	rs79336623	0.000198	-3.98	2.4277	10	10	enet	-1.6e-05	0.35	-2.1616	0.0307
CXCL10	4	76942271	76944650	0.0075	rs4859568	2.46	rs151000561	0.000494	5.94	-0.12208	20	20	enet	0.0047	3.1e-09	2.1474	0.03176
CNRIP1	2	68511303	68547183	0.166	rs62143936	-2.89	rs7604489	0.16899	-35.26	-1.73642	48	48	enet	0.19	0	2.1435	0.0321
TXNL4B	16	72078188	72128330	0.12961	rs17850869	2.737	rs116891509	0.04058	17.51	0.988956	40	40	enet	0.053	3.2e-88	2.1412	0.03226
SEMA4A	1	156117157	156147543	0.06382	rs7695	2.22	rs12401997	0.0338	15.77	2.1193	40	40	enet	0.038	2.6e-62	2.13	0.03295
ACAA1	3	38144620	38178733	0.09243	rs111872539	2.53	rs2229528	0.0429	-17.66	1.5186	49	49	enet	0.046	5.2e-76	-2.12245	0.0338
C10orf54	10	73507313	73533277	0.12444	rs117140087	-2.47	rs10762476	0.082794	24.49	2.0062	26	26	enet	0.11	1.4e-189	2.1226	0.0338
MFAP4	17	19286755	19290503	0.1017	rs528684420	2.248	rs528684420	0.0242	-13.33	2.24838	29	29	enet	0.031	1.1e-51	-2.1085	0.03499
PRSS57	19	685546	695498	0.14704	rs77505197	3.273	rs2301741	0.055174	20.01	-2.30695	39	39	enet	0.061	4.7e-101	-2.1084	0.03499
RETN	19	7733935	7735341	0.15585	rs75932187	2.68	rs34124816	0.030508	-14.93	1.86486	112	112	enet	0.053	3.2e-88	-2.1039	0.03539
LIFR	5	38474770	38608456	0.07727	rs7722181	2.064	rs3729741	0.0276	14.41	-1.8776	58	58	enet	0.065	6.5e-108	-2.0908	0.0365
GALNT16	14	69725994	69823750	0.1643	rs117351029	-2.589	rs12100668	0.046997	18.51	-1.0417	85	85	enet	0.14	8.7e-232	-2.0748	0.03801
PDCD5	19	33072096	33078359	0.2287	rs12978777	2.666	rs4499344	0.212807	39.2	1.49342	27	27	enet	0.27	0	2.0665	0.03878
CRKL	22	21271695	21308035	0.05601	rs144005025	2.79	rs117858197	0.011442	-9.34	1.7282	31	31	enet	0.019	1.3e-31	-2.0653	0.0389
TREM1	6	41235664	41254420	0.18034	rs114751727	-2.8	rs2234243	0.12285	-29.82	0.57733	107	107	enet	0.23	0	-2.0495	0.0404
PLG	6	161123270	161175129	0.42466	rs137999901	2.08	rs4252129	0.0765	-23.58	-0.70367	119	119	enet	0.17	7.2e-293	2.0407	0.0413
BTN3A3	6	26440700	26453643	0.45824	rs6456715	2.87	rs9393711	0.25844	-43.2	-1.21517	116	116	enet	0.47	0	2.0391	0.0414
THG1L	5	157158428	157168457	0.42884	rs2173675	2.731	rs2270812	0.322	48.21	1.7079	42	42	enet	0.35	0	2.028	0.0426
LILRB5	19	54753279	54761164	0.43643	rs3826755	2.092	rs12975366	0.405162	-54.06	1.98099	54	54	enet	0.46	0	-2.0257	0.0428
NADK	1	1682671	1711896	0.0276	rs4648629	-2.28	rs4648629	0.0458	-18.51	-2.2788	29	29	enet	0.047	7e-77	2.02	0.043
NRP2	2	206546714	206662857	0.15705	rs193249797	3.725	rs62172729	0.0164	-11.88	0.28579	152	152	enet	0.066	9.8e-110	2.0056	0.0449
SEMA6B	19	4542605	4581788	0.02603	rs350841	-2.593	rs4353572	0.009394	8.38	2.18062	46	46	enet	0.01	3.1e-18	1.9936	0.04619
TNXB	6	32008930	32083111	0.3913	rs182547608	3.07	rs116298992	0.12549	-30.11	1.0963	100	100	enet	0.25	0	-1.9802	0.04768
ART3	4	76932337	77033955	0.09853	rs4859419	2.506	rs4859610	0.056013	-20.16	2.14589	92	92	enet	0.11	1.3e-176	-1.9795	0.04776
MFGE8	15	89441914	89456612	0.06656	rs7169845	2.5	rs12911703	0.07782	23.78	-1.96352	33	33	enet	0.092	4.7e-153	-1.96538	0.0494
PCDH9	13	66876966	67804577	0.04198	rs1885949	-2.6	rs4884685	0.00483	-7.32	-2.1904	58	58	enet	0.019	2.5e-32	1.9591	0.0501
DUT	15	48623208	48635570	0.00471	rs12593807	2.08	rs8039702	0.00502	-6.32	1.93656	9	9	enet	0.0041	3.3e-08	-1.95701	0.0503
ST6GALNAC6	9	130647600	130667687	0.00933	rs35211009	-2.56	rs61740973	0.00197	-5.47	0.7095	37	37	enet	0.0036	1.9e-07	1.9503	0.0511
CACNA2D3	3	54156574	55108584	0.10579	rs9839987	2.83	rs6802227	0.0362	16.36	2.62818	114	114	enet	0.074	2.6e-123	1.94544	0.05172
IGDCC4	15	65673822	65715285	0.24044	rs183101664	-3.37	rs8036706	0.02824	15.37	-2.45125	93	93	enet	0.11	8.2e-185	-1.94095	0.0523
ITLN1	1	160846330	160854970	0.00918	rs790626	-2.47	rs61803286	0.00341	5.84	-0.8943	39	39	enet	0.0037	1.3e-07	-1.94	0.05231
SIRPB1	20	1542031	1600707	0.4662	rs2251950	-3.557	rs12480515	0.269027	44.06	1.9453	192	192	enet	0.52	0	1.9387	0.05253
TRIM3	11	6469843	6495689	0.0108	rs2344827	2.01	rs2344827	0.005393	-6.69	2.0076	25	25	enet	0.0045	8.1e-09	-1.93731	0.0527
NCAN	19	19322767	19363042	0.03004	rs10401969	-2.22	rs2228603	0.030074	-14.79	-2.17347	24	24	enet	0.029	5.9e-49	1.9357	0.0529
RAB21	12	72148643	72194066	0.0196	rs10879323	2.183	rs2864808	0.007437	-8.81	2.1772	50	50	enet	0.014	2.1e-23	-1.93105	0.0535
IL1RAP	3	190231840	190377539	0.40058	rs73201852	3.05	rs7611887	0.419	-55.02	1.26247	69	69	enet	0.49	0	-1.91165	0.05592
PLCG2	16	81772702	81996290	0.07411	rs28552961	-2.438	rs62045706	0.02466	13.65	0.897632	55	55	enet	0.052	3e-86	1.91	0.05613
NAAA	4	76834813	76862166	0.25311	rs66828967	3.126	rs28451731	0.243323	-41.99	2.47124	114	114	enet	0.37	0	-1.9075	0.05646
DECR1	8	91013633	91065861	0.02246	rs2107466	-2.983	rs1805806	0.015824	-11.25	-2.66385	29	29	enet	0.023	6.6e-38	1.90488	0.0568
CPNE1	20	34213953	34252878	0.45423	rs76990836	-2.457	rs113522583	0.327509	-48.66	-1.0398	51	51	enet	0.43	0	1.9023	0.05713
SIGLEC14	19	52145806	52150054	0.52882	rs8109852	3.627	rs872629	0.214229	-39.37	1.67995	214	214	enet	0.34	0	-1.9016	0.05723
PLCG1	20	39765600	39825441	0.01564	rs753381	1.941	rs753381	0.01116	9.23	1.941	22	22	enet	0.011	1.4e-18	1.8987	0.0576
TAPBP	6	33267471	33282164	0.3307	rs148351210	-2.46	rs1014779	0.09983	-27.11	0.39	122	122	enet	0.17	4.7e-303	-1.8962	0.05793
LRRC4C	11	40135753	41481323	0.06141	rs11035785	-1.8	rs10837377	0.035788	-16.1	1.7179	43	43	enet	0.041	2.3e-68	-1.89534	0.058
CXCL12	10	44865613	44881941	0.03624	rs6593392	2.96	rs1023264	0.012705	-9.8	-0.9157	24	24	enet	0.021	1.1e-34	1.8832	0.0597
LTBP4	19	41098789	41135723	0.03877	rs34093919	-2.314	rs34093919	0.014975	-10.55	-2.31432	54	54	enet	0.02	3e-33	1.8818	0.05986
FAM177A1	14	35514113	35582336	0.21296	rs762010	2.108	rs799473	0.209536	-38.91	1.6911	77	77	enet	0.23	0	-1.8759	0.06066
AGT	1	230826522	230881322	0.06843	rs5046	2.66	rs2071404	0.0327	17	2.6323	84	84	enet	0.058	2.5e-95	1.88	0.06068
HLA-DQA2	6	32709168	32714975	0.1767	rs3129886	-2.87	rs9272014	0.14885	-32.9	0.9063	83	83	enet	0.24	0	-1.8737	0.06097
C10orf54	10	73507313	73533277	0.12251	rs4424593	2.2	rs12415873	0.090054	25.59	1.9959	69	69	enet	0.11	2.4e-186	1.8733	0.061
AGRP	16	67516474	67517450	0.05001	rs181555028	-1.938	rs114322795	0.03163	15.41	-1.6429	28	28	enet	0.045	8.9e-75	-1.8662	0.06201
HSPG2	1	22148737	22263803	0.0756	rs76504298	3.07	rs12742444	0.0573	20.58	2.4353	64	64	enet	0.063	3.2e-104	1.85	0.06369
WFDC1	16	84328452	84363450	0.28646	rs193704	2.934	rs400345	0.21547	-39.44	-1.55202	135	135	enet	0.26	0	1.8432	0.06529
C1QC	1	22970126	22974603	0.29541	rs12058824	2.21	rs75380810	0.069	22.37	0.7908	159	159	enet	0.19	0	1.84	0.06605
GPX7	1	53068043	53074723	0.13396	rs1416094	1.76	rs6669154	0.143	-32.23	1.7286	16	16	enet	0.17	3.1e-289	-1.83	0.06698
TGFBR3	1	92145900	92371892	0.04179	rs79859654	2.92	rs79859654	0.011	9.34	2.9225	75	75	enet	0.029	6.7e-49	1.82	0.06805
IL18BP	11	71709659	71716761	0.00883	rs2298455	2.13	rs17884883	0.004719	-5.98	1.4445	40	40	enet	0.0045	6.7e-09	-1.81696	0.0692
CLSTN2	3	139654027	140296239	0.12319	rs115927282	2.45	rs9863263	0.0383	-16.85	1.53628	98	98	enet	0.12	1.4e-202	-1.81443	0.06961
TPI1	12	6976283	6980112	0.03596	rs66621175	-1.39	rs66621175	0.051657	-18.47	-1.3898	3	3	enet	0.051	7.5e-84	1.8084	0.0705
CLIC5	6	45848564	46048085	0.26546	rs76801943	-2.65	rs35822882	0.07306	-23.02	-1.15469	75	75	enet	0.088	2.3e-147	1.8076	0.0707
KLK7	19	51479724	51487355	0.09106	rs72626246	2.753	rs1654523	0.05244	19.66	-1.08439	83	83	enet	0.07	3.5e-116	-1.8062	0.07088
CSK	15	75074421	75095538	0.0857	rs111371332	-2.41	rs34933034	0.06048	21.89	1.60016	24	24	enet	0.076	3.5e-126	1.80554	0.071
CDCP1	3	45123769	45187914	0.12491	rs78329984	2.52	rs62244469	0.0389	-17.06	1.07396	73	73	enet	0.09	1.2e-149	-1.80478	0.07111
RARRES2	7	150035406	150038751	0.07695	rs11771677	-2.809	rs3735167	0.094737	26.19	-1.77441	46	46	enet	0.096	8.7e-161	-1.79748	0.07226
PF4	4	74846528	74847744	0.02601	rs115044024	-2.034	rs199877023	0.016767	-11.32	-1.16757	30	30	enet	0.02	3.4e-33	1.7959	0.07252
AIF1L	9	133971863	133998539	0.11723	rs10901336	2.27	rs11244284	0.11974	-29.44	1.2621	44	44	enet	0.17	2.8e-286	-1.79495	0.0727
NANS	9	100819014	100845359	0.0435	rs774330	-2.48	rs7855984	0.01407	10.44	-0.7424	95	95	enet	0.035	7.7e-58	-1.7926	0.073
PDCD6IP	3	33840063	33911199	0.10502	rs4678645	-2.76	rs1141054	0.176	-35.68	-1.87965	109	109	enet	0.19	0	1.78879	0.07365
SEMA3G	3	52467051	52479119	0.05732	rs182632644	3	rs2016575	0.0358	-16.16	-1.01739	53	53	enet	0.05	4.7e-82	1.78813	0.07375
ALDOC	17	26900133	26903966	0.02635	rs112632533	1.998	rs141921160	0.0136	-10.14	1.30965	23	23	enet	0.013	2.4e-22	-1.782	0.07475
VNN2	6	133065009	133084598	0.39772	rs75920132	-3.58	rs9493425	0.24884	-42.37	1.2701	86	86	enet	0.33	0	-1.7801	0.0751
CTSB	8	11700033	11727042	0.26132	rs191721445	2.861	rs1736081	0.205617	38.57	-1.84041	150	150	enet	0.25	0	-1.77785	0.0754
MIA	19	41277553	41283395	0.14926	rs193122850	-3.116	rs2607421	0.244003	42.12	-1.7321	72	72	enet	0.28	0	-1.7743	0.07601
FCGR3B	1	161592986	161601753	0.1357	rs138731942	3.85	rs10800573	0.0923	25.96	1.4107	69	69	enet	0.11	3.9e-185	1.77	0.07616
PAPPA	9	118916070	119164600	0.00326	rs10983184	1.77	rs10983184	0.00233	4.44	1.767	1	1	enet	0.00023	0.1	1.76696	0.0772
MRC1	10	17851347	18200093	0.20436	rs35736649	2.6	rs111957681	0.162251	-34.27	-0.1833	44	44	enet	0.23	0	1.7652	0.0775
TDGF1	3	46616024	46623947	0.42487	rs11718490	1.91	rs3806702	0.481	58.94	1.81204	27	27	enet	0.49	0	1.76115	0.07821
LILRA5	19	54818353	54824436	0.06746	rs7252000	2.265	rs397600	0.025155	13.63	1.87524	37	37	enet	0.042	8.6e-70	1.7586	0.07865
PDHX	11	34937376	35042138	0.07716	rs2762955	-1.85	rs2915221	0.046208	-18.83	-0.9057	143	143	enet	0.09	3.2e-150	1.74842	0.0804
CACYBP	1	174968300	174981163	0.05079	rs12565944	-1.99	rs16847450	0.101	-27.06	-1.782	40	40	enet	0.099	2.7e-166	1.74	0.08225
YWHAZ	8	101928751	101965616	0.01463	rs1910844	-1.888	rs12335167	0.001866	5.2	1.16078	43	43	enet	0.0049	1.6e-09	1.73466	0.0828
SPINT1	15	41136216	41150405	0.05838	rs17714690	-2.94	rs17658212	0.02718	-14.07	-1.63146	20	20	enet	0.028	8.8e-47	1.72839	0.0839
AP2A2	11	924894	1012245	0.02303	rs28679631	2.26	rs4963151	0.012521	-10.08	-1.0967	41	41	enet	0.019	1.1e-32	1.72426	0.0847
USP15	12	62654119	62811211	0.09869	rs75888280	-2.134	rs11612349	0.140268	32.01	1.6636	64	64	enet	0.21	0	1.72378	0.0847
GSTA1	6	52656169	52668658	0.1122	rs150467787	2.44	rs4715316	0.26096	43.6	-2.27085	64	64	enet	0.28	0	-1.7226	0.085
BOLA1	1	149859440	149872351	0.08213	rs15931	1.88	rs1376675	0.165	34.78	1.7955	23	23	enet	0.17	5.7e-288	1.72	0.08629
NOG	17	54671060	54672972	0.02426	rs28872233	3.654	rs227715	0.00784	-8.78	0.535925	76	76	enet	0.016	4.9e-27	-1.6981	0.0895
FETUB	3	186353758	186370930	0.25019	rs4686823	3.2	rs5030103	0.0416	-19.72	-1.72004	88	88	enet	0.14	3.5e-235	1.69369	0.09033
YWHAB	20	43514343	43537173	0.19778	rs6031848	-1.889	rs6031847	0.322603	-48.35	-1.6655	46	46	enet	0.33	0	1.6852	0.09194
NAGK	2	71291474	71306938	0.10153	rs12611717	2.458	rs11680831	0.12057	-29.53	1.65633	33	33	enet	0.13	3.4e-227	-1.6827	0.0924
APOE	19	45409048	45412650	0.00984	rs157581	2.429	rs5117	0.002029	5.85	1.92534	17	17	enet	0.003	2.2e-06	1.6668	0.09556
MST1	3	49721380	49726934	0.43104	rs78407378	-2.45	rs3197999	0.444	-56.68	-1.80305	73	73	enet	0.52	0	1.66649	0.09561
CCL16	17	34303529	34308533	0.35241	rs145550637	2.579	rs112689088	0.291	-45.79	1.54798	70	70	enet	0.3	0	-1.6664	0.09564
GBP1	1	89517565	89531043	0.0342	rs115181263	2.85	rs61798920	0.0115	-9.66	0.4704	54	54	enet	0.024	2.7e-40	-1.66	0.09601
LILRA5	19	54818353	54824436	0.09089	rs7250632	2.465	rs397600	0.033508	15.69	1.87524	58	58	enet	0.056	1.7e-92	1.6625	0.09641
AFM	4	74347462	74369718	0.06431	rs9784481	-2.486	rs72856662	0.05276	-19.79	-0.75608	70	70	enet	0.067	3.3e-110	1.66	0.09691
CPN2	3	194060497	194072057	0.31589	rs73195020	2.93	rs11711157	0.229	-40.65	1.91152	65	65	enet	0.29	0	-1.65967	0.09698
FCGR3A	1	161511549	161520527	0.32822	rs6700241	2.44	rs10800573	0.412	54.36	1.3736	85	85	enet	0.42	0	1.65	0.09823
BPGM	7	134331563	134364568	0.00591	rs727338	1.663	rs4732044	0.005718	6.66	1.63785	21	21	enet	0.0046	4.5e-09	1.6494	0.09907
SOD3	4	24791534	24802464	0.18885	rs78247757	-2.966	rs2536512	0.047282	18.6	-0.28633	213	213	enet	0.12	3.4e-199	-1.6409	0.10081
CLMP	11	122940580	123065956	0.07886	rs7120168	-1.86	rs2302605	0.093958	26.22	-1.4857	55	55	enet	0.1	2.4e-171	-1.63904	0.1012
ST3GAL6	3	98451080	98540045	0.28141	rs278365	2.03	rs28489284	0.232	-41.06	-1.24346	90	90	enet	0.35	0	1.63593	0.10185
CD59	11	33724556	33758025	0.07006	rs831636	-2.28	rs831630	0.066144	-22.11	-2.237	44	44	enet	0.085	4.9e-142	1.63488	0.1021
SCO2	22	50961997	50964890	0.01816	rs73172252	-1.958	rs11479	0.011798	-9.55	-1.1999	11	11	enet	0.012	5.1e-21	1.6333	0.1024
C1QTNF5	11	119209652	119211650	0.04326	rs2509656	-1.96	rs2509656	0.013078	10.8	-1.9614	9	9	enet	0.031	1.2e-51	-1.62304	0.1046
CSF2RB	22	37309670	37336481	0.31357	rs117950420	-1.855	rs2239749	0.245464	-42.1	1.6188	8	8	enet	0.24	0	-1.6218	0.1048
CADM1	11	115039938	115375675	0.0386	rs79349713	-2.24	rs17564430	0.031743	15.35	-0.9466	54	54	enet	0.039	2.9e-65	-1.6215	0.1049
ENPP7	17	77704705	77716018	0.2973	rs9916601	1.818	rs8077074	0.37	52.08	1.58506	75	75	enet	0.42	0	1.618	0.10566
LIPN	10	90519739	90539383	0.21984	rs34204753	-2.55	rs10509554	0.276844	44.7	1.968	25	25	enet	0.31	0	1.6168	0.1059
IL17RD	3	57124010	57204334	0.12749	rs9882705	2.99	rs6776722	0.155	-34.67	1.58358	34	34	enet	0.2	0	-1.61675	0.10593
SERPINA1	14	94843084	94857030	0.3887	rs80004767	-3.076	rs28929474	0.119226	-29.41	-1.0383	93	93	enet	0.27	0	1.6167	0.10594
LYVE1	11	10578513	10633236	0.05668	rs55721279	-4.11	rs114758648	0.018757	11.85	1.0637	50	50	enet	0.039	8.8e-64	1.61447	0.1064
GLTPD2	17	4692259	4693884	0.09076	rs9899942	-3.079	rs34460487	0.0363	16.33	-1.08131	45	45	enet	0.061	5.8e-101	-1.6103	0.10732
PGLYRP1	19	46522411	46526311	0.02131	rs2072563	1.684	rs2072563	0.019025	-11.89	1.68353	11	11	enet	0.019	2.2e-31	-1.6097	0.10747
LILRA2	19	55084387	55101752	0.12131	rs9797555	2.334	rs2151868	0.064809	-21.71	1.67073	59	59	enet	0.093	1.1e-155	-1.6091	0.10759
ACY1	3	52017356	52023213	0.03411	rs352172	2.34	rs148804382	0.0106	-9.14	-2.01441	18	18	enet	0.01	2.1e-18	1.60729	0.10799
TNR	1	175284330	175712752	0.03254	rs12031193	1.93	rs2235256	0.0231	-13.02	1.7769	17	17	enet	0.023	4.5e-38	-1.6	0.10867
VTA1	6	142468299	142545822	0.04631	rs1475770	-3.63	rs225628	0.03434	-15.87	1.19131	43	43	enet	0.061	2.1e-101	-1.5985	0.1099
SVEP1	9	113127528	113342160	0.20286	rs75411154	-2.37	rs78742138	0.05747	20.4	1.5451	132	132	enet	0.13	5e-221	1.59859	0.1099
MANF	3	51422722	51426828	0.04422	rs111807267	-2.29	rs4611808	0.0295	-14.73	-0.8072	24	24	enet	0.037	5e-61	1.58661	0.1126
SMOC2	6	168841831	169073984	0.1638	rs911946	-2.45	rs56296467	0.08756	-25.22	-2.03375	122	122	enet	0.16	1e-277	1.5868	0.1126
RSPO3	6	127439816	127520626	0.08081	rs719726	-2.4	rs2154167	0.0982	26.98	-1.56892	45	45	enet	0.11	2.8e-180	-1.5829	0.1135
INHBB	2	121103712	121109379	0.13809	rs28416518	-1.728	rs17050272	0.08664	25.11	1.42129	29	29	enet	0.089	2.8e-148	1.582	0.1136
RSPO3	6	127439816	127520626	0.08413	rs13202608	-2.42	rs1892172	0.12358	29.94	-1.59941	49	49	enet	0.13	1.6e-229	-1.5822	0.1136
AGO3	1	36396319	36538101	0.00425	rs149430726	2.64	rs139140696	-2.03e-05	-3.39	0.5624	8	8	enet	1.9e-05	0.29	1.58	0.11373
REG1B	2	79312149	79315145	0.13798	rs2861844	-1.938	rs11126696	0.04901	18.85	-1.65078	67	67	enet	0.09	2.7e-149	-1.5784	0.1145
TFF1	21	43782391	43786644	0.0749	rs112704798	2.6	rs3761376	0.04698	-18.44	-1.4354	33	33	enet	0.053	5.3e-87	1.5724	0.1159
MAPKAPK2	1	206858250	206907626	0.05599	rs111707104	2.57	rs4256810	0.0466	18.42	1.7007	34	34	enet	0.046	1.1e-76	1.57	0.1164
APEX1	14	20923350	20925931	0.05044	rs1760953	3.194	rs1130409	0.020134	12.21	1.6508	27	27	enet	0.032	6e-53	1.5675	0.11699
VWC2	7	49813234	49961546	0.34007	rs1974955	-2.433	rs73347621	0.100015	-27.08	-1.19901	119	119	enet	0.21	0	1.5658	0.11739
PCK1	20	56136136	56143177	0.04566	rs6128064	2.228	rs2070756	0.022954	13.59	0.8383	20	20	enet	0.041	1.8e-68	1.5643	0.11775
GFRA1	10	117816436	118036315	0.0641	rs111363018	-2.21	rs11197582	0.046093	18.49	1.502	33	33	enet	0.053	8.5e-88	1.559	0.119
HADH	4	108910870	108956397	0.0211	rs80139795	-2.746	rs72890511	0.006993	8.47	1.61393	60	60	enet	0.015	4.4e-25	1.5543	0.1201
IL2RA	10	6052652	6104333	0.01792	rs12722497	2.38	rs12722497	0.008421	8	2.3807	13	13	enet	0.0075	9.4e-14	1.5537	0.1203
PGAM2	7	44102326	44105166	0.00649	rs111472780	-2.408	rs6956492	0.003559	-6.6	-1.15429	17	17	enet	0.0051	6.4e-10	1.55085	0.12094
GRAMD1C	3	113547029	113666021	0.19339	rs115633285	3.01	rs61634901	0.145	32.48	-0.76001	43	43	enet	0.19	0	-1.54745	0.12176
GZMK	5	54320084	54330398	0.03102	rs72765742	2.757	rs2407827	0.0122	10.03	-1.1306	21	21	enet	0.017	1.2e-29	-1.5423	0.123
NMT2	10	15144583	15210692	0.05676	rs4748143	2.58	rs11259539	0.024348	-13.5	-0.4877	20	20	enet	0.038	1.2e-62	1.5416	0.1232
ANTXR2	4	80822300	81046608	0.06734	rs142861704	2.731	rs10010217	0.047723	19.9	0.98216	63	63	enet	0.094	2.5e-157	1.5393	0.12374
TXNDC15	5	134210061	134237325	0.05044	rs76968049	1.753	rs3733897	0.052	19.41	1.5248	20	20	enet	0.056	1.6e-92	1.5355	0.1247
GSN	9	123970072	124095121	0.01103	rs13284638	2.5	rs10985196	0.00782	-7.84	0.9112	30	30	enet	0.0069	8.1e-13	-1.53469	0.1249
F2	11	46740746	46761056	0.01965	rs78158251	2.34	rs1799963	0.008626	8.03	0.6898	30	30	enet	0.0086	1.7e-15	1.53365	0.1251
MMP1	11	102660132	102668891	0.21868	rs117698348	-2.75	rs1144396	0.047168	18.6	-0.1907	126	126	enet	0.13	9.5e-215	-1.53322	0.1252
HPGDS	4	95219686	95264027	0.20218	rs1579660	1.893	rs10033662	0.153231	33.27	0.83815	63	63	enet	0.25	0	1.5314	0.12568
PRDX1	1	45976586	46008404	0.08447	rs12130818	3.32	rs11211133	0.0443	17.95	-0.1437	40	40	enet	0.075	5.5e-124	-1.53	0.12576
CTSZ	20	57560741	57583293	0.02545	rs13044189	2.132	rs75940688	0.019924	-12.14	-2.022	27	27	enet	0.031	4.8e-52	1.5309	0.12579
TLR1	4	38792298	38858438	0.03415	rs6819723	-2.448	rs5743618	0.033485	15.64	0.40547	22	22	enet	0.044	6.2e-72	1.5292	0.12621
TNFSF15	9	117546932	117568319	0.01527	rs56323622	2.37	rs56339337	0.00377	-6.71	1.8112	36	36	enet	0.0091	2.5e-16	-1.52426	0.1274
CNTN4	3	2140497	3099643	0.16705	rs13081043	-3.24	rs13071423	0.0354	17.3	-0.99598	160	160	enet	0.11	3e-183	-1.52044	0.1284
CCL22	16	57392695	57400101	0.06803	rs291040	-2.645	rs170364	0.01632	11.77	-1.39827	114	114	enet	0.046	2.5e-76	-1.5168	0.12932
KDR	4	55944648	55991762	0.42042	rs74725474	-1.77	rs34231037	0.072418	-22.98	-1.71105	67	67	enet	0.16	4.7e-268	1.5146	0.12988
SH3GLB2	9	131769315	131790610	0.10832	rs76119366	2.64	rs11537529	0.16306	-34.34	-1.1405	46	46	enet	0.17	1e-301	1.51242	0.1304
SELPLG	12	109015671	109027670	0.06039	rs73191236	2.062	rs73191242	0.038126	-16.62	1.0385	41	41	enet	0.054	9.3e-89	-1.50825	0.1315
AMPD2	1	110158726	110174673	0.01093	rs3120625	-2.54	rs523786	0.00254	-5.42	-1.4226	48	48	enet	0.0019	0.00011	1.51	0.13193
PPIF	10	81107225	81115090	0.01472	rs10824747	1.53	rs79510127	0.005743	-7	0.6485	22	22	enet	0.0084	3.9e-15	-1.501	0.1333
ACE	17	61554422	61575741	0.30581	rs4968780	-2.373	rs4353	0.281	-45.05	1.7209	41	41	enet	0.32	0	-1.4919	0.13574
PNLIPRP2	10	118380465	118404654	0.28711	rs76954506	2.14	rs4751995	0.36881	51.59	-1.3223	23	23	enet	0.37	0	-1.4903	0.1362
HIBCH	2	191054461	191208919	0.14258	rs16832572	-2.162	rs291466	0.33359	49.07	1.49389	30	30	enet	0.33	0	1.4859	0.1373
TMEFF1	9	103235431	103339918	0.03143	rs12352336	-1.8	rs10989102	0.01112	-9.47	-1.2622	27	27	enet	0.012	1.3e-20	1.48482	0.1376
TFF2	21	43766466	43771106	0.00774	rs77505241	1.76	rs58206891	0.00226	-5.83	1.5677	32	32	enet	0.0067	2e-12	-1.4804	0.1388
RIPK2	8	90770034	90803292	0.00492	rs34211510	1.553	rs34211510	0.004766	6.2	1.55278	5	5	enet	0.0033	7.5e-07	1.47738	0.1396
ST6GALNAC2	17	74561459	74583038	0.00656	rs12943725	1.833	rs11077885	0.000141	4.28	-0.070838	23	23	enet	0.0025	1.2e-05	1.4753	0.14014
GFRAL	6	55192267	55267291	0.09626	rs9475047	2.14	rs73439277	0.01379	12.13	-0.55489	127	127	enet	0.069	7e-115	-1.4744	0.1404
DNER	2	230222345	230579271	0.06539	rs9646889	-3.484	rs34661502	0.02462	-13.87	-1.16309	82	82	enet	0.061	1.5e-100	1.4738	0.1405
GXYLT1	12	42475647	42538676	0.22484	rs190407775	2.151	rs139695917	0.076779	23.59	1.9448	52	52	enet	0.14	1.3e-230	1.46675	0.1424
NEK7	1	198126124	198291550	0.04297	rs77577695	-2.5	rs142662761	0.0189	-11.8	-1.2642	11	11	enet	0.018	3.2e-31	1.47	0.14244
MYOC	1	171604557	171621828	0.2632	rs78578111	3.28	rs235879	0.0918	25.76	-1.5243	131	131	enet	0.2	0	-1.47	0.1428
DCI	16	2289403	2302301	0.00808	rs55650311	-1.465	rs55650311	0.00769	-7.79	-1.4651	1	1	enet	0.0068	1.5e-12	1.4651	0.14289
ADK	10	75910960	76469721	0.01075	rs150014740	-2.29	rs7099085	0.001771	5.95	2.0119	41	41	enet	0.0054	3e-10	1.4608	0.1441
GRAMD1C	3	113547029	113666021	0.08358	rs2712359	2.3	rs61634901	0.0494	19.01	-0.76001	24	24	enet	0.061	2.6e-100	-1.45797	0.14485
CHKB	22	51017388	51039884	0.04118	rs6009988	-2.113	rs5770922	0.022751	-12.97	-1.0142	34	34	enet	0.03	1.9e-49	1.4508	0.1468
ADAMTSL2	9	136397286	136440641	0.02161	rs117920781	2.14	rs10120207	0.00162	-6	0.4745	59	59	enet	0.015	2.2e-25	1.45032	0.147
TCN2	22	31002990	31023258	0.34096	rs74802973	2.562	rs12169610	0.138152	-32.35	-1.2007	104	104	enet	0.34	0	1.4474	0.1478
CADM2	3	85008140	86123579	0.02	rs11712857	2.42	rs9880919	0.00655	7.89	1.6239	23	23	enet	0.0078	3.2e-14	1.44567	0.14827
LRRC15	3	194075978	194090472	0.1651	rs59167005	-2.21	rs923930	0.138	31.69	0.61059	52	52	enet	0.2	0	1.44539	0.14835
PLD3	19	40854363	40886346	0.03145	rs396118	-2.494	rs4803321	0.020549	12.41	-1.32314	50	50	enet	0.02	2.5e-34	-1.4442	0.14869
NAPA	19	47990894	48018348	0.04094	rs830132	1.573	rs71363738	0.022055	12.71	-1.2782	26	26	enet	0.03	3.5e-49	-1.4437	0.14882
CXCL2	4	74962757	74964913	0.00617	rs1893319	-1.705	rs1893319	0.003955	6.54	-1.70507	6	6	enet	0.004	4.1e-08	-1.4429	0.14906
OAF	11	120081740	120101043	0.20917	rs12421142	-3.6	rs2508490	0.159983	-34.02	0.9111	79	79	enet	0.27	0	-1.43968	0.15
PLXNB2	22	50713408	50746075	0.28398	rs6010226	3.34	rs28573806	0.201995	38.26	-0.7867	75	75	enet	0.27	0	-1.4362	0.1509
SPON1	11	13984270	14289679	0.13759	rs77508989	-2.3	rs10832164	0.123763	-29.94	-1.7126	105	105	enet	0.17	1e-302	1.43466	0.1514
TBL2	7	72981867	72993121	0.04047	rs116897366	2.339	rs73134986	0.013668	10.12	1.16579	27	27	enet	0.014	8e-24	1.43394	0.15159
ALPPL2	2	233271554	233275424	0.00999	rs6708137	1.648	rs35458538	0.0059	7.04	1.31619	9	9	enet	0.0048	2e-09	1.4339	0.1516
IGLON5	19	51814898	51834145	0.05843	rs268900	2.359	rs7246422	0.012259	10.35	-0.45137	59	59	enet	0.038	1.5e-62	-1.433	0.15185
HGFAC	4	3443695	3451213	0.52478	rs76499077	2.42	rs2498323	0.311692	-47.42	1.87558	79	79	enet	0.39	0	-1.433	0.15187
SHC1	1	154934774	154946871	0.00997	rs74414495	1.79	rs114272540	0.00298	-5.46	-0.1947	23	23	enet	0.0035	2.7e-07	1.43	0.15316
EDDM3A	14	21214046	21216539	0.01405	rs12588944	1.476	rs34552133	0.008686	-8.25	1.3963	3	3	enet	0.0067	2.2e-12	-1.423	0.15474
TIE1	1	43766653	43788779	0.02963	rs148707035	-2.66	rs1556580	0.0287	15.13	-1.0217	27	27	enet	0.031	5.1e-52	-1.42	0.15512
BCHE	3	165490692	165555250	0.06265	rs3941625	1.89	rs73165060	0.0583	-21.34	-1.84371	51	51	enet	0.093	5.2e-156	1.42163	0.15513
LUM	12	91496406	91505271	0.12144	rs111284491	-2.161	rs3782580	0.014368	-11.95	0.9361	137	137	enet	0.054	1.8e-89	-1.41867	0.156
POFUT1	20	30795683	30826461	0.25401	rs11698032	-1.482	rs76143353	0.124336	-29.97	-1.3222	18	18	enet	0.13	1.4e-213	1.4167	0.15658
FGL1	8	17721889	17767874	0.17575	rs11986482	2.479	rs3739406	0.220796	40.11	1.05537	51	51	enet	0.3	0	1.4133	0.1576
SRL	16	4239375	4292081	0.02021	rs144604135	1.733	rs9930802	0.0126	-10.1	1.36951	17	17	enet	0.012	2.2e-20	-1.4129	0.1577
RECQL	12	21621844	21654603	0.03608	rs147915897	-3.509	rs74626198	0.005838	-7.7	-0.2173	78	78	enet	0.02	8.7e-34	-1.41265	0.1578
CXCL1	4	74735110	74737025	0.1322	rs74657460	3.013	rs1366946	0.132887	31	-1.16071	42	42	enet	0.17	2e-295	-1.4116	0.15808
APCS	1	159557616	159558655	0.06347	rs12036204	2.54	rs77672383	0.0375	-16.88	0.8919	57	57	enet	0.065	6.7e-107	-1.41	0.1595
ADM	11	10326620	10328944	0.00613	rs2071019	1.41	rs2923098	0.000331	5.18	0.889	15	15	enet	0.0017	0.00024	1.40393	0.1603
TESC	12	117476728	117537284	0.05071	rs7956233	1.563	rs10850746	0.055747	-20.23	0.9015	33	33	enet	0.063	6.7e-105	-1.40252	0.1608
NELL1	11	20691097	21597232	0.16197	rs79877117	2.59	rs8176786	0.108537	28.12	1.5773	39	39	enet	0.12	2.1e-200	1.40029	0.1614
PDGFD	11	103777917	104035107	0.11541	rs11226063	-3.17	rs10791660	0.047001	-18.49	0.6938	107	107	enet	0.081	9.8e-135	1.40014	0.1615
RSPO4	20	939095	982954	0.04057	rs6134143	2.362	rs75904281	0.009482	-9.82	-2.2982	43	43	enet	0.035	8.5e-58	1.3979	0.16214
AMBP	9	116822407	116840608	0.01706	rs116898413	-2.02	rs10982050	0.00813	-7.82	-1.0243	35	35	enet	0.013	1.6e-22	1.39603	0.1627
SIRPG	20	1609798	1638425	0.08429	rs1535883	1.476	rs6043409	0.108276	28.06	1.4681	30	30	enet	0.11	1.5e-185	1.3943	0.16321
STAT3	17	40465342	40540558	0.05612	rs12949918	1.58	rs4796791	0.0827	24.5	-1.49486	29	29	enet	0.082	7.7e-137	-1.3913	0.16415
REG1A	2	79347488	79350535	0.15112	rs115858336	2.62	rs11126696	0.04029	17.1	-1.65078	73	73	enet	0.093	5e-155	-1.3909	0.1642
UBE2K	4	39699729	39784412	0.02218	rs146218421	2.297	rs58339883	0.014745	10.77	-0.68735	28	28	enet	0.019	2.1e-32	-1.3819	0.16699
FCRL4	1	157543537	157567875	0.40663	rs849815	-2.52	rs11582663	0.264	-43.69	0.8802	58	58	enet	0.3	0	-1.38	0.16846
AKR1B1	7	134127108	134144036	0.08976	rs530219343	-2.166	rs782546	0.023028	13.31	-0.080074	37	37	enet	0.044	4.7e-73	-1.37539	0.16901
HSPA13	21	15743436	15755805	0.0312	rs2822656	1.66	rs2822638	0.02628	-13.81	1.2134	12	12	enet	0.025	2.5e-42	-1.3751	0.1691
AIF1	6	31582994	31584798	0.0449	rs6937318	-2.8	rs3130623	0.00865	9.37	0.0162	50	50	enet	0.027	8e-46	1.3692	0.17094
TIMP3	22	33197691	33259028	0.14622	rs5994626	1.952	rs5749506	0.176709	-35.82	0.3545	63	63	enet	0.21	0	-1.3688	0.1711
MFNG	22	37865101	37882431	0.01482	rs56272819	2.028	rs8192548	0.015137	-11.15	1.5659	13	13	enet	0.016	2.5e-27	-1.3687	0.1711
ACTN1	14	69340845	69446157	0.02481	rs2073307	3.855	rs80123288	0.004356	-8.03	-1.9471	36	36	enet	0.016	9.6e-27	1.3653	0.17217
DDOST	1	20978260	20988037	0.03205	rs139670343	2.64	rs150466875	0.0195	-12.12	-0.9493	42	42	enet	0.026	3.1e-44	1.36	0.17319
SRGN	10	70847859	70864561	0.17612	rs12437	-2.25	rs2229498	0.066052	21.93	-1.3388	38	38	enet	0.11	6.2e-189	-1.362	0.1732
SFRP1	8	41119481	41166992	0.08218	rs968427	2.044	rs72643820	0.020698	-12.33	1.97282	101	101	enet	0.048	4e-79	-1.35979	0.1739
CASP3	4	185548850	185570663	0.08534	rs6845058	-2.058	rs72689255	0.11319	-28.79	1.58045	49	49	enet	0.15	1.3e-262	-1.358	0.17445
FUT5	19	5865837	5870551	0.26913	rs35847592	-2.435	rs778809	0.113488	-28.73	1.16675	92	92	enet	0.27	0	-1.354	0.17573
QPCT	2	37569970	37600465	0.07833	rs72792854	2.445	rs75573663	0.02689	-15.1	-0.35427	57	57	enet	0.063	2.4e-104	1.3505	0.1769
C2	6	31865562	31913449	0.2212	rs9268149	-2.74	rs115204832	0.03112	-16.56	0.8226	137	137	enet	0.12	2.1e-204	-1.3493	0.17725
PGLYRP2	19	15579456	15609767	0.13338	rs4809204	2.711	rs10164310	0.044805	-18.08	-1.49307	110	110	enet	0.062	2.1e-102	1.3455	0.17846
LILRB2	19	54777666	54785039	0.33336	rs11669028	-2.039	rs383925	0.372729	51.87	1.61085	47	47	enet	0.41	0	1.3453	0.17853
C5	9	123714613	123812553	0.09977	rs35563288	3.18	rs1035029	0.02449	13.38	2.4452	35	35	enet	0.067	1.8e-111	1.34432	0.1788
MXRA7	17	74668633	74707086	0.14886	rs56033441	2.589	rs4789345	0.113	28.82	2.41986	70	70	enet	0.16	2.1e-282	1.3443	0.17886
LGR5	12	71833578	71980090	0.07048	rs80086526	2.51	rs17109804	0.00331	7.13	0.9721	68	68	enet	0.024	5.4e-41	1.34287	0.1793
PCOLCE	7	100199986	100205798	0.03227	rs221795	1.788	rs7385804	0.022862	13.02	1.15452	33	33	enet	0.026	1.1e-43	1.3404	0.18012
KLKB1	4	187130133	187179625	0.07841	rs66530140	-2.171	rs2304595	0.062513	21.43	-1.09135	36	36	enet	0.091	1.4e-151	-1.3398	0.18033
B3GNT2	2	62423250	62451866	0.04809	rs12713459	1.874	rs34361686	0.02153	13.95	-0.25117	72	72	enet	0.051	2.9e-84	-1.3343	0.1821
PNKP	19	50363139	50381608	0.01334	rs143045602	-2.319	rs2290774	0.003347	-5.93	0.902638	17	17	enet	0.007	5.7e-13	1.333	0.18253
FHIT	3	59733003	61237133	0.01434	rs802774	2.16	rs13070475	0.01	8.93	-1.51744	25	25	enet	0.011	1.7e-19	-1.3313	0.18309
AKR1D1	7	137687070	137803051	0.01342	rs3735023	1.656	rs9642091	0.010617	9.07	-1.3481	30	30	enet	0.0091	3.3e-16	-1.32829	0.18408
LILRB1	19	55128612	55149473	0.1176	rs111410094	-3.006	rs2098953	0.225319	-40.34	1.14515	67	67	enet	0.3	0	-1.3276	0.18431
RMDN1	8	87480486	87526586	0.21384	rs7822494	1.538	rs7818213	0.449132	-56.94	1.20098	62	62	enet	0.5	0	-1.32337	0.1857
KREMEN1	22	29469023	29564321	0.23183	rs6005968	3.052	rs2205771	0.045949	18.26	-0.5738	149	149	enet	0.086	1.3e-142	-1.322	0.1862
OLFM2	19	9964394	10047191	0.32232	rs117104483	2.302	rs62104305	0.313106	47.61	-1.45835	70	70	enet	0.33	0	-1.3211	0.18648
ACYP2	2	54197975	54532437	0.07498	rs1215151	2.681	rs11125524	0.07379	23.12	1.02779	65	65	enet	0.11	8.7e-179	1.3192	0.1871
CRLF1	19	18683030	18718551	0.03827	rs2283617	1.614	rs141412226	0.036998	16.4	1.13259	29	29	enet	0.037	8.3e-62	1.3146	0.18865
MMP2	16	55423612	55540603	0.01655	rs12443713	-2.163	rs171497	0.00595	-6.83	0.006908	75	75	enet	0.0056	1.2e-10	1.3118	0.18958
CNDP1	18	72201735	72254448	0.11812	rs139622949	-2.466	rs17817077	0.02834	14.38	-0.0174	57	57	enet	0.056	4.3e-92	1.3009	0.193
F10	13	113777113	113803843	0.1322	rs75279484	-1.72	rs3211757	0.03809	16.75	-0.8607	48	48	enet	0.074	1.6e-123	-1.3016	0.1931
TRABD2A	2	85048774	85134132	0.00487	rs75853037	-2.145	rs80090251	0.004	5.66	0.3941	18	18	enet	0.0033	5.3e-07	1.3001	0.1936
SWAP70	11	9685624	9774540	0.20568	rs4910071	3.04	rs10770059	0.171952	-35.27	1.6208	58	58	enet	0.2	0	-1.29967	0.1937
F11	4	187187343	187210835	0.13894	rs4253244	-1.956	rs2289252	0.083288	24.6	1.16853	78	78	enet	0.11	2e-185	1.2946	0.19546
ADGRE2	19	14843204	14889372	0.38598	rs76628062	-2.509	rs67023356	0.085624	24.9	0.067355	107	107	enet	0.16	1.5e-281	-1.2925	0.19619
KDELC2	11	108342839	108369111	0.28739	rs138298406	2.27	rs141379009	0.109415	-28.42	1.7019	76	76	enet	0.15	8.2e-261	-1.29033	0.1969
FUT3	19	5842899	5851485	0.25994	rs113727564	3.906	rs708686	0.189613	-37.04	1.11797	116	116	enet	0.22	0	-1.2891	0.19737
ARHGAP1	11	46698630	46722169	0.00305	rs11038977	-1.13	rs11038977	0.000336	-4.24	-1.1253	12	12	enet	0.0018	0.0002	1.28793	0.1978
SVEP1	9	113127528	113342160	0.21226	rs75411154	-2.37	rs78742138	0.04967	19	1.5451	137	137	enet	0.12	1.1e-210	1.28213	0.1998
APLP2	11	129938042	130014706	0.01974	rs11221954	1.5	rs61349706	0.014538	11.13	1.3701	32	32	enet	0.015	1.8e-26	1.2811	0.2002
ARHGEF25	12	58003963	58011028	0.04585	rs117760084	1.483	rs10437954	0.016808	-11.19	0.9703	34	34	enet	0.021	2.7e-35	-1.28048	0.2004
FCN1	9	137795078	137809758	0.18904	rs12552795	-2.84	rs7037264	0.11636	28.99	-0.8463	56	56	enet	0.19	0	-1.27944	0.2007
ANXA5	4	122589101	122618150	0.00637	rs76491244	-1.626	rs36177180	0.00096	-4.77	1.0013	11	11	enet	0.0015	0.00056	-1.2793	0.20077
APOA4	11	116691416	116694020	0.05273	rs11215951	-3.04	rs12721043	0.031056	-15.07	1.2794	20	20	enet	0.04	3.9e-66	-1.27863	0.201
LANCL1	2	211295973	211342376	0.01485	rs62201632	-2.616	rs17552879	0.00888	8.13	0.75114	21	21	enet	0.012	1.3e-20	1.2725	0.2032
ENTHD2	17	79202077	79212891	0.0054	rs4075839	-2.323	rs61745945	-7.62e-05	-4.02	0.731656	23	23	enet	0.0014	0.00079	-1.2722	0.20328
CNTFR	9	34551430	34590138	0.11745	rs2070074	-2.66	rs73645429	0.0362	-16.15	-0.7168	58	58	enet	0.063	2.4e-104	1.27128	0.2036
SPINK6	5	147582357	147594700	0.08603	rs4705199	-2.256	rs11741093	0.14	31.82	1.1335	60	60	enet	0.18	1.3e-306	1.2709	0.2038
TYRO3	15	41849873	41875787	0.05947	rs140491757	2.04	rs1200353	0.026	-13.76	-1.24892	37	37	enet	0.039	1.9e-64	1.26984	0.2041
FOLR2	11	71927645	71932994	0.02521	rs117881423	2.17	rs74603010	0.00685	7.41	0.063	28	28	enet	0.0086	2e-15	1.26858	0.2046
SIGLEC7	19	51645556	51656783	0.25818	rs268891	-2.707	rs12983058	0.049431	18.92	1.02981	103	103	enet	0.12	2e-206	1.2675	0.20497
TNFSF14	19	6661264	6670599	0.00851	rs45511297	-2.126	rs413141	0.000351	-4.85	0.176741	53	53	enet	0.0048	2.3e-09	1.2671	0.20511
CCL15	17	34323476	34328592	0.19092	rs150603274	2.062	rs854624	0.286	45.51	0.961165	32	32	enet	0.3	0	1.2653	0.20576
PDLIM1	10	96997329	97050769	0.13847	rs61869969	2.29	rs1328599	0.030062	-14.79	-1.1407	52	52	enet	0.044	5.3e-72	1.2626	0.2067
SIGLEC5	19	52115180	52148798	0.58557	rs8106727	3.23	rs872629	0.208728	-38.85	1.67995	270	270	enet	0.4	0	-1.2612	0.20725
MATN3	2	20191813	20212429	0.44353	rs115053430	2.185	rs11694716	0.25901	-43.25	-1.23804	100	100	enet	0.4	0	1.2572	0.2087
LINGO1	15	77905369	78113242	0.02161	rs28434001	2.18	rs62007781	0.00552	7.99	0.79879	68	68	enet	0.014	1.2e-24	1.25416	0.2098
COLEC12	18	316737	500722	0.08884	rs79098569	3.407	rs2846666	0.018444	11.84	1.4045	115	115	enet	0.046	1.1e-76	1.2539	0.21
STX8	17	9153788	9479908	0.04359	rs191655044	-2.296	rs35082231	0.0384	16.84	-1.16841	48	48	enet	0.041	2.6e-68	-1.2523	0.21044
CCL5	17	34198495	34207797	0.05681	rs79725767	2.324	rs2107538	0.107	-28.09	1.23621	50	50	enet	0.11	2.5e-185	-1.2493	0.21156
UBLCP1	5	158690298	158713044	0.00783	rs71593333	1.34	rs71593333	0.011	-9.2	1.3402	12	12	enet	0.011	9.5e-19	-1.2483	0.2119
WFIKKN2	17	48912011	48919714	0.15154	rs72842210	-1.987	rs11079936	0.219	-39.74	-1.63011	50	50	enet	0.23	0	1.2481	0.21198
CTSS	1	150702555	150738433	0.2077	rs11204676	-2.19	rs41271951	0.168	-34.81	-1.7253	45	45	enet	0.21	0	1.24	0.21422
CRELD1	3	9975477	9987097	0.22371	rs79063782	2.62	rs6762702	0.342	-49.7	1.12376	72	72	enet	0.4	0	-1.242	0.21424
IDI2	10	1064850	1071799	0.04554	rs187940740	-1.73	rs1044261	0.04325	-17.74	1.6308	28	28	enet	0.056	2.6e-92	-1.2398	0.215
GMFG	19	39818993	39833012	0.03906	rs11879029	-1.97	rs30459	0.022029	-13.11	-0.910959	43	43	enet	0.024	1.7e-40	1.2343	0.2171
RGMA	15	93578503	93632433	0.07674	rs1969589	-2.27	rs10852188	0.02502	-14.33	0.85903	57	57	enet	0.051	3.5e-84	-1.23294	0.2176
FAIM3	1	207076662	207096592	0.00896	rs72758947	1.97	rs72758947	0.00735	-7.43	1.9693	33	33	enet	0.0071	4.9e-13	-1.23	0.22037
CTRB2	16	75238001	75241059	0.38782	rs7188857	-3.241	rs1808427	0.28264	-45.29	-0.151912	56	56	enet	0.42	0	1.2237	0.22108
DOK2	8	21766384	21771201	0.1036	rs4541905	2.766	rs17615788	0.016655	12.07	-2.27088	111	111	enet	0.061	4.3e-101	-1.22115	0.222
FCN3	1	27695601	27701315	0.09392	rs149409469	2.63	rs111257457	0.0497	-19.12	1.0476	97	97	enet	0.076	1.8e-126	-1.22	0.22225
GLIPR2	9	36136533	36163910	0.06877	rs145882406	-2.07	rs10814339	0.04861	-18.83	0.9306	47	47	enet	0.055	3.1e-90	-1.22041	0.2223
HNRNPAB	5	177631534	177638164	0.01276	rs12522289	-1.051	rs72648830	0.0044	6.76	0.6954	7	7	enet	0.01	1e-17	1.2183	0.2231
HTATIP2	11	20385231	20405328	0.04717	rs56034076	1.69	rs10437608	0.043058	17.88	1.2351	10	10	enet	0.042	3.2e-70	1.21819	0.2232
ADGRF5	6	46820259	46922680	0.1501	rs114417433	1.45	rs586024	0.23165	40.97	-0.95811	59	59	enet	0.26	0	-1.2165	0.2238
CHST4	16	71559136	71572651	0.04806	rs79525921	1.751	rs16973264	0.01695	11.22	1.50116	27	27	enet	0.019	2.8e-32	1.2164	0.22382
F7	13	113760102	113774999	0.27952	rs9549343	3.08	rs6046	0.32036	-48.3	-1.0477	77	77	enet	0.37	0	1.2154	0.2242
FLRT2	14	85996488	86120772	0.11287	rs12892156	-2.598	rs17796783	0.118124	-29.24	-2.5485	126	126	enet	0.17	2.9e-297	1.2154	0.2242
TNFRSF1B	1	12227048	12269285	0.10458	rs631272	-2.76	rs519064	0.0816	-24.77	-0.346	42	42	enet	0.13	4.8e-217	1.21	0.22547
PIP	7	142829170	142836832	0.23817	rs55775448	2.874	rs4726600	0.03131	16.09	1.38335	203	203	enet	0.089	3.1e-148	1.20876	0.22676
ACVRL1	12	52300692	52317145	0.06622	rs4761835	-1.685	rs78197611	0.039205	17.06	-0.4107	42	42	enet	0.05	2.9e-83	-1.2048	0.2283
ADAMTS5	21	28290241	28339407	0.27228	rs2298675	2.64	rs2830585	0.22635	-40.42	-0.6981	47	47	enet	0.27	0	1.2025	0.2292
SPINK1	5	147204135	147211234	0.02574	rs17625615	-2.326	rs6580502	0.0123	-9.69	-1.5738	39	39	enet	0.016	4.8e-28	1.1988	0.2306
CRYZ	1	75171166	75199092	0.18276	rs72675328	-2.07	rs3819946	0.276	44.63	1.0167	52	52	enet	0.32	0	1.2	0.23072
ERBB3	12	56470583	56497289	0.04228	rs72480405	-2.481	rs2292238	0.018141	-11.85	-0.8705	60	60	enet	0.018	3.5e-30	1.197	0.2313
MTAP	9	21802635	21937650	0.00287	rs6475555	1.3	rs1345026	0.00187	-5.15	1.0069	4	4	enet	0.00073	0.012	-1.19421	0.2324
LDLRAP1	1	25870097	25895377	0.12575	rs4400597	1.9	rs4523506	0.0609	-21.29	1.7525	33	33	enet	0.099	1.1e-165	-1.19	0.23302
IGF2R	6	160390114	160534539	0.34715	rs1570070	2.91	rs2282140	0.17549	35.59	1.22668	82	82	enet	0.29	0	1.191	0.2337
FAM213A	10	82167585	82196871	0.00709	rs6585994	-1.65	rs10788623	0.001725	-5.54	-1.17	38	38	enet	0.0011	0.0034	1.1875	0.235
FBLN1	22	45898118	45997015	0.07769	rs5765387	-2.811	rs11090631	0.035791	-16.25	0.0705	87	87	enet	0.058	4.9e-96	-1.1865	0.2354
MAPK3	16	30125426	30134827	0.08398	rs3087437	1.78	rs9932466	0.17198	35.6	1.25976	37	37	enet	0.21	0	1.1841	0.23639
C1QTNF9	13	24881304	24896673	0.06016	rs28678530	1.83	rs56069023	0.04961	-19	0.9579	48	48	enet	0.063	1.7e-104	-1.1761	0.2396
B3GNT8	19	41931264	41934635	0.15593	rs284663	-1.359	rs284663	0.331504	48.93	-1.35912	30	30	enet	0.34	0	-1.1738	0.24046
ITPA	20	3189514	3204516	0.42794	rs17327928	-2.276	rs67002563	0.251905	-42.75	-0.9088	83	83	enet	0.44	0	1.1721	0.24116
APRT	16	88875747	88878345	0.01993	rs12596224	2.302	rs535070	0.00051	-6.28	1.15988	45	45	enet	0.012	3.4e-21	-1.1674	0.24306
NTN4	12	96051583	96184967	0.05893	rs11108226	-2.121	rs17288108	0.040368	-17.11	2.0731	59	59	enet	0.059	3.2e-97	-1.16651	0.2434
COL9A1	6	70925743	71012787	0.02442	rs2242588	-2.29	rs13199337	0.00261	6.54	0.39593	51	51	enet	0.014	2.4e-24	-1.1659	0.2436
GSR	8	30535583	30585363	0.06774	rs118100302	1.964	rs2551710	0.012201	-9.99	-0.59583	43	43	enet	0.028	1.7e-46	1.16372	0.2445
PARK7	1	8014351	8045565	0.11256	rs11121086	2.18	rs17523802	0.179	36.04	-0.6089	29	29	enet	0.21	0	-1.16	0.24609
ERAP1	5	96096514	96143803	0.34597	rs115059230	2.635	rs30185	0.356	-50.71	-0.8724	91	91	enet	0.59	0	1.1578	0.247
STX18	4	4417469	4544073	0.00587	rs10011641	1.694	rs1000579	0.000137	-4.02	0.64422	13	13	enet	-0.00014	0.91	-1.1493	0.25045
ADAM22	7	87563458	87832204	0.16205	rs79438266	-2.247	rs12670575	0.099121	-26.83	-1.22088	84	84	enet	0.15	7.4e-259	1.14839	0.25081
ALPP	2	233243434	233247599	0.13737	rs13036228	2.028	rs35458538	0.05541	20.1	1.37486	57	57	enet	0.098	4.2e-164	1.1457	0.2519
AGER	6	32148745	32152099	0.1132	rs7197	-2.7	rs2070600	0.04918	-18.86	-1.0348	17	17	enet	0.049	3.4e-81	1.1427	0.25317
RET	10	43572512	43625799	0.10968	rs142145800	1.98	rs2506008	0.097101	26.57	1.2015	116	116	enet	0.15	3.4e-250	1.1366	0.2557
F10	13	113777113	113803843	0.12796	rs117903802	2.8	rs3211757	0.03647	16.42	-0.8607	58	58	enet	0.069	4.9e-114	-1.1362	0.2559
IMPAD1	8	57870490	57906426	0.19565	rs72661090	2.509	rs112433249	0.105474	-27.67	0.72715	72	72	enet	0.14	1.7e-233	-1.13581	0.256
GUSB	7	65425671	65447202	0.05011	rs144964629	1.936	rs2949690	0.013504	-10.62	0.555765	65	65	enet	0.024	7.7e-41	-1.13547	0.25618
RNPEP	1	201951500	201975275	0.38573	rs55827939	2.48	rs6689634	0.122	29.8	1.6878	130	130	enet	0.3	0	1.13	0.25739
NUDT5	10	12207329	12238143	0.00659	rs7916879	-1.24	rs7099650	0.00191	-5.99	1.0858	8	8	enet	0.0042	2.4e-08	-1.1313	0.2579
RTN4R	22	20228938	20270769	0.16685	rs76926687	2.778	rs75766	0.061152	-21.05	0.7155	73	73	enet	0.13	5.2e-217	-1.1285	0.2591
BLVRB	19	40953672	40971671	0.08382	rs11880938	2.312	rs184723794	0.026996	-14.13	-0.311418	56	56	enet	0.032	6.1e-53	1.1283	0.2592
PCYOX1	2	70484518	70508317	0.36554	rs56307151	-1.71	rs2706762	0.22805	-40.61	-1.21448	48	48	enet	0.24	0	1.1276	0.2595
C1QL1	17	43037061	43045671	0.07454	rs112451082	-2.372	rs7225162	0.0544	-19.9	-0.270386	56	56	enet	0.081	6.1e-134	1.1259	0.26022
PEAR1	1	156863490	156886221	0.14601	rs184275849	-2.59	rs12041331	0.0459	-18.25	0.1502	56	56	enet	0.093	6.4e-155	-1.12	0.26079
PIANP	12	6802957	6809981	0.06538	rs12826388	-2.34	rs11064306	0.028713	14.59	0.3777	34	34	enet	0.044	6.3e-73	1.11948	0.2629
HHIP	4	145567308	145666423	0.0287	rs72718242	3.048	rs11727676	0.01401	10.34	0.92143	21	21	enet	0.016	1e-26	1.1187	0.26327
FAM3D	3	58619673	58652561	0.05865	rs144247224	1.94	rs7433100	0.0331	15.87	1.64403	26	26	enet	0.042	1e-68	1.11424	0.26518
CCL23	17	34340096	34345009	0.41392	rs2072667	2.524	rs712048	0.179	-36.04	0.383628	127	127	enet	0.3	0	-1.1135	0.26548
SCARF1	17	1537152	1549038	0.40386	rs11654301	2.234	rs2272011	0.333	-49.01	0.91633	81	81	enet	0.41	0	-1.1123	0.26603
CLEC3B	3	45043040	45077563	0.10929	rs62244089	-2.91	rs10865936	0.043	-17.75	0.8941	54	54	enet	0.062	2.2e-103	-1.11075	0.26668
AKR1A1	1	46016215	46035721	0.3428	rs4660310	-2.69	rs2229540	0.231	-40.86	0.4809	51	51	enet	0.27	0	-1.11	0.26689
THBS4	5	79287134	79379110	0.12817	rs146045079	1.959	rs13167730	0.0716	22.77	1.2176	48	48	enet	0.12	3.1e-206	1.1101	0.267
PMEL	12	56347889	56367101	0.02901	rs2069398	1.138	rs3213122	0.027629	14.4	1.0856	5	5	enet	0.028	5.4e-46	1.10888	0.2675
CCT5	5	10250041	10266501	0.00744	rs76073726	1.637	rs3844305	0.00717	-7.44	0.9465	27	27	enet	0.006	2.6e-11	-1.1084	0.2677
ITIH5	10	7601232	7708961	0.28404	rs4747517	2.12	rs6602258	0.069294	22.46	1.2493	135	135	enet	0.21	0	1.1083	0.2677
AGRN	1	955500	991498	0.0733	rs77359280	2.01	rs4970350	0.0412	17.29	1.051	27	27	enet	0.045	5.2e-75	1.11	0.26858
MDGA2	14	47308832	48144808	0.31916	rs77254893	-2.891	rs145891385	0.06205	21.22	0.3676	218	218	enet	0.1	6.5e-171	1.1036	0.26977
CD46	1	207925399	207968858	0.10368	rs2498023	3.94	rs2488252	0.172	-35.29	-1.2861	48	48	enet	0.21	0	1.1	0.26982
CA1	8	86239837	86291243	0.08683	rs142814476	-1.676	rs116866430	0.045104	-18.24	-0.52216	41	41	enet	0.064	1.3e-106	1.10323	0.2699
IL6ST	5	55230923	55290850	0.10113	rs32494	-2.573	rs13183065	0.0891	25.42	-0.8661	61	61	enet	0.099	4e-166	-1.1009	0.2709
CD58	1	117057156	117113661	0.03207	rs143770903	1.92	rs60612523	0.0155	10.81	-1.1161	20	20	enet	0.016	4.2e-27	-1.1	0.27124
UGDH	4	39500375	39529931	0.10227	rs7669821	-1.661	rs1138891	0.095598	26.39	-1.00459	34	34	enet	0.12	1.4e-199	-1.0973	0.27251
ACP1	2	264140	278283	0.29912	rs11891259	2.909	rs79716074	0.48529	59.17	-1.53719	102	102	enet	0.49	0	-1.097	0.2726
TBCE	1	235491885	235615756	0.16991	rs66533903	-2.64	rs4469707	0.0733	-23.07	0.1518	89	89	enet	0.15	3.7e-261	1.09	0.27401
CD200R1	3	112640052	112693950	0.0434	rs150062416	-2.15	rs62263730	0.0249	13.56	0.70877	36	36	enet	0.036	2.5e-60	1.09319	0.27431
FCER2	19	7753644	7767032	0.10375	rs140977398	2.922	rs62110713	0.046932	-18.52	-0.205973	48	48	enet	0.088	1.1e-146	1.0909	0.2753
TREM2	6	41126244	41130924	0.10774	rs9369222	2.61	rs143332484	0.04849	-18.74	-0.8514	39	39	enet	0.053	2.3e-87	1.0908	0.2754
ENTPD1	10	97471536	97637023	0.03226	rs752913	-2.44	rs11598475	0.037809	16.64	-1.431	62	62	enet	0.045	2.7e-74	-1.0903	0.2756
LAP3	4	17578821	17609595	0.01379	rs114071208	2.677	rs114838597	0.010147	8.63	-0.83534	18	18	enet	0.013	4.3e-23	-1.0895	0.27592
AHCYL1	1	110527387	110566364	0.00916	rs682202	1.96	rs7517624	0.000952	5.07	0.5436	24	24	enet	0.0034	3.7e-07	1.09	0.27679
CST1	20	23728199	23731905	0.124	rs56170158	2.109	rs4260306	0.102783	-27.27	-0.8574	31	31	enet	0.12	2.1e-197	1.0833	0.27869
LDHA	11	18416107	18429972	0.01466	rs112194672	1.57	rs7112492	0.009599	-8.73	0.8181	25	25	enet	0.01	9.8e-18	-1.08043	0.28
IGFBP2	2	217497551	217529159	0.01589	rs13405156	-4.016	rs4674091	0.00438	-6.24	0.02044	34	34	enet	0.011	3.8e-19	-1.0798	0.2802
HK3	5	176307870	176326347	0.01356	rs12716318	2.094	rs61749653	0.0108	-9.08	-1.5187	19	19	enet	0.013	5.2e-23	1.0799	0.2802
GLCE	15	69452923	69564556	0.16687	rs111789763	-3.13	rs3865014	0.24089	41.79	-0.89294	88	88	enet	0.25	0	-1.07496	0.2824
FAM3B	21	42676139	42729654	0.08533	rs11910836	1.59	rs57529409	0.044	-17.87	-1.1701	22	22	enet	0.074	1.3e-122	1.0744	0.2826
SLAMF6	1	160454820	160493052	0.06053	rs77386183	-1.38	rs1041067	0.0466	-18.66	-1.0145	21	21	enet	0.048	2.7e-79	1.07	0.28326
GPT	8	145728356	145732557	0.01142	rs58829749	1.965	rs4244610	0.007822	-8.28	-1.24503	22	22	enet	0.0084	3.4e-15	1.07283	0.2833
ST8SIA6	10	17357420	17496594	0.02534	rs1707279	-1.86	rs11595070	0.006679	-8.29	0.3531	44	44	enet	0.024	1.1e-40	-1.0716	0.2839
SPOCK3	4	167654535	168155947	0.21002	rs114345329	2.525	rs35065151	0.224187	40.26	-1.34993	69	69	enet	0.25	0	-1.0695	0.28486
ASGR1	17	7076750	7082883	0.06075	rs12935917	-2.252	rs62061425	0.018	-11.55	0.500769	72	72	enet	0.036	2.5e-60	-1.0675	0.28576
ACADVL	17	7120444	7128585	0.0055	rs111165010	-1.233	rs446994	0.0023	-5.73	0.873848	11	11	enet	0.0022	4.8e-05	-1.0667	0.28613
EBI3	19	4229520	4237525	0.21208	rs58237134	-1.539	rs4905	0.44013	-56.36	-1.09092	21	21	enet	0.44	0	1.0636	0.28751
SEMA4D	9	91975702	92113045	0.24102	rs79212050	1.58	rs45464494	0.28016	-45	1.0361	53	53	enet	0.31	0	-1.06251	0.288
TEK	9	27109139	27230172	0.15471	rs2273719	1.27	rs35030851	0.06059	21.06	0.3902	35	35	enet	0.11	4.7e-179	1.0624	0.2881
CD48	1	160648536	160681621	0.1763	rs790626	-2.47	rs352684	0.0578	20.98	-0.7901	42	42	enet	0.12	4.8e-205	-1.06	0.28817
ISLR2	15	74392652	74430881	0.09191	rs28688602	2.28	rs11632698	0.02926	-16.37	-0.60936	64	64	enet	0.1	1.4e-171	-1.0614	0.2885
LBP	20	36974885	37005655	0.40262	rs117582119	-1.805	rs2232613	0.216406	-39.54	1.4307	64	64	enet	0.28	0	-1.0601	0.28911
CP	3	148880197	148939616	0.02258	rs11720979	-2.57	rs13089226	0.00598	6.68	0.62939	45	45	enet	0.0092	1.8e-16	1.05879	0.28969
CA10	17	49707674	50237377	0.09418	rs113052957	-2.017	rs117399000	0.0312	-15.06	-1.60281	43	43	enet	0.063	9.5e-104	1.0548	0.29153
NCAM2	21	22370727	22915650	0.31831	rs73324563	-3.18	rs2826851	0.12302	29.83	0.6004	102	102	enet	0.23	0	1.0542	0.2918
PDGFD	11	103777917	104035107	0.15402	rs545643	-2.91	rs10895596	0.116291	-28.99	-0.6336	97	97	enet	0.15	8.1e-252	1.05316	0.2923
S100A4	1	153516089	153522612	0.01561	rs75282098	2.48	rs79399329	0.00438	6.82	0.596	45	45	enet	0.0094	8.2e-17	-1.05	0.29362
CA6	1	9005926	9035151	0.43027	rs71641062	2.23	rs3765963	0.202	38.17	-0.6448	63	63	enet	0.35	0	-1.05	0.29422
ECM1	1	150480538	150486265	0.26156	rs3754217	-2.09	rs3737240	0.348	-50.13	-0.9392	49	49	enet	0.4	0	1.05	0.29448
PIANP	12	6802957	6809981	0.05121	rs146094919	1.762	rs7959658	0.018056	11.61	0.516	39	39	enet	0.026	3.7e-43	1.04785	0.2947
MRVI1	11	10594638	10715535	0.04729	rs56070854	-3.4	rs1075768	0.021385	-12.57	0.0464	65	65	enet	0.035	1.9e-58	1.04766	0.2948
TNFSF13B	13	108903588	108960832	0.01004	rs117306149	1.94	rs150861794	0.00305	6.06	1.08	22	22	enet	0.0074	1.6e-13	1.0475	0.2949
GAS6	13	114523522	114567049	0.08791	rs111747496	-1.31	rs6602909	0.0715	-22.74	0.9462	35	35	enet	0.078	3e-129	-1.0452	0.2959
NID1	1	236139130	236228409	0.06636	rs881070	1.63	rs2734807	0.0245	13.42	-0.9128	70	70	enet	0.028	8.2e-47	-1.04	0.29637
ACAN	15	89346667	89418584	0.03556	rs148321564	-2.4	rs34949187	0.00803	-10.06	-0.3066	59	59	enet	0.025	5.4e-42	1.0422	0.2973
CD300A	17	72462538	72480933	0.23383	rs117412025	-1.812	rs2272111	0.245	-42.06	-0.933411	80	80	enet	0.29	0	1.0422	0.29732
DTD2	14	31915242	31926712	0.14497	rs12897517	2.459	rs17097898	0.046087	-18.44	1.5046	67	67	enet	0.084	8.3e-140	-1.0421	0.29737
FLRT3	20	14303631	14318260	0.38155	rs113621232	2.628	rs1932953	0.286093	45.53	0.9774	103	103	enet	0.42	0	1.0419	0.29748
PDIA5	3	122785872	122944074	0.36847	rs73195691	-2.42	rs3804749	0.482	-58.98	-0.60033	102	102	enet	0.5	0	1.04176	0.29752
CCL23	17	34340096	34345009	0.43285	rs2072667	2.524	rs712048	0.0712	-22.79	0.383628	126	126	enet	0.26	0	-1.0401	0.29828
B4GALT7	5	177027133	177037331	0.02674	rs435473	-2.035	rs59621415	0.0165	11.35	1.2193	35	35	enet	0.026	8.9e-43	1.04	0.2983
NQO2	6	2988221	3019989	0.436	rs144799168	3	rs9378755	0.18041	-35.35	-0.4192	95	95	enet	0.41	0	-1.0388	0.29892
HS3ST3A1	17	13397349	13505246	0.01016	rs117680001	-2.343	rs139707331	0.00301	5.91	-0.24855	41	41	enet	0.0067	1.8e-12	1.0377	0.29941
COLEC11	2	3642422	3692234	0.28181	rs72769303	-3.031	rs6542680	0.13339	-31.11	0.29255	81	81	enet	0.18	4.5e-306	-1.0346	0.3009
CALCOCO2	17	46908380	46943884	0.02518	rs56758270	-2.129	rs318100	0.02	-12.47	-1.58534	15	15	enet	0.023	2.7e-38	1.0326	0.30177
GPD1	12	50497765	50505096	0.04932	rs7133995	3.212	rs75732302	0.003378	-6.28	0.8808	121	121	enet	0.011	2.2e-19	1.03263	0.3018
PSMB4	1	151372036	151374413	0.07949	rs41284998	2.07	rs4603	0.152	-33.23	-1.0419	52	52	enet	0.15	2.6e-256	1.03	0.30244
FAM3B	21	42676139	42729654	0.28621	rs55901499	-1.87	rs57529409	0.1191	-29.39	-1.1701	85	85	enet	0.27	0	1.0289	0.3035
GLRX	5	95087023	95158430	0.00945	rs10476544	-2.576	rs6556884	0.00312	-6.33	-0.7369	17	17	enet	0.0057	9.2e-11	1.0275	0.3042
SPHK1	17	74372665	74383941	0.0322	rs56033441	2.589	rs12941069	0.0102	8.77	0.689941	76	76	enet	0.015	5.4e-26	1.027	0.30442
CFI	4	110661850	110723155	0.12491	rs11929767	-2.636	rs7439493	0.066968	22.03	0.61047	124	124	enet	0.091	1.3e-151	1.0261	0.30483
QDPR	4	17461884	17513829	0.27052	rs71603374	2.759	rs7661303	0.200076	-38.01	1.31083	67	67	enet	0.26	0	-1.0255	0.30511
HYAL1	3	50337321	50349812	0.0455	rs76985526	2.04	rs116482870	0.0152	-10.72	-1.82316	34	34	enet	0.021	1.4e-34	1.02315	0.30624
STX7	6	132767006	132834337	0.04586	rs73000806	-1.7	rs3813356	0.02187	-13.25	0.14189	11	11	enet	0.028	3.4e-47	-1.0224	0.3066
C7	5	40909599	40984745	0.6453	rs113825030	-1.984	rs74480769	0.148	-32.73	-0.4073	86	86	enet	0.31	0	1.0207	0.3074
S100A12	1	153346187	153348097	0.05795	rs575860	2.36	rs3014874	0.0289	-14.53	-0.0925	28	28	enet	0.036	6.2e-60	1.02	0.30807
CDNF	10	14861244	14880574	0.14044	rs74122244	2.25	rs188293941	0.017523	-12.66	1.7895	118	118	enet	0.068	2.6e-112	-1.0187	0.3084
NTF3	12	5541274	5630702	0.01927	rs113777358	-2.61	rs67394720	0.002991	-6.73	-2.0321	26	26	enet	0.01	8.5e-18	1.01869	0.3084
LRP11	6	150139893	150185495	0.24207	rs9480216	-3	rs3805753	0.38271	52.63	0.88018	146	146	enet	0.42	0	1.0175	0.3089
ADAMTSL1	9	17906561	18910948	0.0467	rs139741271	2.33	rs117766170	0.01414	10.41	-0.0419	52	52	enet	0.022	6.3e-37	-1.01695	0.3092
IL27RA	19	14142574	14164030	0.46807	rs10410239	2.475	rs35026308	0.279426	-44.92	0.574366	66	66	enet	0.29	0	-1.0118	0.31164
ABO	9	136108665	136151440	0.18175	rs28478009	1.82	rs8176632	0.29217	45.9	-1.0268	34	34	enet	0.33	0	-1.01044	0.3123
LRIG3	12	59265931	59314285	0.13873	rs117561859	2.332	rs11172791	0.055191	-21.04	1.0206	88	88	enet	0.18	5.8e-306	-1.00929	0.3128
TCL1A	14	96176284	96180533	0.0318	rs61477208	2.227	rs78986913	0.020449	-12.32	-0.752	21	21	enet	0.025	8.9e-42	-1.0088	0.31306
COL6A3	2	238232646	238322971	0.06075	rs112607865	-2.082	rs1050785	0.02303	12.99	1.23489	49	49	enet	0.034	1.7e-56	1.0079	0.3135
GKN2	2	69172364	69180025	0.20397	rs2312080	-2.458	rs62133344	0.0949	-26.21	1.07321	37	37	enet	0.11	4e-181	-1.0068	0.314
ACP6	1	147101453	147142646	0.60994	rs2353984	2.34	rs12119079	0.35	49.94	-1.1361	49	49	enet	0.51	0	-1.01	0.31406
PDGFRL	8	17433942	17501580	0.09564	rs2904707	-3.022	rs78243536	0.044175	-18.41	0.39701	69	69	enet	0.074	4.3e-123	-1.00473	0.315
BDH2	4	103998749	104021027	0.04677	rs62327326	1.656	rs78336913	0.031242	16.45	1.33952	57	57	enet	0.045	8.4e-74	1.0034	0.31565
COCH	14	31343720	31364271	0.29442	rs17097268	1.995	rs28400019	0.107776	27.91	-0.444	115	115	enet	0.19	0	-1.0004	0.3171
RNASE3	14	21359544	21360507	0.19237	rs1652047	3.016	rs147307766	0.077446	24.79	-0.8796	181	181	enet	0.17	1.3e-298	0.9993	0.31766
TMEM132B	12	125670932	126146923	0.05523	rs10744203	1.901	rs3825381	0.040488	-17.21	-0.4779	30	30	enet	0.057	3.7e-94	0.9977	0.3184
ROBO1	3	78646389	79817148	0.09102	rs12495133	-2.24	rs3773232	0.0355	16.2	-0.14242	53	53	enet	0.054	1.5e-88	-0.99748	0.31853
IL1R1	2	102681004	102796334	0.05475	rs2230400	1.361	rs2287047	0.02085	-12.71	-0.84646	63	63	enet	0.039	4.4e-65	0.9958	0.3193
C11orf68	11	65684281	65686533	0.07142	rs4930163	-2.63	rs554169857	0.031177	15.05	-1.0401	26	26	enet	0.034	2.6e-56	-0.9953	0.3196
CPA4	7	129932974	129964020	0.42622	rs5011385	-2.255	rs34587586	0.46478	-57.9	1.09471	77	77	enet	0.48	0	-0.99391	0.32027
VIT	2	36923833	37041935	0.30328	rs3770911	-3.704	rs1468810	0.12902	-30.58	-0.22515	111	111	enet	0.23	0	0.9934	0.3205
DSC2	18	28638806	28682485	0.14464	rs2852003	2.614	rs1790683	0.046216	-18.89	-0.0308	49	49	enet	0.1	6.4e-169	-0.9918	0.321
RAB2A	8	61429495	61536203	0.00216	rs2625446	1.009	rs11995335	0.000111	3.86	0.76925	13	13	enet	2.7e-05	0.27	0.991841	0.3213
MATN4	20	43922085	43937169	0.11691	rs137908904	-2.438	rs11906694	0.047275	-18.55	1.1837	87	87	enet	0.084	5.1e-140	-0.9907	0.32184
TIMP4	3	12194568	12200412	0.07576	rs111445686	1.89	rs184262	0.0861	25.12	-0.69047	46	46	enet	0.11	1.5e-192	-0.99041	0.32197
APOA5	11	116660083	116663136	0.15951	rs113069259	-1.4	rs35120633	0.21183	39.14	-0.9651	17	17	enet	0.22	0	-0.98995	0.3222
DKK1	10	54074041	54077802	0.1963	rs117933784	2.03	rs11003047	0.055424	20.94	-1.7438	77	77	enet	0.14	8.8e-243	-0.9895	0.3224
HEXB	5	73935848	74018472	0.17768	rs114533012	-2.143	rs13164140	0.0792	23.94	-1.4053	52	52	enet	0.15	1.5e-259	-0.9881	0.3231
ATXN3	14	92510840	92572965	0.12546	rs72705347	2.181	rs1051340	0.155344	-33.53	-0.3654	82	82	enet	0.25	0	0.9855	0.32439
CBR3	21	37507377	37518860	0.23081	rs7280635	-2.76	rs60376898	0.32543	-48.63	-0.9475	74	74	enet	0.35	0	0.9843	0.325
PTGR1	9	114312002	114362173	0.28758	rs146726601	-2.83	rs7036102	0.09922	28.27	1.3756	119	119	enet	0.27	0	0.9833	0.3255
CST2	20	23804406	23807366	0.13742	rs6076099	2.187	rs4260306	0.100253	-27.59	-0.8574	26	26	enet	0.14	2.6e-240	0.9822	0.32598
C4BPA	1	207277578	207318317	0.17266	rs114398930	2.73	rs11120218	0.133	31.67	-1.1476	49	49	enet	0.15	2.4e-265	-0.98	0.32722
CAPG	2	85621876	85645555	0.18254	rs147922397	2.287	rs62623452	0.07879	-24.16	0.69274	55	55	enet	0.16	4.9e-268	-0.9787	0.3277
CRHBP	5	76248870	76276983	0.15082	rs145175278	-2.988	rs10942798	0.192	-37.44	1.3144	65	65	enet	0.22	0	-0.9784	0.3279
GUK1	1	228327663	228336685	0.09996	rs115344926	-2.86	rs61825157	0.143	32.17	-1.0971	53	53	enet	0.15	3.9e-252	-0.977	0.32861
APMAP	20	24943561	24973387	0.02571	rs35378778	2.138	rs6036977	0.009598	-8.88	0.2709	21	21	enet	0.014	2.2e-24	-0.9769	0.32864
SEMA3C	7	80371854	80551675	0.04045	rs111733387	2.677	rs1019016	0.011798	10.58	-0.103055	53	53	enet	0.029	1.3e-48	0.9757	0.32921
PSAPL1	4	7432012	7436657	0.16502	rs7441995	-2.94	rs35791045	0.095429	26.28	-1.49202	48	48	enet	0.15	6.2e-248	-0.9734	0.33036
WARS	14	100800127	100843142	0.0749	rs7155068	1.312	rs4905957	0.148254	32.72	0.9292	35	35	enet	0.15	2.1e-251	0.9722	0.33095
DARS2	1	173793791	173827946	0.04659	rs73039035	-1.36	rs12564699	0.0308	-16.26	-0.8722	35	35	enet	0.051	4.6e-85	0.971	0.3313
IL20RA	6	137321108	137366317	0.01758	rs4896226	1.84	rs1775296	0.00594	-6.81	-0.84465	45	45	enet	0.0098	2.4e-17	0.9705	0.3318
KPNA6	1	32573657	32642164	0.03535	rs72664935	2.19	rs72666741	0.0399	17.09	-0.8597	19	19	enet	0.04	5.4e-66	-0.97	0.33218
RNASE6	14	21249427	21250626	0.30203	rs74336549	2.336	rs1045922	0.411804	54.53	-0.6924	54	54	enet	0.45	0	-0.9688	0.33263
GMPR	6	16238818	16295780	0.2731	rs36054439	-1.59	rs6459467	0.42834	55.59	-0.99926	29	29	enet	0.43	0	-0.9686	0.3328
DKK3	11	11977754	12031316	0.24785	rs7130607	-2.47	rs11022114	0.097969	26.61	-0.3195	89	89	enet	0.14	5.7e-232	-0.96756	0.3333
TP53I3	2	24300303	24308731	0.23754	rs12474894	-2.457	rs10191964	0.26518	-43.86	0.91487	70	70	enet	0.3	0	-0.9647	0.3347
ENO3	17	4851387	4860426	0.03575	rs57745425	1.615	rs238238	0.0521	-19.77	-0.932212	11	11	enet	0.056	5.3e-93	0.9623	0.33592
CRISP2	6	49660071	49681303	0.22014	rs143148648	3.12	rs555247	0.12361	29.92	0.65754	82	82	enet	0.24	0	0.962	0.336
CAPN2	1	223889295	223963720	0.13521	rs72753918	-3.21	rs188530181	0.0439	-17.83	-1.3503	86	86	enet	0.066	5.1e-110	0.96	0.33709
AKR1C4	10	5237425	5260912	0.11617	rs75857264	1.45	rs75811842	0.289145	-45.68	0.885	43	43	enet	0.29	0	-0.9589	0.3376
KLK14	19	51580752	51587502	0.16196	rs12461228	2.423	rs11666870	0.029998	14.88	-1.74907	104	104	enet	0.11	4.7e-178	-0.9578	0.33815
CHMP2B	3	87276421	87304706	0.07533	rs115873296	-2.1	rs300978	0.145	32.35	0.66712	50	50	enet	0.16	4.6e-269	0.95643	0.33886
F2	11	46740746	46761056	0.08857	rs4440994	2.07	rs1799963	0.031647	15.25	0.6898	21	21	enet	0.049	4.3e-81	0.95419	0.34
MAN1C1	1	25943282	26112697	0.0733	rs116129740	2.4	rs11247595	0.0433	-17.72	-0.2012	50	50	enet	0.067	1.1e-111	0.953	0.34083
PGLYRP3	1	153269592	153285428	0.05244	rs72706894	-2.03	rs55991125	0.0147	-10.53	-0.4717	35	35	enet	0.024	7e-40	0.952	0.3409
HSP90B1	12	104323885	104347709	0.26901	rs61937761	-2.077	rs2722192	0.479947	58.9	-1.0209	85	85	enet	0.51	0	-0.95078	0.3417
MRC2	17	60705031	60770958	0.27258	rs4968514	-3.175	rs146385050	0.0527	-19.64	1.29689	97	97	enet	0.12	1e-207	-0.9507	0.34174
FER	5	108083542	108532542	0.03782	rs79655932	2.571	rs79536589	0.0197	12.42	-1.5533	52	52	enet	0.03	1.2e-50	-0.9496	0.3423
EFEMP1	2	56093102	56151274	0.07472	rs4355154	1.822	rs3791679	0.06499	21.82	1.52142	45	45	enet	0.082	1e-135	0.9442	0.345
EPHA1	7	143087382	143105949	0.34127	rs144684412	-2.129	rs4421280	0.288917	45.66	0.95463	61	61	enet	0.32	0	0.94095	0.34673
SERPINF1	17	1665323	1680859	0.20169	rs62089614	2.728	rs62088172	0.144	-32.4	1.23211	170	170	enet	0.18	1e-307	-0.9407	0.34688
ART4	12	14978503	14996460	0.16954	rs144256202	-2.61	rs7311924	0.444401	56.72	-0.9297	87	87	enet	0.45	0	-0.93734	0.3486
FH	1	241660811	241683099	0.01261	rs12071124	1.19	rs10926507	0.0127	10.1	0.7771	8	8	enet	0.013	8.1e-23	0.937	0.34869
CTSO	4	156842732	156875064	0.02782	rs28738867	2.187	rs2334114	0.009841	-10.47	0.78218	67	67	enet	0.029	1.7e-47	-0.9356	0.34947
CYB5R2	11	7686331	7698453	0.14049	rs7108049	-2.63	rs11041504	0.129922	30.75	0.0806	95	95	enet	0.17	1.4e-287	0.93199	0.3513
TNFSF8	9	117655623	117692875	0.03383	rs1322056	2.07	rs3181348	0.02795	-14.53	1.3172	32	32	enet	0.035	4e-58	-0.92959	0.3526
GUCA2B	1	42619081	42621491	0.0149	rs7550886	-2.24	rs1047047	0.00965	9.29	0.832	9	9	enet	0.011	1.1e-18	0.929	0.35264
PROC	2	128176003	128186818	0.01981	rs4536600	-1.737	rs1799809	0.02481	13.66	-1.09749	19	19	enet	0.026	1.1e-42	-0.9275	0.3537
SLITRK5	13	88323626	88348527	0.07672	rs144045323	-2.62	rs12856670	0.0209	-12.32	-0.2169	109	109	enet	0.046	4.9e-76	-0.9261	0.3544
PSME2	14	24612571	24616779	0.06574	rs2759420	1.611	rs2236352	0.035439	16.46	-0.6955	28	28	enet	0.044	2.7e-72	-0.9178	0.35873
KYNU	2	143635226	143813402	0.12654	rs17808482	1.81	rs112211045	0.22066	-39.97	-1.09128	59	59	enet	0.23	0	0.9142	0.3606
ASAH2	10	51942538	52039480	0.3705	rs146664095	-2.33	rs2842126	0.134254	31.21	0.2035	108	108	enet	0.26	0	-0.9109	0.3624
MICB	6	31462658	31478901	0.4333	rs115231984	-2.37	rs3094011	0.16346	-34.42	-0.0526	159	159	enet	0.36	0	-0.9105	0.36255
ANGPTL4	19	8428173	8439254	0.00643	rs7351103	1.343	rs116843064	0.014613	-10.33	-0.470812	9	9	enet	0.018	3.1e-30	0.9105	0.36258
SPINT3	20	44141101	44144262	0.05571	rs4499491	2.305	rs6032259	0.081334	24.43	0.7063	33	33	enet	0.084	1.6e-140	0.9081	0.36384
RNASE1	14	21269387	21271014	0.20067	rs72674530	2.238	rs17254387	0.07675	23.59	0.803	45	45	enet	0.14	3e-247	-0.8991	0.36861
GRN	17	42422614	42430474	0.0453	rs117075781	-1.757	rs5848	0.0249	-13.49	1.34597	28	28	enet	0.028	1.3e-46	-0.8987	0.36882
AGFG1	2	228336868	228425933	0.05258	rs73997315	1.589	rs11679534	0.07358	-23.08	-0.88049	21	21	enet	0.073	2.9e-120	0.8949	0.3709
SLPI	20	43880880	43883205	0.05447	rs117545120	-2.403	rs2143943	0.02467	13.43	1.3953	59	59	enet	0.04	3.9e-66	0.8942	0.37122
SCG3	15	51973689	52013223	0.20943	rs151136050	2.23	rs2607116	0.23798	41.46	-0.85554	89	89	enet	0.28	0	-0.89289	0.3719
PPM1A	14	60712470	60765805	0.01405	rs391586	2.04	rs183404450	0.002548	-6.35	2.0073	14	14	enet	0.0067	2.1e-12	-0.8928	0.37198
APOL3	22	36536378	36562225	0.28161	rs132749	2.226	rs132631	0.311155	47.39	0.8266	41	41	enet	0.32	0	0.8926	0.3721
TBCB	19	36605191	36616849	0.096	rs62109662	2.391	rs2231569	0.053681	19.73	-1.21592	39	39	enet	0.065	6e-107	-0.8924	0.37218
RARRES1	3	158414681	158450278	0.39465	rs113619804	-2.71	rs4680458	0.177	35.82	-0.3012	62	62	enet	0.31	0	-0.88872	0.37415
ALPPL2	2	233271554	233275424	0.0988	rs11688622	-2.369	rs35458538	0.03769	16.62	1.253	45	45	enet	0.066	2e-109	0.8872	0.375
RSPO1	1	38076951	38100564	0.07475	rs11585920	1.51	rs36043533	0.0558	20.11	0.7813	26	26	enet	0.07	1.1e-115	0.885	0.3759
IGFBP7	4	57896939	57976551	0.1029	rs13145694	2.162	rs1718860	0.101743	-27.56	1.16677	72	72	enet	0.13	2.1e-217	-0.8817	0.37791
PPIH	1	43124006	43142429	0.00868	rs74068500	1.34	rs78676038	0.00311	6.67	1.2646	18	18	enet	0.0074	1.4e-13	0.88	0.37868
DTYMK	2	242615162	242626359	0.12837	rs4675826	2.537	rs142497237	0.02931	14.71	0.66861	63	63	enet	0.071	1.4e-117	0.8771	0.3804
PSMB1	6	170844208	170862395	0.06469	rs2345478	-1.24	rs3734763	0.13249	-31.05	-0.76585	26	26	enet	0.13	3.6e-228	0.8772	0.3804
SERPINA10	14	94746797	94759605	0.13759	rs4900248	2.856	rs12434093	0.206856	38.64	-1.3758	233	233	enet	0.22	0	-0.8765	0.38075
GC	4	72607413	72669758	0.03051	rs75879496	-1.87	rs7697091	0.008557	-9.31	-1.51422	49	49	enet	0.018	2.9e-31	0.8742	0.382
SBDS	7	66452667	66460574	0.19429	rs116938418	1.53	rs79344818	0.09158	-26.4	-1.05344	67	67	enet	0.095	2.8e-158	0.87203	0.38319
EPHA10	1	38179552	38230805	0.02052	rs150152704	-2.19	rs12074120	0.00785	8.57	-1.6667	43	43	enet	0.015	2.1e-26	-0.868	0.3856
MAPRE1	20	31407760	31438211	0.08465	rs2424932	-1.557	rs414049	0.111524	-28.5	-0.5181	29	29	enet	0.13	3.5e-223	0.8672	0.38585
SH3BGRL3	1	26606577	26608013	0.09094	rs113203840	2.06	rs4659423	0.181	-36.3	0.8846	61	61	enet	0.21	0	-0.866	0.3863
SAR1A	10	71907045	71930279	0.05317	rs1227762	-2.55	rs4746970	0.077617	23.73	0.6981	32	32	enet	0.079	2.2e-131	0.8661	0.3865
VWA2	10	115999013	116054248	0.15702	rs118166921	-2.24	rs35060624	0.029364	15.29	-1.1008	84	84	enet	0.11	3.5e-179	-0.8643	0.3874
JAM3	11	133938966	134021896	0.02191	rs553231	-1.37	rs655627	0.022363	12.82	0.647	12	12	enet	0.024	1.7e-39	0.86333	0.388
CHIT1	1	203181955	203242769	0.33584	rs80241012	-1.94	rs872583	0.313	-47.57	0.614	62	62	enet	0.38	0	-0.862	0.38864
COL15A1	9	101705461	101833074	0.10037	rs12684946	-2.2	rs10819566	0.04721	20.14	-0.0472	105	105	enet	0.15	6.5e-252	0.85991	0.3898
PPCS	1	42921788	42939056	0.03906	rs41269513	1.44	rs4660635	0.0972	-26.53	-0.9026	12	12	enet	0.098	2.3e-164	0.859	0.39029
MSR1	8	15965387	16424999	0.1926	rs73197141	2.315	rs41341748	0.046749	-18.61	0.17284	56	56	enet	0.095	1.3e-158	-0.858755	0.3905
HS6ST1	2	128994290	129076442	0.0792	rs11696048	2.668	rs4662790	0.02909	-14.99	-0.80493	99	99	enet	0.054	1.2e-88	0.8573	0.3913
CECR1	22	17659680	17739125	0.66613	rs186819369	-2.631	rs2231495	0.31846	-47.95	-1.2418	55	55	enet	0.36	0	0.8551	0.3925
CST4	20	23666277	23669675	0.05458	rs117720287	-1.707	rs7263473	0.037751	-16.7	-1.1475	23	23	enet	0.053	2.6e-88	0.854	0.39308
ENGASE	17	77070906	77084681	0.31104	rs9895025	3.323	rs56107536	0.107	27.81	-0.000704	53	53	enet	0.27	0	0.8528	0.39379
ISG15	1	936518	949920	0.24089	rs140694131	1.43	rs3121574	0.0378	17.82	-0.555	15	15	enet	0.077	7.6e-128	-0.852	0.39425
CALCB	11	14926543	15103888	0.02739	rs7947361	-2.54	rs7104596	0.033138	-15.97	-0.6271	30	30	enet	0.036	4e-59	0.85171	0.3944
CPOX	3	98298290	98312492	0.06686	rs114476714	-2.05	rs1675513	0.0185	-11.67	0.28189	44	44	enet	0.038	2.7e-62	0.85095	0.39479
VEGFC	4	177604689	177714076	0.04985	rs58609091	-1.149	rs41278571	0.024438	13.36	0.54932	12	12	enet	0.028	4.1e-46	0.8432	0.3991
C1S	12	7096351	7178336	0.31727	rs143238956	3.018	rs73044256	0.248374	2.64	0.3101	14	14	enet	0.29	0	0.84319	0.3991
LYPD3	19	43964939	43969760	0.04201	rs141985707	2.747	rs11666797	0.011615	-10.66	-0.374661	35	35	enet	0.028	6.2e-46	0.8424	0.39954
PDCD1LG2	9	5510531	5571282	0.2984	rs75771832	-2.14	rs16923189	0.19427	37.44	-1.6656	36	36	enet	0.28	0	-0.84045	0.4007
ASIP	20	32782375	32857150	0.11394	rs6057994	-1.733	rs6059655	0.128414	-30.46	-0.695	26	26	enet	0.13	5.3e-224	0.8403	0.40073
IL17RA	22	17565844	17596584	0.70416	rs7291404	3.038	rs4819959	0.316326	47.81	0.4047	342	342	enet	0.49	0	0.838	0.402
APOA1BP	1	156561548	156579299	0.09228	rs113966666	1.94	rs41267389	0.119	-29.5	0.6936	87	87	enet	0.14	3.8e-241	-0.836	0.40319
PEBP1	12	118573929	118583389	0.14872	rs76774915	2.132	rs1050625	0.086526	-25	-0.3789	54	54	enet	0.13	6.4e-213	0.83521	0.4036
FBLN5	14	92335755	92414331	0.04077	rs2267993	2.24	rs2267994	0.009389	8.54	-1.6321	75	75	enet	0.022	8.1e-37	-0.8334	0.40461
CD55	1	207494877	207560149	0.1014	rs79543561	-1.73	rs1583090	0.235	-41.23	0.8861	66	66	enet	0.24	0	-0.828	0.40777
RGS10	10	121259329	121302231	0.01567	rs10886430	-2.13	rs61874690	0.001397	5.39	-0.4699	39	39	enet	0.0035	3.5e-07	0.826	0.4088
GLRX2	1	193059996	193075244	0.11091	rs78496668	-1.93	rs143131184	0.0361	16.2	1.2119	28	28	enet	0.04	1.5e-66	0.825	0.40962
C8G	9	139839637	139841427	0.12842	rs17244418	2.4	rs7862602	0.12423	-30.11	-0.9102	10	10	enet	0.15	7.5e-253	0.82396	0.41
SPINK2	4	57676026	57687908	0.0729	rs59156171	2.664	rs7694521	0.016979	13.06	-0.31109	37	37	enet	0.054	1e-89	0.8226	0.41071
ZADH2	18	72907068	72921094	0.01927	rs7230037	-1.298	rs12969004	0.010975	-9.78	-0.4436	3	3	enet	0.012	2.8e-21	0.8229	0.411
MX1	21	42791947	42841998	0.08458	rs17000900	-1.74	rs464783	0.08091	-24.27	0.6085	38	38	enet	0.1	2e-175	-0.8215	0.4114
SELM	22	31500758	31516055	0.01278	rs76819348	1.36	rs117551362	0.005419	7.38	1.3434	11	11	enet	0.0065	3.9e-12	0.8211	0.4116
GDF15	19	18485541	18499986	0.28223	rs497593	-2.738	rs16982345	0.176533	35.78	0.920793	46	46	enet	0.27	0	0.821	0.41165
CDH17	8	95139390	95229531	0.12122	rs74567034	-2.062	rs12056840	0.057239	-20.42	-1.20973	54	54	enet	0.13	4.2e-212	0.819567	0.4125
SCARF2	22	20778874	20792113	0.07979	rs10212080	2.368	rs5763025	0.040551	17.25	-0.3972	36	36	enet	0.062	8.3e-102	0.8178	0.4134
LRIG1	3	66429221	66551687	0.20682	rs73124034	-1.87	rs2306272	0.228	-40.57	-1.1167	83	83	enet	0.23	0	0.81634	0.41431
FAHD1	16	1876942	1890208	0.01395	rs3874648	-0.954	rs3743853	0.02801	-14.41	-0.843445	15	15	enet	0.028	3e-46	0.8154	0.41484
TMEM132A	11	60691932	60704631	0.28003	rs112793603	2.26	rs555835	0.23082	40.81	-0.2441	53	53	enet	0.36	0	0.80931	0.4183
GGH	8	63927440	63951966	0.14682	rs149962203	2.132	rs4739037	0.099957	27.29	-0.07463	83	83	enet	0.19	4e-307	0.804281	0.4212
ANGPTL1	1	178818670	178840212	0.12965	rs112026844	2.91	rs10913568	0.0944	-26.19	-0.8641	89	89	enet	0.17	3.1e-287	0.804	0.42141
CNP	17	40118781	40129758	0.03523	rs140569875	-2.009	rs4432296	0.031	15.14	-0.784971	42	42	enet	0.037	2.8e-61	-0.8029	0.42204
FCRL6	1	159770301	159786047	0.06467	rs2494251	-1.55	rs6656979	0.0662	-22.28	-1.1531	46	46	enet	0.077	6.9e-128	0.801	0.42314
AKT1	14	105235686	105262088	0.00475	rs144173464	-1.939	rs2494741	0.000426	-4.62	0.0973	21	21	enet	0.0028	4.6e-06	-0.8	0.42373
FCN2	9	137772656	137779369	0.1694	rs4240710	-2.67	rs3124956	0.10512	-27.56	-1.4811	60	60	enet	0.19	0	0.79873	0.4244
DTD1	20	18568586	18747288	0.09813	rs734410	-1.615	rs6081231	0.272812	-44.38	-1.0039	65	65	enet	0.28	0	0.7978	0.42499
HAGH	16	1845621	1877158	0.13001	rs147184621	-1.956	rs116869551	0.07462	23.32	0.409017	77	77	enet	0.12	3.4e-197	0.7956	0.42628
APP	21	27252861	27543446	0.02284	rs148937342	2.83	rs439826	0.01192	-9.64	1.0413	34	34	enet	0.019	6.9e-32	-0.7954	0.4264
LILRB3	19	54720147	54727378	0.38178	rs115326723	2.908	rs12985875	0.093072	26.04	-1.47736	275	275	enet	0.25	0	-0.7953	0.42641
KIR2DL3	19	55249978	55264504	0.13336	rs1889418	-3.068	rs4806594	0.018237	11.7	1.59003	182	182	enet	0.061	6.7e-101	0.7941	0.42715
ADAMTS13	9	136279478	136324524	0.12662	rs28632066	-2.4	rs35516997	0.13264	-31.06	1.1831	37	37	enet	0.19	0	-0.79339	0.4276
LCT	2	136545420	136594754	0.34097	rs62168778	2.166	rs191079	0.27647	-44.86	0.84119	73	73	enet	0.31	0	-0.7931	0.4277
MMP12	11	102733467	102745712	0.13413	rs117698348	-2.75	rs2276109	0.124634	-30.27	-0.0993	66	66	enet	0.15	1.8e-253	0.79299	0.4278
GALNT13	2	154728435	155310491	0.01176	rs200535746	-1.862	rs67335822	0.00421	6.37	-1.80033	7	7	enet	0.0035	3.4e-07	-0.7913	0.4288
PLAT	8	42032236	42065227	0.00992	rs117711940	1.333	rs77346091	0.011275	-9.23	0.74714	4	4	enet	0.0084	4.2e-15	-0.791218	0.4288
BMP1	8	22022653	22069839	0.02845	rs77689228	2.861	rs1126931	0.008018	-8.93	-2.10333	25	25	enet	0.015	2.9e-26	0.790798	0.4291
ESM1	5	54273695	54318499	0.05286	rs115600713	2.127	rs4242051	0.012	9.41	0.08	74	74	enet	0.026	1.3e-42	-0.7902	0.4294
PROK2	3	71820806	71834357	0.16007	rs73092567	1.29	rs7644362	0.17	-35.01	-0.64545	22	22	enet	0.19	0	0.78902	0.4301
AK1	9	130628765	130639954	0.07793	rs55766825	-3.49	rs78181560	0.03231	-15.72	0.5015	51	51	enet	0.045	5.5e-74	-0.78811	0.4306
MGAT4B	5	179224597	179233952	0.10799	rs6601073	2.472	rs113756550	0.0968	-26.76	-0.9166	46	46	enet	0.1	1.6e-174	0.7872	0.4312
DARS	2	136663451	136743670	0.03262	rs141098333	-1.461	rs2304371	0.04806	-19.25	-0.42037	46	46	enet	0.059	4.7e-97	0.7831	0.4335
MAPK12	22	50683879	50700145	0.0347	rs6010195	-2.685	rs2272855	0.018889	-11.81	-0.0287	62	62	enet	0.024	2.5e-40	-0.7795	0.4357
GRHPR	9	37422663	37436987	0.09237	rs10758443	-2.28	rs4878690	0.05844	20.59	-0.9965	60	60	enet	0.064	1.1e-105	-0.77928	0.4358
MTHFSD	16	86563784	86588841	0.06384	rs301627	-1.787	rs9937599	0.08992	25.64	-0.942512	19	19	enet	0.099	1.9e-165	-0.7757	0.43791
ANPEP	15	90328126	90358633	0.00994	rs76085505	-3.31	rs1042499	0.00495	6.2	-0.10767	24	24	enet	0.0046	4.9e-09	0.77469	0.4385
FKBP7	2	179328391	179343327	0.18172	rs6753254	-2.555	rs1863671	0.16469	34.55	-0.05076	72	72	enet	0.19	0	-0.7724	0.4399
EVL	14	100437786	100610573	0.02878	rs78328677	2.005	rs34612764	0.008856	9.26	-0.591	68	68	enet	0.021	4.8e-36	-0.7722	0.44002
CST7	20	24929905	24940564	0.27104	rs146053479	-2.097	rs4462848	0.109636	28.33	-0.2858	176	176	enet	0.18	5.1e-306	-0.7708	0.4408
SERPINA5	14	95027779	95059455	0.026	rs117562583	-2.391	rs10133793	0.010214	8.82	0.1412	48	48	enet	0.016	6.3e-28	0.7649	0.44435
MMP13	11	102813724	102826461	0.00759	rs34829643	-2.64	rs655316	0.00661	-7.47	0.2509	13	13	enet	0.0065	4.7e-12	-0.76455	0.4445
SAA2	11	18260770	18270215	0.11297	rs74232561	-2.02	rs11024589	0.063297	-21.41	0.5153	18	18	enet	0.085	9.8e-141	-0.76385	0.445
COL2A1	12	48366750	48398337	0.07915	rs150701086	2.117	rs719008	0.093752	-26.12	0.853	30	30	enet	0.11	1.2e-182	-0.76189	0.4461
ESD	13	47345391	47371555	0.30363	rs149089432	2.37	rs9778	0.12571	-30.14	-0.7526	43	43	enet	0.2	0	0.7614	0.4464
GNRH2	20	3024268	3026393	0.00882	rs17327928	-2.276	rs6138990	0.006124	-6.98	-1.2813	37	37	enet	0.0046	5.5e-09	0.7614	0.44644
CHL1	3	238446	451100	0.07969	rs3872667	-2.36	rs990284	0.0427	-17.68	-0.35961	90	90	enet	0.082	4.2e-136	0.76057	0.44692
UGT1A1	2	234668916	234681946	0.08571	rs78826781	2.268	rs887829	0.16126	-34.14	-0.3994	32	32	enet	0.17	2.7e-289	0.7585	0.4482
UNC5D	8	35092993	35654068	0.06753	rs57333355	-2.848	rs3108622	0.037601	-17.3	0.81984	59	59	enet	0.061	5.6e-101	-0.757367	0.4488
CLEC1B	12	10138241	10166023	0.11627	rs118068222	-2.373	rs521040	0.064748	22.43	0.8407	44	44	enet	0.13	4.4e-228	0.7572	0.4489
IMPA1	8	82569149	82598566	0.01428	rs142109467	1.248	rs2142316	0.007294	-8.23	-0.63078	23	23	enet	0.014	7.5e-25	0.756563	0.4493
DMKN	19	35988122	36004560	0.01341	rs4806167	-1.223	rs7408798	0.003318	-7.78	0.023244	12	12	enet	0.011	6.3e-19	-0.7562	0.44953
CHST9	18	24486445	24765272	0.04417	rs675150	3.1	rs11660451	0.03907	17	1.0685	41	41	enet	0.062	1.1e-102	0.7558	0.45
IFNAR1	21	34696734	34732170	0.23867	rs117404472	-2.86	rs2211687	0.2283	-40.65	-0.0629	75	75	enet	0.26	0	0.7549	0.4503
MSMB	10	51562515	51547642	0.61829	rs144894596	3.4	rs6602880	0.090631	-23.49	0.746	196	196	enet	0.31	0	-0.7519	0.4521
NTRK2	9	87283466	87641969	0.02317	rs11140784	2.82	rs11140774	0.00558	-6.87	-0.3729	98	98	enet	0.012	2.4e-21	0.7513	0.4525
FAM19A5	22	48885365	49246724	0.01624	rs4823738	-2.811	rs5768649	0.001842	-6.42	-0.8094	33	33	enet	0.0061	2.1e-11	0.7476	0.4547
XPNPEP1	10	111624524	111683311	0.0337	rs472049	1.71	rs3862006	0.033955	16.57	0.1285	31	31	enet	0.044	3.4e-73	0.7472	0.4549
GNLY	2	85912298	85925975	0.27148	rs60491298	2.703	rs12151742	0.20782	38.73	-0.40356	72	72	enet	0.24	0	-0.7471	0.455
PTN	7	136912088	137028520	0.05357	rs13245564	2.078	rs10255150	0.040897	17.31	0.53039	69	69	enet	0.051	1.2e-83	0.74557	0.45593
DNAJB11	3	186285192	186303589	0.0555	rs3774262	2.13	rs56227532	0.0458	-18.27	-0.82226	21	21	enet	0.047	1e-77	0.74302	0.45747
ZFAND1	8	82613569	82645138	0.15425	rs117764244	2.116	rs2912805	0.133522	31.12	-0.40735	78	78	enet	0.24	0	-0.739504	0.4596
COL18A1	21	46825080	46933634	0.19676	rs181341736	-2.63	rs144147445	0.04222	-17.56	-0.1512	110	110	enet	0.11	2.2e-176	-0.7377	0.4607
LYN	8	56792394	56926728	0.0124	rs147657349	2.154	rs1050855	0.005572	-8.21	-0.30583	16	16	enet	0.0095	5.7e-17	-0.735825	0.4618
ANXA2	15	60639333	60695082	0.10752	rs2414672	-2.51	rs12907068	0.06653	22.92	0.00112	67	67	enet	0.11	1.7e-193	0.73567	0.4619
JAG1	20	10618332	10654647	0.01592	rs6108574	2.196	rs78896696	0.003641	5.97	-0.4558	39	39	enet	0.0077	4.2e-14	-0.7343	0.46274
GSTP1	11	67351213	67354127	0.24537	rs118067531	-1.74	rs1695	0.153121	-33.25	1.1479	48	48	enet	0.2	0	-0.73412	0.4629
PPIL1	6	36822603	36842579	0.23835	rs62406546	-1.63	rs10440825	0.10258	-27.21	0.73103	17	17	enet	0.1	2e-172	-0.7308	0.4649
OXT	20	3052266	3053163	0.33125	rs111279717	2.947	rs2875830	0.057628	-20.46	0.3264	65	65	enet	0.15	1.5e-250	-0.7295	0.46569
CD97	19	14491313	14519537	0.02348	rs2335210	-2.095	rs3786656	0.00351	6.68	-1.37038	56	56	enet	0.011	8.5e-20	-0.7243	0.46888
AKR7A2	1	19630459	19638638	0.33359	rs186268478	2.58	rs11800204	0.0439	-18.34	-0.6208	134	134	enet	0.22	0	0.724	0.46919
SERPINE2	2	224839762	224904035	0.48586	rs182508615	3.286	rs13412535	0.31113	-47.41	-0.59327	73	73	enet	0.35	0	0.7236	0.4693
NEGR1	1	71861626	72748222	0.04195	rs149808606	-2.1	rs12029938	0.00522	-6.86	-1.0927	42	42	enet	0.015	3.9e-26	-0.723	0.46953
NAGLU	17	40688259	40696467	0.17773	rs141865395	3.097	rs41283429	0.0969	26.5	0.714475	116	116	enet	0.12	8.3e-211	0.723	0.46971
GSTO1	10	105995114	106027217	0.27098	rs72813603	2.3	rs641071	0.404319	-54.02	0.4755	33	33	enet	0.44	0	-0.7222	0.4702
ENPP6	4	185009859	185142383	0.00734	rs4862340	-0.983	rs28673999	0.002671	5.43	0.94279	8	8	enet	0.003	2.1e-06	0.7218	0.47042
HEBP1	12	13127804	13153199	0.23558	rs78686897	2.196	rs11055175	0.168904	-34.98	1.1453	94	94	enet	0.25	0	-0.71892	0.4722
GAA	17	78075355	78093680	0.11264	rs143280632	-2.345	rs2304850	0.053	-19.65	0.78527	41	41	enet	0.081	4.4e-135	-0.7186	0.47237
TPSB2	16	1277272	1280185	0.42011	rs8055112	2.358	rs3874639	0.31838	-47.93	0.406968	153	153	enet	0.39	0	-0.7185	0.47247
H6PD	1	9294833	9331396	0.18639	rs12725666	1.66	rs34603401	0.133	30.96	0.8608	59	59	enet	0.22	0	0.718	0.47266
CD33	19	51728320	51747115	0.5964	rs117181137	2.386	rs3865444	0.393413	-53.32	-0.642356	149	149	enet	0.5	0	0.7181	0.47271
PGD	1	10458649	10480568	0.02891	rs147760460	1.54	rs111782199	0.0337	-15.77	-0.9484	18	18	enet	0.033	1.7e-55	0.718	0.47302
NPTX1	17	78440634	78451643	0.07675	rs28670551	1.986	rs62068268	0.0671	22.36	-0.972405	115	115	enet	0.092	3.2e-154	-0.7166	0.47362
FGFBP3	10	93666341	93669243	0.15666	rs193121772	2.2	rs11186737	0.153907	-33.33	0.0517	52	52	enet	0.17	1e-295	-0.7162	0.4739
CLINT1	5	157212751	157286153	0.02295	rs5023028	2.286	rs12284	0.0139	-10.26	0.5507	21	21	enet	0.015	4.7e-26	-0.7141	0.4752
SLITRK3	3	164904508	164914897	0.15358	rs116271880	2.8	rs62282371	0.0696	-22.66	-0.15257	115	115	enet	0.092	1.3e-153	-0.71352	0.47553
GM2A	5	150591711	150650001	0.25278	rs141161577	3.097	rs72794132	0.124	31.46	-0.7191	65	65	enet	0.26	0	0.7111	0.477
ADH7	4	100333418	100356667	0.07908	rs11722443	-1.817	rs17529509	0.035284	-16.11	0.26358	83	83	enet	0.048	2.5e-79	0.7095	0.47799
P4HB	17	79801035	79818732	0.02845	rs12451907	3.922	rs56112103	0.0192	11.95	0.724825	6	6	enet	0.018	6.9e-31	0.7089	0.4784
ENPP5	6	46126922	46138717	0.33537	rs79919639	-2.35	rs1047153	0.29297	-46	0.8368	74	74	enet	0.46	0	-0.7084	0.4787
NTNG1	1	107682629	108027545	0.18175	rs17018783	-1.24	rs76374975	0.147	32.64	-0.8462	39	39	enet	0.16	4.4e-276	-0.707	0.47944
CREB3L4	1	153940010	153946837	0.02709	rs142373807	1.83	rs4845586	0.0409	17.3	0.8125	16	16	enet	0.042	3.7e-70	0.707	0.47983
FCRL3	1	157644111	157670559	0.13787	rs11264799	-2.18	rs3761959	0.249	42.51	-0.867	11	11	enet	0.26	0	-0.705	0.48061
ACOT13	6	24667263	24705293	0.08633	rs1321819	-2.43	rs4544900	0.02593	14.35	-0.19138	33	33	enet	0.054	1.1e-88	-0.7039	0.4815
MCL1	1	150533371	150552214	0.09241	rs141435244	2.14	rs190596489	0.0421	-17.73	-0.9778	37	37	enet	0.043	2.8e-71	0.703	0.482
ROR2	9	94325373	94712510	0.12891	rs12002827	-2.08	rs10118816	0.04988	19.16	1.1922	59	59	enet	0.12	7.3e-203	0.69846	0.4849
CD5L	1	157800701	157868046	0.12573	rs141497379	-2.17	rs2765501	0.068	22.19	0.1453	42	42	enet	0.11	1.1e-186	0.698	0.48538
FABP2	4	120238405	120243293	0.17634	rs77791146	-1.768	rs1799883	0.325812	48.49	-0.64871	37	37	enet	0.33	0	-0.695	0.48708
WISP2	20	43343485	43357150	0.15766	rs13036970	1.744	rs754077	0.057981	20.66	0.8069	62	62	enet	0.12	1.6e-209	-0.6918	0.48907
DNAJC10	2	183580982	183659191	0.04477	rs6731498	1.628	rs288334	0.01949	12.23	0.60121	43	43	enet	0.033	2.3e-55	0.6908	0.4897
ERLEC1	2	54014181	54045956	0.02738	rs62140994	2.845	rs2692523	0.01627	-11.31	0.97482	38	38	enet	0.017	8.7e-29	-0.6905	0.4899
NOV	8	120428686	120436674	0.01813	rs7844871	1.646	rs17793097	0.011459	9.81	0.04735	27	27	enet	0.016	1.1e-27	0.689308	0.4906
SERPINA4	14	95027779	95036250	0.3268	rs4900248	2.856	rs10139745	0.203395	38.37	0.4956	141	141	enet	0.3	0	0.6882	0.49135
CFHR2	1	196912868	196928752	0.66887	rs115986875	-3.02	rs4085749	0.273	-44.41	-1.305	81	81	enet	0.52	0	0.686	0.49292
PIGR	1	207101867	207119811	0.02196	rs72742945	-2.49	rs6540730	0.0189	-12.26	0.344	39	39	enet	0.023	2.6e-39	-0.686	0.49294
PCSK1	5	95726037	95769847	0.26495	rs12654582	1.661	rs13169290	0.399	-53.66	0.6816	43	43	enet	0.4	0	-0.6846	0.4936
PDXK	21	45138975	45182188	0.03824	rs482182	2.14	rs79343092	0.0136	-10.13	1.6584	28	28	enet	0.024	1.7e-39	-0.6835	0.4943
NPTXR	22	39214457	39240033	0.14449	rs138380	2.416	rs4821839	0.093484	26.21	0.7848	89	89	enet	0.12	2.9e-207	0.6804	0.4962
TRIL	7	28992974	28997946	0.03246	rs74709726	-3.255	rs740250	0.018422	-12	0.547313	30	30	enet	0.02	2.6e-34	-0.67942	0.49687
ANXA11	10	81910645	81965328	0.31245	rs117546928	2.89	rs2819952	0.190279	37.17	0.7612	138	138	enet	0.24	0	0.6783	0.4976
RGMB	5	98104354	98134347	0.06865	rs17657408	1.589	rs2368553	0.057	20.4	0.0252	61	61	enet	0.082	1.6e-136	0.6746	0.4999
QSOX2	9	139098179	139137658	0.16031	rs142876809	-2.69	rs10858248	0.10195	-27.18	1.0871	31	31	enet	0.14	1.4e-239	-0.67355	0.5006
TAGLN2	1	159887897	159895297	0.04108	rs116161343	2.19	rs2789422	0.0277	-14.29	-1.0386	46	46	enet	0.029	1e-48	0.673	0.50075
PTPRS	19	5158506	5340814	0.01132	rs75122810	1.742	rs55763631	0.001118	5.24	-0.183299	44	44	enet	0.003	2.1e-06	-0.6729	0.50102
MINPP1	10	89264632	89313218	0.02581	rs138843485	2.41	rs59980852	0.01089	-9	-0.8123	45	45	enet	0.015	4.9e-26	0.6724	0.5013
TNFRSF1A	12	6437923	6451280	0.02826	rs12370455	-1.288	rs1800693	0.017409	-11.41	-0.524	20	20	enet	0.017	2.1e-29	0.67212	0.5015
NFASC	1	204797779	204991950	0.18841	rs4951165	-2.67	rs6663324	0.129	30.58	0.7019	70	70	enet	0.17	2.7e-303	0.669	0.50358
RELT	11	73087444	73108519	0.00613	rs56363880	1.71	rs56801796	0.006252	7.73	0.9075	14	14	enet	0.0056	1e-10	0.66879	0.5036
NPNT	4	106815932	106925184	0.13865	rs11930170	-2.77	rs34712979	0.055173	-20.06	0.85052	57	57	enet	0.059	8.7e-97	-0.667	0.50479
TMED2	12	124069080	124083129	0.0032	rs151326738	-1.884	rs9919	0.000911	-4.78	-0.7777	8	8	enet	0.00061	0.02	0.66688	0.5048
CCL8	17	32646454	32648421	0.29104	rs2005792	1.954	rs3138037	0.344	-49.88	0.37191	50	50	enet	0.38	0	-0.666	0.50541
IHH	2	219919146	219925643	0.0052	rs12185751	0.829	rs55836193	0.00205	-4.66	0.65671	7	7	enet	0.0011	0.0029	-0.6644	0.5064
AP1G2	14	24028774	24037279	0.07426	rs1951154	-2.336	rs12886523	0.031243	-15.15	-0.9856	94	94	enet	0.039	1.6e-64	0.6639	0.50676
FCRL1	1	157764193	157789910	0.08298	rs10489679	-2.44	rs4971154	0.0829	-24.53	-0.264	54	54	enet	0.09	8.6e-150	0.663	0.50706
THSD1	13	52951302	52990508	0.28705	rs73184361	2.19	rs41292808	0.11142	28.4	-0.7304	60	60	enet	0.12	4.5e-208	-0.6625	0.5077
LEFTY2	1	226124298	226129083	0.24944	rs141360537	2.58	rs360077	0.259	-43.22	-0.1218	68	68	enet	0.34	0	0.662	0.50782
MAN1A2	1	117910071	118071494	0.11284	rs74111908	-1.84	rs4659047	0.0631	-21.84	-0.0206	60	60	enet	0.14	3.1e-237	0.662	0.50782
HAVCR1	5	156456424	156486130	0.09816	rs163423	-2.925	rs13173581	0.0867	-25.06	-1.1409	47	47	enet	0.12	7.4e-195	0.6616	0.5082
NSFL1C	20	1422807	1454487	0.0254	rs143640622	1.782	rs4814391	0.003087	7.54	-0.8736	50	50	enet	0.016	7.4e-27	-0.6602	0.50914
LRP11	6	150139893	150185495	0.21424	rs140251346	-3.5	rs1889471	0.49903	60.28	0.3694	88	88	enet	0.56	0	0.6591	0.5098
TPP1	11	6633999	6640679	0.06889	rs2659872	-1.59	rs11040938	0.025115	13.52	-1.551	30	30	enet	0.039	6.7e-65	-0.65909	0.5098
HSPA1A	6	31783320	31785723	0.0179	rs114508013	1.55	rs74434374	0.0058	-7.14	0.4307	56	56	enet	0.009	4.1e-16	-0.6589	0.50993
COL11A2	6	33130458	33160276	0.211	rs7767167	-2.59	rs3129205	0.0647	21.99	1.432	75	75	enet	0.16	2.2e-282	0.6585	0.51021
LEFTY2	1	226124298	226129083	0.0791	rs10915828	2.1	rs360078	0.0483	-19.06	-0.8805	59	59	enet	0.066	7.6e-109	0.657	0.51087
CD109	6	74405508	74538040	0.34542	rs9343056	-2.46	rs6925924	0.26694	43.96	-0.32397	179	179	enet	0.34	0	0.6573	0.511
TIRAP	11	126152960	126168740	0.20199	rs7949566	-2.35	rs8177399	0.08606	-24.95	0.2441	78	78	enet	0.14	2e-230	0.65656	0.5115
LY9	1	160765864	160798051	0.14097	rs4078110	-2.82	rs12128261	0.124	30.13	-0.7775	94	94	enet	0.15	2.3e-262	-0.654	0.51321
PCSK7	11	117075053	117103241	0.19654	rs5070	-1.88	rs236910	0.339376	-49.49	0.3069	40	40	enet	0.35	0	-0.65273	0.5139
MDGA1	6	37598455	37667082	0.57444	rs150064110	2.26	rs9349050	0.50047	-60.11	-0.74523	173	173	enet	0.55	0	0.652	0.5144
TBC1D5	3	17198654	18486309	0.00519	rs115248221	-1.74	rs11128865	-1.97e-05	-3.79	-0.19534	14	14	enet	0.0012	0.0016	-0.65007	0.51565
SERPINA3	14	95078721	95090392	0.03891	rs8008776	2.707	rs6575449	0.017954	-11.66	-0.6919	63	63	enet	0.022	1.6e-37	-0.6498	0.51579
CYB5D2	17	4046462	4090605	0.1055	rs17176065	1.238	rs183282334	0.0499	-19.13	-0.518562	34	34	enet	0.088	7.1e-147	0.648	0.51701
SEMA6A	5	115779251	115910519	0.08417	rs111705252	2.771	rs3733724	0.0227	12.89	0.4866	72	72	enet	0.052	4.4e-86	0.6463	0.5181
DUSP28	2	241499471	241504673	0.09634	rs1946894	-1.869	rs112548426	0.04681	-18.57	1.48296	49	49	enet	0.075	3.5e-125	-0.6462	0.5182
C3	19	6677715	6730573	0.00759	rs112482289	-1.525	rs11569479	0.003991	-6.51	-0.885122	20	20	enet	0.0042	2.6e-08	0.6459	0.51833
MESDC2	15	81238630	81282169	0.02212	rs79857563	-1.99	rs73489798	0.01552	-11.25	-0.58957	43	43	enet	0.019	9.3e-33	0.64554	0.5186
MGP	12	15033798	15038791	0.05311	rs73061044	-1.679	rs2900342	0.083105	-25.06	-0.7919	74	74	enet	0.092	4.8e-154	0.64501	0.5189
BOC	3	112929850	113006306	0.07114	rs115073686	2.65	rs3856718	0.0336	16.16	0.90352	88	88	enet	0.045	9.5e-74	0.64329	0.52004
CA3	8	86285665	86361269	0.04038	rs55900536	1.758	rs1543852	0.03604	16.76	-0.70483	29	29	enet	0.044	1.9e-73	-0.643138	0.5201
TPST2	22	26917962	26992681	0.05591	rs5761862	1.677	rs4275	0.033861	15.87	0.5597	37	37	enet	0.052	8.9e-86	0.6432	0.5201
MICA	6	31367561	31383092	0.4117	rs2523497	-2.6	rs2523496	0.33362	-49.08	-0.8035	158	158	enet	0.5	0	0.6426	0.52048
TGFBI	5	135364677	135399507	0.21024	rs78976191	-2.532	rs13159365	0.221	-39.94	-0.8026	106	106	enet	0.24	0	0.6422	0.5207
FASN	17	80036214	80056170	0.0082	rs566282485	-2.448	rs62078746	0.0135	-10.88	-0.2156	25	25	enet	0.014	2.5e-24	0.6406	0.52179
SIRPA	20	1874813	1921238	0.29157	rs10446033	2.829	rs6136376	0.524266	-61.53	-0.6035	51	51	enet	0.53	0	0.6405	0.52186
C3	19	6677715	6730573	0.0069	rs2291666	2.073	rs11569479	0.005016	-6.79	-0.885122	7	7	enet	0.0054	2.4e-10	0.6402	0.52206
MMP19	12	56229217	56236750	0.10332	rs773651	2.411	rs56180965	0.008361	-8.18	0.9142	65	65	enet	0.021	1.8e-35	-0.63968	0.5224
PRSS27	16	2762420	2770552	0.00679	rs11077332	-2.033	rs71386687	0.00503	6.14	-0.140096	7	7	enet	0.003	1.7e-06	0.6347	0.52562
UBASH3B	11	122526430	122685181	0.05615	rs4935826	-1.96	rs3937026	0.049776	-19	-1.1242	60	60	enet	0.066	2.8e-109	0.63117	0.5279
PRDX6	1	173446469	173457954	0.04502	rs11811598	1.51	rs33951697	0.0784	24.06	-0.0564	36	36	enet	0.093	9.9e-156	-0.629	0.52966
PILRA	7	99965153	99997719	0.4249	rs11558475	1.194	rs1859788	0.515673	-61.01	0.640725	11	11	enet	0.51	0	-0.62478	0.53212
NTRK3	15	88402982	88799999	0.08887	rs72760055	-2.84	rs28714295	0.04508	18.08	0.92866	61	61	enet	0.074	1.5e-122	0.6227	0.5335
SELP	1	169558087	169599431	0.3708	rs114137203	1.71	rs6136	0.0802	-24.12	-0.0493	34	34	enet	0.12	1.6e-204	0.622	0.53386
PILRA	7	99965153	99997719	0.37083	rs4421299	1.169	rs1859788	0.465302	-57.95	0.640725	15	15	enet	0.46	0	-0.62129	0.53441
ENPEP	4	111286889	111486441	0.32466	rs1906618	3.92	rs33966350	0.088416	-25.32	-0.70429	95	95	enet	0.23	0	-0.6204	0.53499
AK2	1	33473541	33546597	0.02471	rs142609042	-2.14	rs188456604	0.000811	-4.94	0.5951	30	30	enet	0.0063	9.1e-12	-0.619	0.536
HTN3	4	70894172	70902255	0.01781	rs7672149	-2.266	rs78169960	0.0117	-9.35	-1.38397	16	16	enet	0.013	2.1e-22	0.615	0.53854
SEMA7A	15	74701630	74726299	0.01788	rs62003660	-2.02	rs78994380	0.00591	-6.89	1.09946	38	38	enet	0.011	5e-19	-0.61342	0.5396
RBP7	1	10057264	10076079	0.16397	rs115410994	-3.04	rs35232720	0.106	-27.81	0.757	37	37	enet	0.14	1.6e-231	-0.611	0.54108
ANXA1	9	75766781	75785309	0.03397	rs7036619	-2.17	rs2795108	0.0122	10.29	-1.1981	29	29	enet	0.021	6.8e-35	-0.61117	0.5411
FGFR1	8	38257733	38326352	0.03695	rs1902171	-2.908	rs11997244	0.007566	-8.88	0.34512	42	42	enet	0.028	7.5e-47	0.609135	0.5424
NTM	11	131240373	132206716	0.22768	rs2442102	-2.77	rs2511781	0.187727	36.83	-0.1928	121	121	enet	0.25	0	-0.60752	0.5435
PLAU	10	75668935	75677254	0.26072	rs72816394	3.37	rs2633322	0.062128	-21.91	0.2395	87	87	enet	0.11	2.6e-176	0.607	0.5438
TARS	5	33440802	33468196	0.03555	rs28542423	2.321	rs3777083	0.0142	-10.3	0.6174	51	51	enet	0.022	1.6e-37	-0.6064	0.5443
PTK7	6	43044045	43129457	0.0594	rs142126260	2.69	rs140927825	0.02079	12.41	-0.41319	124	124	enet	0.033	2.7e-54	0.6053	0.545
DNAJB4	1	78444859	78483648	0.08837	rs61778200	2.5	rs7514180	0.0396	-17.17	0.105	44	44	enet	0.074	3e-123	-0.604	0.54587
FAF2	5	175874629	175937075	0.00325	rs1366240	0.561	rs1366240	0.000173	4.17	0.5607	4	4	enet	0.00028	0.083	0.6015	0.5475
SAA1	11	18287807	18291524	0.21937	rs75071656	-2.92	rs11024589	0.12056	-29.54	0.5153	45	45	enet	0.15	2e-264	-0.60128	0.5477
CNTN1	12	41086241	41466217	0.163	rs191711362	-2.081	rs11177604	0.036702	16.97	-0.8679	81	81	enet	0.11	3.2e-187	-0.59831	0.5496
SERPINB1	6	2832566	2842193	0.0611	rs4959649	-2.11	rs316343	0.04318	18.14	-0.5109	25	25	enet	0.051	6.6e-85	-0.5976	0.55009
PLXNA1	3	126701536	126756232	0.06548	rs76781998	3.13	rs9822602	0.0807	-24.2	-0.35915	55	55	enet	0.092	2e-153	0.59759	0.55011
NT5C3A	7	33053742	33102408	0.03032	rs184102451	-1.582	rs12155117	0.013747	-10.32	-0.537652	37	37	enet	0.02	2.1e-33	0.59739	0.55024
HEXIM1	17	43225842	43229466	0.02004	rs2304987	-2.014	rs12051846	0.0156	11.01	-0.252463	29	29	enet	0.017	3.2e-29	0.595	0.55186
STAMBP	2	74056043	74100786	0.01159	rs148405305	-2.607	rs77000353	0.00392	5.82	-1.33284	25	25	enet	0.0053	3.9e-10	-0.5943	0.5523
FAM171B	2	187558787	187630686	0.03568	rs141276995	-1.586	rs12621915	0.02092	-12.37	-0.27192	42	42	enet	0.028	1.7e-46	-0.5934	0.5529
BMPER	7	33943920	34196039	0.0966	rs77232993	-2.662	rs16879245	0.016771	-12.73	0.106292	72	72	enet	0.072	1.2e-118	-0.59129	0.55433
EPHB4	7	100400187	100425145	0.0343	rs314363	-1.871	rs314346	0.03065	15.34	-0.289995	27	27	enet	0.033	4.5e-54	-0.59013	0.55511
FCN2	9	137772656	137779369	0.25372	rs4240710	-2.67	rs11103563	0.19802	-37.89	0.106	96	96	enet	0.29	0	0.58938	0.5556
IL6R	1	154377669	154441926	0.38332	rs116612897	-1.92	rs4129267	0.528	61.74	0.2572	49	49	enet	0.57	0	0.587	0.5573
SPARC	5	151040657	151066536	0.03817	rs6863933	2.427	rs59311424	0.00856	-8.05	-0.3393	32	32	enet	0.02	4.7e-34	-0.5867	0.5574
FUT10	8	33228342	33330664	0.23747	rs140775693	2.763	rs2732317	0.297514	-46.34	-0.20309	91	91	enet	0.41	0	0.586129	0.5578
AKR1C3	10	5077546	5149878	0.01239	rs72776964	2.2	rs4880709	0.007828	-7.76	-0.4912	15	15	enet	0.0082	8.9e-15	-0.5859	0.5579
FAM151A	1	55074854	55089229	0.11698	rs79726097	-2.68	rs11206398	0.0408	17.31	0.2809	143	143	enet	0.083	8.8e-138	0.586	0.55791
BPIFB1	20	31861286	31897677	0.06088	rs55741247	-2.183	rs2424963	0.047786	-18.88	-0.4317	65	65	enet	0.059	2.8e-98	0.5855	0.55822
ANXA2	15	60639333	60695082	0.04041	rs72746628	2.72	rs12440452	0.02174	-13.49	-2.49508	43	43	enet	0.04	1.3e-65	0.58375	0.5594
INHBA	7	41706766	41745432	0.00859	rs37289	1.051	rs1122291	0.004008	-5.79	-0.460765	18	18	enet	0.0036	1.7e-07	0.58335	0.55966
PF4V1	4	74719013	74720200	0.00674	rs113997954	-2.961	rs872914	0.006023	-6.69	1.28643	16	16	enet	0.0058	6.2e-11	-0.5796	0.5622
ADH1C	4	100257654	100273903	0.12968	rs1230193	-2.592	rs283415	0.144197	32.27	-0.68476	117	117	enet	0.17	7.5e-300	-0.5793	0.56238
SEMA3E	7	82992554	83278455	0.29888	rs10231832	-2.338	rs3801499	0.246002	-42.17	0.4882	72	72	enet	0.39	0	0.57876	0.56275
EFNA5	5	106712595	107006638	0.09505	rs7708343	3.086	rs7734574	0.0368	-16.83	-0.1134	127	127	enet	0.082	3.7e-137	0.5786	0.5629
ITIH1	3	52811611	52826084	0.2007	rs146986877	-2.6	rs1042779	0.224	-40.33	-0.73528	35	35	enet	0.23	0	0.57826	0.56309
CCL7	17	32597240	32599261	0.17405	rs2005792	1.954	rs3138037	0.119	-29.31	0.37191	35	35	enet	0.18	2.5e-305	-0.5774	0.5637
ARF4	3	57557090	57583947	0.01704	rs114826278	-1.11	rs141818286	0.00525	6.5	-0.70288	10	10	enet	0.0081	1.3e-14	-0.57623	0.56446
CFH	1	196621173	196716634	0.13146	rs142234370	3.03	rs1048663	0.0989	-26.86	-0.2936	62	62	enet	0.14	1.1e-230	0.575	0.56498
HMHA1	19	1065922	1086627	0.05755	rs2656851	-1.953	rs2240051	0.051829	20.31	0.584464	24	24	enet	0.072	6.8e-120	0.5746	0.56559
STARD5	15	81601394	81616524	0.10016	rs141161375	-2.73	rs28555408	0.03409	-15.77	-0.82809	71	71	enet	0.083	1.8e-137	0.57407	0.5659
UNC5C	4	96083655	96470357	0.07867	rs17024030	-2.278	rs1994292	0.044631	18.01	0.71712	78	78	enet	0.082	1.4e-135	0.5711	0.56792
VPS24	2	86730553	86790602	0.02648	rs116829810	2.395	rs59613942	0.02334	13.25	0.07303	37	37	enet	0.03	1.5e-50	-0.5708	0.5681
ADAM23	2	207308256	207485851	0.42113	rs6737069	3.059	rs1448903	0.11445	29.55	0.29632	99	99	enet	0.3	0	0.5694	0.5691
TNFAIP8	5	118604387	118735383	0.07231	rs11957102	3.068	rs1035376	0.0505	19.14	1.1346	61	61	enet	0.074	3.4e-123	-0.5668	0.5708
CSF1R	5	149432854	149492935	0.10384	rs13360565	-1.609	rs572474264	0.021	-12.51	-0.5905	56	56	enet	0.055	1e-90	0.5659	0.5715
CCDC134	22	42196683	42228168	0.07995	rs192279692	2.595	rs11090057	0.058641	20.86	0.3677	40	40	enet	0.079	1.8e-130	0.5638	0.5729
CROT	7	86974980	87029110	0.08529	rs117763442	-1.647	rs31659	0.06532	22.33	-0.258658	23	23	enet	0.078	1.6e-129	-0.56365	0.573
CAT	11	34460481	34493607	0.09623	rs17358295	-2.68	rs4756148	0.042283	-17.58	-0.8681	63	63	enet	0.084	4.8e-139	0.56344	0.5731
KNG1	3	186435137	186462199	0.23141	rs56266851	-2.54	rs76438938	0.12	-29.71	-0.99454	91	91	enet	0.19	0	0.5606	0.57507
IL1R2	2	102608422	102645006	0.14928	rs115064623	2.231	rs2310170	0.12675	-30.4	-0.70733	57	57	enet	0.14	8.6e-235	0.5597	0.5757
EDAR	2	109510927	109605828	0.14637	rs260707	-2.065	rs75147553	0.061	20.99	-1.03992	63	63	enet	0.11	2.6e-193	0.5572	0.5774
NAPG	18	10525902	10552761	0.00417	rs60486814	0.825	rs518978	0.003098	-5.09	-0.5113	6	6	enet	0.0011	0.0034	0.5521	0.581
CFD	19	859664	863641	0.10173	rs112504240	3.389	rs72984031	0.014672	-10.38	-0.774633	53	53	enet	0.044	1.2e-72	0.5518	0.58106
SERPIND1	22	21128401	21142008	0.0097	rs35023259	0.948	rs73160986	0.00408	5.72	0.2166	9	9	enet	0.0031	1.2e-06	0.5508	0.5818
SPINK7	5	147691982	147695485	0.13945	rs71584073	-2.779	rs9784645	0.0331	15.62	-0.1028	65	65	enet	0.054	7.5e-89	-0.5506	0.5819
APOL1	22	36649117	36663576	0.12171	rs140009	-2.043	rs10854688	0.075521	23.54	-0.2676	57	57	enet	0.1	6.4e-169	-0.5499	0.5824
EPHB6	7	142552823	142568847	0.20075	rs149521450	2.694	rs7789303	0.140539	31.88	0.101725	47	47	enet	0.16	7.5e-285	0.54954	0.58263
CLEC12A	12	10103915	10148293	0.3778	rs150893153	-2.528	rs1060648	0.529498	-61.83	0.5313	52	52	enet	0.55	0	-0.54859	0.5833
UNC5B	10	72972327	73062621	0.13879	rs140400284	-2.14	rs7907590	0.011618	-11.11	-0.6433	118	118	enet	0.081	2.9e-135	-0.5442	0.5863
FLII	17	18148129	18162052	0.05435	rs138865936	0.6	rs145840264	0.0185	11.67	0.506937	3	3	enet	0.018	1.5e-30	0.5436	0.58672
DPEP1	16	89679716	89704864	0.16532	rs144988021	2.588	rs409170	0.13083	31.18	-0.901524	73	73	enet	0.18	8.3e-306	-0.5428	0.58727
DLL1	6	170591294	170615653	0.05426	rs117191844	1.79	rs4710790	0.01431	10.45	-0.2982	51	51	enet	0.033	2.2e-54	0.5426	0.5874
PHPT1	9	139743176	139745479	0.10386	rs9411237	2.68	rs872463	0.12056	-29.58	-0.1313	73	73	enet	0.13	4.5e-221	-0.54149	0.5882
SEMA5A	5	9035145	9546187	0.2794	rs77776453	-2.674	rs56015217	0.145	32.48	-0.9098	117	117	enet	0.24	0	0.541	0.5885
COMP	19	18893583	18902114	0.06506	rs142176808	-3.189	rs12974746	0.024051	-13.25	0.758867	78	78	enet	0.034	8.2e-56	-0.5403	0.58899
CCL18	17	34391632	34399392	0.23388	rs73290707	2.287	rs2015086	0.174	35.46	-0.613899	63	63	enet	0.22	0	-0.5401	0.58912
SPATA20	17	48620419	48633213	0.14696	rs185243608	3.018	rs9890200	0.213	-39.21	0.201743	40	40	enet	0.22	0	-0.5394	0.58958
GNPNAT1	14	53241911	53258386	0.05646	rs10139698	2.408	rs2273743	0.056035	20.25	-1.0967	38	38	enet	0.059	3e-97	-0.5385	0.59022
EFNB2	13	107142093	107188010	0.04744	rs9520024	-2.62	rs59166663	0.018	11.75	-1.296	92	92	enet	0.041	1.8e-68	-0.5383	0.5904
CRP	1	159682079	159684379	0.06035	rs6695377	2.04	rs2794520	0.0324	-15.46	0.1914	36	36	enet	0.047	2.2e-78	0.538	0.59089
GNPTG	16	1401932	1415738	0.1391	rs144483656	2.246	rs6600137	0.08929	-25.45	0.618328	59	59	enet	0.13	4.1e-216	-0.5364	0.59168
CHRDL2	11	74407474	74442471	0.09653	rs61903865	-2.87	rs61389091	0.044891	-18.03	-0.8801	64	64	enet	0.057	8.3e-95	0.53563	0.5922
QPCTL	19	46195661	46207247	0.14485	rs147326350	2.435	rs17850756	0.098341	-26.66	-0.136682	103	103	enet	0.11	4.8e-189	0.5338	0.5935
PCOLCE2	3	142534764	142608048	0.32173	rs45467800	-2.58	rs11716897	0.109	28.12	-0.00518	96	96	enet	0.23	0	0.53341	0.59375
CDON	11	125825691	125933230	0.18078	rs10893507	2.64	rs112978541	0.171934	-35.27	-0.888	112	112	enet	0.2	0	0.53273	0.5942
ALDH3A1	17	19641297	19652256	0.03054	rs72836771	1.226	rs887241	0.0214	12.46	0.613189	12	12	enet	0.022	4.3e-37	0.5323	0.59449
TMEM2	9	74298282	74431606	0.03624	rs55902027	-1.63	rs1410988	0.02284	13.09	-0.4921	9	9	enet	0.021	9.2e-35	-0.52886	0.5969
ICAM1	19	10381769	10397291	0.39829	rs58116906	-2.987	rs5498	0.515609	-60.99	0.471098	85	85	enet	0.53	0	-0.5287	0.59703
HDGF	1	156711901	156736717	0.13553	rs56410778	-1.12	rs4399146	0.178	-36.01	-0.5042	27	27	enet	0.18	4.6e-306	0.526	0.59862
NQO1	16	69740899	69760571	0.13816	rs142485913	-2.114	rs57488237	0.1912	-37.23	0.322411	42	42	enet	0.23	0	-0.5233	0.60079
ERAP2	5	96211690	96255407	0.21865	rs115637751	-2.537	rs2910686	0.478	58.7	1.2493	110	110	enet	0.56	0	0.5215	0.602
WFDC2	20	44098393	44110172	0.01647	rs113303615	1.716	rs6032226	0.003094	-6.07	0.5792	28	28	enet	0.0093	1.3e-16	0.5213	0.60219
AKR7A3	1	19609067	19615264	0.26029	rs76515816	2.39	rs2231198	0.107	-24.06	-1.5519	117	117	enet	0.23	0	0.521	0.60258
PYGL	14	51324609	51411201	0.1414	rs4325468	2.377	rs12717412	0.041825	-17.56	-0.9839	58	58	enet	0.063	3.1e-104	0.5207	0.6026
NME4	16	446725	460367	0.04953	rs140108584	2.775	rs6600214	0.01225	9.79	0.600837	66	66	enet	0.027	4.4e-45	-0.5176	0.60473
UROD	1	45476622	45481247	0.09849	rs116322879	2.48	rs12749939	0.238	-41.56	-0.6068	44	44	enet	0.24	0	0.517	0.60541
CCL17	16	57438679	57449975	0.05517	rs1684579	-2.504	rs4396523	0.04	17.09	0.137995	50	50	enet	0.061	1.9e-101	0.5166	0.60544
IGLL1	22	23915312	23922489	0.14933	rs146664677	-2.125	rs9624216	0.042741	-17.62	-0.6533	64	64	enet	0.06	9.4e-100	0.5164	0.6056
ANGPTL3	1	63063191	63071984	0.02604	rs189235045	2.04	rs10889333	0.0497	-19.2	1.1793	26	26	enet	0.055	2.5e-91	-0.515	0.60623
ANG	14	21152336	21167130	0.29317	rs1713436	3.174	rs4982325	0.136212	32.27	-0.5637	98	98	enet	0.31	0	-0.5133	0.60771
CCDC126	7	23637001	23684327	0.08979	rs188311271	2.595	rs35121828	0.092782	26.08	1.04658	27	27	enet	0.11	9.7e-181	0.51293	0.608
APOH	17	64208151	64252643	0.37179	rs62069916	-3.065	rs1801689	0.148	-32.7	-0.129447	53	53	enet	0.17	2.7e-294	-0.5126	0.60824
PRSS22	16	2902731	2908171	0.07031	rs185028860	2.355	rs7204669	0.03963	17.13	-0.000733	65	65	enet	0.06	7.8e-100	0.5113	0.60911
GSTZ1	14	77787339	77797940	0.26234	rs7972	2.373	rs7975	0.302694	46.75	0.2693	69	69	enet	0.33	0	-0.5101	0.60998
PRKCB	16	23847304	24231932	0.04362	rs111445342	1.653	rs2023671	0.03403	-15.7	-1.48472	20	20	enet	0.05	1.9e-83	0.51	0.61004
SFTPD	10	81697223	81742370	0.15866	rs17878399	2.51	rs7084667	0.124325	30.06	0.4113	112	112	enet	0.16	7.9e-279	0.5084	0.6112
ANXA4	2	69871557	70054244	0.04655	rs11695548	1.637	rs2228203	0.08322	-24.69	0.37297	34	34	enet	0.085	2.8e-142	-0.5081	0.6113
PREP	6	105721093	105901937	0.20479	rs35025363	2.67	rs1051484	0.16438	34.47	0.74598	93	93	enet	0.26	0	-0.5074	0.6119
PRSS8	16	31142754	31147048	0.01243	rs13337037	-1.679	rs1060506	0.00544	6.81	0.050542	25	25	enet	0.0049	1.4e-09	0.506	0.61287
EPHA2	1	16450832	16482564	0.14755	rs61782444	2	rs6690317	0.0644	-22.11	-0.9547	49	49	enet	0.094	1.8e-157	0.506	0.61307
VWA1	1	1370241	1378262	0.06831	rs2887286	1.2	rs116279124	0.0668	-22.28	-0.3739	24	24	enet	0.072	8.5e-120	0.505	0.61386
TYMP	22	50964181	50968461	0.05174	rs739365	-1.937	rs131805	0.045144	18.15	-1.3803	22	22	enet	0.05	1.9e-82	-0.5034	0.6147
PENK	8	57349233	57359230	0.10137	rs34242338	1.902	rs2576581	0.14522	-32.4	0.4098	82	82	enet	0.2	0	-0.501876	0.6158
CR1	1	207669492	207815110	0.33889	rs41304115	2.7	rs679515	0.114	-28.77	-0.0631	168	168	enet	0.21	0	-0.5	0.61721
VOPP1	7	55503749	55640681	0.01666	rs12540812	-1.059	rs117042408	0.014339	-10.22	-0.172813	20	20	enet	0.017	7.5e-29	0.49977	0.61724
PKDCC	2	42275161	42285657	0.09315	rs17532645	1.413	rs13416595	0.04481	18.12	0.12558	29	29	enet	0.065	2.5e-108	-0.4994	0.6175
IGSF3	1	117117021	117210377	0.06043	rs75567925	2.83	rs655735	0.0203	-12.19	0.1224	79	79	enet	0.037	1.1e-61	0.499	0.61797
PNLIPRP1	10	118349897	118368687	0.07206	rs79166686	2.47	rs7906926	0.021035	-12.48	0.3951	76	76	enet	0.043	2e-71	0.4942	0.6211
AMY1A	1	104198382	104207176	0.40275	rs140942684	2.3	rs78811372	0.037	-16.57	-0.4383	174	174	enet	0.14	7.4e-231	0.494	0.62137
SHMT1	17	18231174	18266877	0.19098	rs186369917	-1.558	rs4398149	0.202	38.2	-0.361794	38	38	enet	0.23	0	-0.4926	0.6223
CST3	20	23607343	23619110	0.11393	rs71338673	-2.187	rs2405367	0.117335	-29.54	0.4029	61	61	enet	0.15	8.5e-262	-0.4907	0.62367
B4GALT2	1	44444615	44456842	0.11764	rs56202204	2.4	rs2231280	0.0907	-25.77	0.7459	57	57	enet	0.11	1.3e-185	-0.489	0.62492
CD177	19	43857838	43867324	0.66904	rs73041505	3.083	rs79338083	0.090692	25.63	0.938584	267	267	enet	0.38	0	-0.4886	0.62514
IGFBP3	7	45951844	45961473	0.12873	rs148946693	2.393	rs148562589	0.038664	16.99	0.377494	48	48	enet	0.061	3.5e-100	0.48844	0.62524
ENG	9	130577292	130616937	0.08494	rs35211009	-2.56	rs11794565	0.02918	14.55	-0.0622	29	29	enet	0.041	3.7e-67	-0.48825	0.6254
TAGLN2	1	159887897	159895297	0.04534	rs79322823	2.35	rs2789422	0.0313	-15.09	-1.0386	36	36	enet	0.033	5.1e-54	0.488	0.6255
MBL2	10	54525140	54532544	0.5289	rs920725	-2.7	rs7899547	0.273513	44.43	-0.2647	65	65	enet	0.45	0	-0.4881	0.6255
EFNA4	1	155036213	155042029	0.01414	rs4845702	1.43	rs3806256	0.00365	6.1	0.0134	12	12	enet	0.0017	0.00025	-0.488	0.62562
SAA4	11	18252902	18258349	0.39314	rs111878952	-3.43	rs4757628	0.164993	-35.62	-0.7247	138	138	enet	0.36	0	-0.48758	0.6258
CAMP	3	48264837	48266981	0.00526	rs4858825	2.98	rs11716848	0.00226	4.32	-1.14719	35	35	enet	0.0065	5e-12	-0.48754	0.62587
IL12B	5	158741788	158757495	0.16095	rs4128877	2.828	rs4244437	0.147	32.65	0.148	30	30	enet	0.19	0	0.4868	0.6264
BTD	3	15642848	15763818	0.35051	rs13066017	-2.14	rs71627145	0.158	-34.12	-0.45335	108	108	enet	0.26	0	0.48662	0.62653
C6	5	41142218	41261540	0.29663	rs191942115	3.111	rs191791682	0.0552	-20	-0.6529	130	130	enet	0.12	1.5e-201	0.4864	0.6267
KL	13	33590561	33640280	0.04859	rs9568651	2.77	rs73176836	0.00917	9.32	0.8002	96	96	enet	0.03	1e-50	-0.4864	0.6267
IGFLR1	19	36229702	36233354	0.21721	rs35052289	2.292	rs12459634	0.25179	-42.63	0.254471	68	68	enet	0.31	0	-0.485	0.62769
PTGDS	9	139869544	139876194	0.03394	rs140657278	1.59	rs11145948	0.03471	15.88	0.6561	26	26	enet	0.035	1.5e-57	0.48386	0.6285
NRP1	10	33466420	33625190	0.0841	rs78010922	-2.53	rs734186	0.072527	-22.9	0.2537	84	84	enet	0.094	1.4e-157	-0.4834	0.6288
SPINT2	19	38734675	38783255	0.2563	rs62119115	-2.257	rs71354995	0.276703	-44.71	0.755586	91	91	enet	0.31	0	-0.4829	0.6292
KLB	4	39408550	39453153	0.34112	rs2687962	2.482	rs13112140	0.183892	-36.47	-0.16532	90	90	enet	0.31	0	-0.4821	0.62975
DAPP1	4	100737984	100791347	0.09032	rs76216399	-1.958	rs3822103	0.058752	-20.68	0.22285	80	80	enet	0.07	7.3e-117	-0.4807	0.6307
NTM	11	131240373	132206716	0.1924	rs2442102	-2.77	rs2511781	0.160317	34.04	-0.1928	92	92	enet	0.2	0	-0.479	0.6319
DLK2	6	43418090	43424370	0.11208	rs3734688	1.99	rs2125739	0.06711	-22.09	-0.11724	56	56	enet	0.081	2.2e-134	0.4767	0.6335
UPP1	7	48128225	48148333	0.01051	rs77534060	0.713	rs3763505	0.008189	8.58	0.655622	10	10	enet	0.0077	4.8e-14	0.47579	0.63423
SEZ6L	22	26565428	26779563	0.10671	rs2331245	2.398	rs655581	0.012636	-10.84	0.4331	96	96	enet	0.078	4e-129	0.4756	0.6344
NCR3	6	31556672	31560783	0.2762	rs1265098	-2.53	rs986475	0.06555	-21.8	-0.9655	107	107	enet	0.11	5.6e-188	0.4743	0.63531
PSG1	19	43370616	43383974	0.01395	rs9304605	1.646	rs2005772	0.006225	6.98	0.823182	29	29	enet	0.0076	7.1e-14	0.4719	0.63699
NUDT9	4	88343725	88380607	0.06864	rs149558848	1.81	rs28805573	0.047193	-19.04	0.51267	35	35	enet	0.067	1.4e-110	-0.4716	0.63719
A4GALT	22	43088127	43117304	0.07726	rs62239662	-2.223	rs8138197	0.068165	-22.27	0.6744	48	48	enet	0.072	3.1e-119	-0.4701	0.6383
CPB2	13	46627321	46679168	0.27143	rs12867023	3.22	rs7988836	0.25895	43.24	-1.054	325	325	enet	0.33	0	-0.4692	0.6389
CPQ	8	97657470	98161882	0.24923	rs2513415	-3.19	rs148684432	0.073058	-23.01	0.73748	81	81	enet	0.19	0	-0.46846	0.6395
PRKCSH	19	11546105	11561783	0.05246	rs7246871	-1.471	rs11557488	0.02712	14.05	-0.070864	33	33	enet	0.036	1.1e-59	-0.466	0.64124
THBS2	6	169615875	169654145	0.23366	rs9371157	-3.97	rs74507247	0.15851	33.89	1.43243	97	97	enet	0.2	0	0.4648	0.6421
HDGF	1	156711901	156736717	0.20278	rs3431	1.74	rs12145743	0.276	-44.65	-0.5234	26	26	enet	0.28	0	0.463	0.64324
LILRA6	19	54740468	54746640	0.46874	rs73064150	2.611	rs34810796	0.191227	37.18	0.000608	152	152	enet	0.32	0	0.4627	0.6436
ATRN	20	3451665	3631765	0.25444	rs138560368	3.611	rs118065662	0.092487	-25.88	-1.0122	69	69	enet	0.16	6.6e-284	0.4623	0.64388
SIGLEC9	19	51628163	51639908	0.54829	rs2691263	-2.05	rs2075803	0.525008	-61.54	-0.490695	14	14	enet	0.52	0	0.4604	0.64523
MENT	1	151020227	151024462	0.0072	rs72710113	1.33	rs34725710	-0.000135	-3.68	-0.6663	21	21	enet	0.0013	0.0012	-0.46	0.64534
DLK1	14	101192042	101204561	0.08551	rs1018534	2.128	rs4905998	0.097793	26.91	-0.7656	80	80	enet	0.12	3.6e-196	-0.4597	0.64576
IL1RN	2	113864791	113891593	0.07229	rs3762497	-3.283	rs55709272	0.06882	-22.37	-0.24671	81	81	enet	0.12	4.5e-197	0.4579	0.647
DSCAM	21	41382926	42219084	0.02924	rs7277205	-2.2	rs78111814	0.01894	11.89	0.6118	41	41	enet	0.023	2.6e-39	0.4569	0.6478
VEGFA	6	43737921	43754224	0.01823	rs76813039	1	rs6921438	0.01388	-10.52	-0.57427	13	13	enet	0.013	1.1e-22	0.4566	0.6479
PCSK9	1	55505120	55530525	0.08479	rs644450	-2.57	rs11591147	0.0296	-14.96	-0.7158	51	51	enet	0.045	9.8e-75	0.456	0.64831
MANBA	4	103551927	103682151	0.11053	rs75077651	-2.884	rs223490	0.212453	39.97	-0.35091	45	45	enet	0.25	0	-0.4549	0.64917
CHST11	12	104849073	105155792	0.16039	rs113885912	-2.933	rs1704878	0.135637	-31.38	-1.2869	113	113	enet	0.17	2.2e-302	0.45456	0.6494
CST5	20	23856571	23860385	0.16751	rs73337581	-2.074	rs6138152	0.154322	33.58	0.0971	28	28	enet	0.2	0	0.4522	0.65111
SCARA5	8	27727400	27850190	0.05125	rs35335769	-2.061	rs2685422	0.024653	-13.79	1.01841	74	74	enet	0.035	1.4e-58	-0.452096	0.6512
CLIC4	1	25071873	25170812	0.05049	rs6668768	-2.39	rs4649017	0.0317	-15.24	-0.2245	46	46	enet	0.051	5.5e-85	-0.451	0.6519
KLK8	19	51499263	51505967	0.11625	rs72626246	2.753	rs10410942	0.07841	-23.88	0.217144	70	70	enet	0.11	4.4e-180	-0.4509	0.65204
PDGFRB	5	149493402	149535435	0.51855	rs10057502	2.231	rs3816018	0.535	62.13	-0.5616	83	83	enet	0.55	0	-0.4507	0.6522
ADH1A	4	100197526	100212160	0.12179	rs2654849	1.922	rs28364331	0.056308	-20.3	0.19526	34	34	enet	0.065	6e-107	-0.4502	0.65255
CNTN5	11	98891679	100229616	0.13486	rs35955935	2.51	rs4528296	0.069459	-22.78	0.3291	56	56	enet	0.12	2.7e-210	0.45017	0.6526
C1QTNF3	5	34017963	34043318	0.03208	rs116125333	-2.047	rs840390	0.00894	-8.56	-0.4894	63	63	enet	0.017	3.5e-28	-0.4493	0.6532
FKBP4	12	2904136	2914589	0.13	rs2109202	2.32	rs56196860	0.063577	-21.48	-0.1492	75	75	enet	0.078	9.6e-129	-0.44899	0.6534
PEX14	1	10532345	10690815	0.00692	rs41274456	-1.81	rs184041999	0.00151	-5.01	0.4313	17	17	enet	0.0038	1.1e-07	0.447	0.65498
NLGN1	3	173114074	174004434	0.05058	rs1399750	1.68	rs497383	0.0204	12.35	-1.01984	49	49	enet	0.036	4.9e-60	-0.44635	0.65534
GLUL	1	182347233	182361341	0.00748	rs594066	-1.38	rs61805076	0.00499	6.47	-0.5601	6	6	enet	0.0038	8.1e-08	-0.441	0.65923
IGFBP6	12	53491220	53496129	0.01544	rs61754163	1.939	rs822688	0.011543	-9.3	-1.056	32	32	enet	0.012	1.4e-20	0.43903	0.6606
POGLUT1	3	119187810	119213555	0.16294	rs6766899	-2.19	rs17203139	0.156	34.17	-0.50499	58	58	enet	0.25	0	-0.43544	0.66324
PACAP	5	138723156	138725770	0.00452	rs76210883	1.069	rs116498185	0.00313	5.69	-0.317	25	25	enet	0.0053	3.4e-10	-0.4347	0.6638
S100A6	1	153507075	153508720	0.03502	rs116605491	-1.9	rs60969679	0.0197	12.14	0.024	24	24	enet	0.029	1e-47	-0.434	0.6643
NUCB1	19	49403569	49426629	0.04165	rs34332722	-2.749	rs28450126	0.031031	-15.1	-0.268966	32	32	enet	0.039	3.5e-64	0.433	0.66505
MYO6	6	76458909	76629254	0.03649	rs117778741	1.48	rs41269323	0.01579	-10.88	0.86796	18	18	enet	0.017	2e-28	-0.4321	0.6657
EPHB2	1	23037332	23247993	0.15603	rs12026627	-2.39	rs2043970	0.1	-27.07	0.7896	54	54	enet	0.11	1.3e-193	-0.431	0.66623
MMP9	20	44637547	44645200	0.04624	rs6017721	0.848	rs8113877	0.035061	-16.28	-0.673	20	20	enet	0.042	1.4e-69	0.4287	0.66811
TPSAB1	16	1290380	1292555	0.30187	rs112332886	-2.425	rs35116045	0.04873	20.87	0.647731	124	124	enet	0.21	0	-0.42	0.67448
SH3BGRL2	6	80341046	80413372	0.10395	rs79831442	2	rs2245410	0.08898	25.43	-0.58859	44	44	enet	0.1	4.2e-169	-0.4196	0.6748
IL17B	5	148750887	148783765	0.01892	rs1468722	2.152	rs6862301	0.0146	10.38	0.2615	11	11	enet	0.013	4.3e-22	0.4177	0.6761
TPT1	13	45907606	45915419	0.01242	rs76034709	1.78	rs116996191	0.00546	6.45	0.3103	21	21	enet	0.0049	1.8e-09	-0.4149	0.6782
APOC3	11	116700422	116703788	0.01383	rs139697283	1.64	rs5141	0.003457	-6.93	-0.693	20	20	enet	0.0093	1.6e-16	-0.41429	0.6787
LGALS3BP	17	76967320	76976029	0.03306	rs12946167	-2.623	rs3826311	0.0104	10.05	1.35094	71	71	enet	0.03	3.4e-49	0.4129	0.67966
HDHD2	18	44633779	44676871	0.17178	rs117526341	2.52	rs79231363	0.184184	36.68	0.1978	106	106	enet	0.23	0	0.4116	0.681
CNTNAP2	7	145813094	148118090	0.1456	rs117238688	2.401	rs6951436	0.228564	-40.76	0.365682	85	85	enet	0.25	0	-0.41004	0.68177
LEPR	1	65886335	66107242	0.17	rs112167028	2.12	rs2376018	0.454	-57.24	-0.3079	74	74	enet	0.47	0	0.41	0.68184
SPSB1	1	9352953	9429591	0.00872	rs149955028	-1.81	rs4908782	-1.59e-05	-3.91	-0.2142	42	42	enet	0.00041	0.048	-0.409	0.68242
MFAP2	1	17300997	17307127	0.07799	rs2143810	2.41	rs761422	0.0728	23.65	-0.2686	29	29	enet	0.099	1e-165	0.409	0.68242
NCF1	7	74188309	74203720	0.28903	rs12537907	2.526	rs148581667	0.094297	20.11	-1.48112	128	128	enet	0.17	2.8e-289	-0.40585	0.68486
RHOC	1	113243749	113250056	0.0367	rs11804649	2.65	rs7415820	0.0234	-13.13	0.2383	42	42	enet	0.029	7.2e-48	-0.403	0.68677
ARHGAP25	2	68906733	69053965	0.12147	rs7596236	2.236	rs13413887	0.03282	15.59	1.76942	57	57	enet	0.077	3.4e-127	-0.3997	0.6894
PRKCA	17	64298731	64806861	0.09878	rs12945884	-2.699	rs61762372	0.0439	17.84	1.40338	80	80	enet	0.062	6.9e-102	0.399	0.68991
DSG2	18	29078140	29128971	0.12695	rs548189686	-2.645	rs1460602	0.057265	-20.58	0.3899	91	91	enet	0.1	1.4e-166	-0.3964	0.692
PDCD6	5	271736	315089	0.03902	rs34511054	-1.971	rs56075848	0.00582	6.93	-0.6107	39	39	enet	0.014	1.3e-23	-0.3946	0.6931
PLEKHA1	10	124134212	124202118	0.02026	rs138432776	1.24	rs10788274	0.025208	-13.69	-0.3682	18	18	enet	0.028	4.6e-46	0.394	0.6936
F5	1	169481189	169555826	0.23606	rs3917872	-1.86	rs61808983	0.0647	-21.68	1.123	54	54	enet	0.11	5.3e-184	-0.393	0.69435
C3	19	6677715	6730573	0.0332	rs143053584	2.224	rs11569415	0.009865	10.79	0.270412	33	33	enet	0.025	1.6e-41	0.3927	0.69452
HAPLN1	5	82933624	83016674	0.03075	rs11738814	3.031	rs6886442	0.00633	8.96	-1.5941	47	47	enet	0.016	2.2e-27	-0.392	0.6951
PGLS	19	17622445	17632097	0.11908	rs4808672	-2.177	rs73020480	0.055315	20.13	0.155832	63	63	enet	0.079	1.7e-130	-0.3915	0.69539
SCUBE1	22	43593286	43739378	0.05513	rs118129751	2.279	rs13053545	0.013685	10.9	-0.5777	68	68	enet	0.038	5.6e-63	-0.39	0.6965
KLK15	19	51328545	51340469	0.02132	rs3212852	2.792	rs73048483	0.01775	11.5	0.724534	27	27	enet	0.018	5.2e-31	0.3862	0.69935
BCAM	19	45312328	45324678	0.10822	rs542387475	-2.623	rs563366239	0.038406	16.73	0.195731	87	87	enet	0.053	6.8e-87	0.3836	0.70124
SERPINB13	18	61254223	61271873	0.03032	rs111420517	3.162	rs77157727	0.013057	-10.29	-0.0227	33	33	enet	0.015	4.5e-25	0.3822	0.702
FAM20B	1	178994939	179045702	0.04117	rs77754230	2.18	rs12568291	0.0117	9.61	0.3839	59	59	enet	0.018	1.1e-30	0.383	0.70204
DYNLL2	17	56160780	56172903	0.07713	rs139550678	1.805	rs9902118	0.0644	21.65	0.08214	36	36	enet	0.084	1.7e-139	0.3781	0.70532
AHSG	3	186330849	186339107	0.17319	rs143893205	3.15	rs2518134	0.11	29.68	0.69636	78	78	enet	0.19	0	0.37762	0.70571
OGN	9	95145550	95166978	0.06675	rs144889947	2.47	rs10992291	0.15145	33.09	0.4392	45	45	enet	0.16	6e-271	0.3775	0.7058
S100A16	1	153579362	153585621	0.06095	rs67415955	-2.89	rs9729773	0.0484	19.33	-0.751	45	45	enet	0.057	1.6e-94	-0.377	0.70621
SMPD1	11	6411670	6416228	0.26871	rs73398846	-2.04	rs1050239	0.129988	-30.64	0.4126	63	63	enet	0.16	3.1e-282	-0.37457	0.708
MMP10	11	102641233	102651359	0.26282	rs34829643	-2.64	rs17860955	0.035215	-16.9	-0.083	168	168	enet	0.13	2e-212	0.37453	0.708
PLXNA4	7	131808091	132333447	0.04441	rs62467596	-2.38	rs62622406	0.013922	-10.16	-0.377746	81	81	enet	0.026	2.9e-43	0.37407	0.70835
TNFRSF17	16	12059067	12061925	0.02402	rs111251502	-1.978	rs387871	0.01394	-10.14	0.633772	38	38	enet	0.015	9e-26	-0.3738	0.70852
MMP7	11	102391239	102401481	0.20084	rs34829643	-2.64	rs11568819	0.074558	23.22	0.3666	87	87	enet	0.15	7e-248	0.37351	0.7088
SMOC1	14	70320848	70499083	0.13356	rs117541286	-1.988	rs1958078	0.071051	22.67	-0.1464	96	96	enet	0.12	5.9e-210	-0.3719	0.70999
TLR3	4	186990309	187009227	0.36105	rs6553010	2.022	rs3775291	0.255351	-42.95	0.2423	73	73	enet	0.34	0	0.3718	0.71001
MANSC4	12	27915360	27933169	0.14736	rs148782456	-1.697	rs12368818	0.282782	45.23	0.3985	48	48	enet	0.29	0	0.37053	0.711
LMAN2L	2	97371666	97405801	0.02994	rs2280355	0.791	rs58361269	0.02616	14.04	-0.3402	9	9	enet	0.026	8.6e-44	-0.3704	0.7111
FGFR3	4	1795020	1810599	0.11668	rs1745336	-2.391	rs79825628	0.03711	17.01	0.00143	85	85	enet	0.089	3.9e-149	-0.3701	0.7113
POSTN	13	38136720	38172981	0.08906	rs9548139	-2.96	rs7329947	0.02727	14.08	-0.0488	100	100	enet	0.058	2.2e-95	0.3681	0.7128
PRDX3	10	120927232	120938324	0.0056	rs7082346	1.52	rs1810159	0.005467	-6.56	-0.5993	10	10	enet	0.0036	1.9e-07	0.3676	0.7131
GCLM	1	94350755	94375012	0.05508	rs72967397	-1.68	rs7521934	0.0252	-13.98	-0.5724	37	37	enet	0.054	5.5e-90	0.367	0.71328
GREM2	1	240652873	240775455	0.0076	rs4659985	2.52	rs116135446	0.0037	5.48	-1.0658	14	14	enet	0.0035	3.5e-07	-0.366	0.71413
KRT1	12	53068520	53074191	0.01448	rs59374937	-2.92	rs117254202	0.005531	6.62	0.036	43	43	enet	0.0049	1.8e-09	0.36623	0.7142
OLFM1	9	137967268	138013026	0.02162	rs4841948	2.74	rs72778149	0.00777	7.64	1.1828	53	53	enet	0.015	1.4e-25	0.36587	0.7145
CTSE	1		206317459	0.0254	rs144275775	-2.21	rs78554767	0.000566	4.5	-0.9247	49	49	enet	0.0051	8e-10	0.363	0.71626
ROR1	1	64239688	64647181	0.256	rs115229534	-3.1	rs2224876	0.122	-29.64	-0.7085	134	134	enet	0.2	0	0.363	0.71694
GP1BA	17	4835572	4838318	0.02626	rs71368505	2.27	rs1060431	0.0191	11.92	0.486593	22	22	enet	0.022	3.4e-37	-0.3624	0.71707
IRF3	19	50162826	50169132	0.17296	rs77480051	-2.658	rs10415576	0.096355	-26.39	-0.459726	62	62	enet	0.13	6.8e-228	0.3622	0.71721
POR	7	75528518	75616173	0.01521	rs117400501	1.506	rs59882870	0.00733	7.61	-0.202833	29	29	enet	0.012	4.4e-21	-0.36202	0.71734
NTN1	17	8924827	9147317	0.13331	rs79209027	-2.141	rs9897200	0.0874	-25.17	-1.30926	78	78	enet	0.16	1.1e-277	0.3618	0.71748
KLK11	19	51525472	51531295	0.26011	rs12609769	-2.234	rs62115743	0.164939	-34.55	-0.564597	35	35	enet	0.18	6.9e-305	0.3611	0.71805
FGG	4	155525286	155534119	0.0257	rs114256572	-1.735	rs1800790	0.015204	10.72	-0.61477	41	41	enet	0.02	3.9e-33	0.3604	0.71857
INHBC	12	57828567	57845845	0.00893	rs148934208	-1.793	rs6581138	0.004272	5.69	0.3221	17	17	enet	0.002	9.1e-05	0.35968	0.7191
SLIT2	4	20253528	20622184	0.03448	rs148807038	2.226	rs587668	0.009457	-8.57	-0.3796	65	65	enet	0.025	2.4e-41	0.3589	0.71968
MANEA	6	96025361	96057346	0.33329	rs79797716	2.36	rs13205436	0.32064	-48.12	0.57604	92	92	enet	0.42	0	-0.3586	0.7199
ASPH	8	62413115	62627199	0.05766	rs76624063	-2.158	rs11775077	0.025757	-15.08	-0.73476	79	79	enet	0.047	1.4e-77	0.355162	0.7225
NOTCH3	19	15269849	15311806	0.01756	rs6512034	-1.67	rs4808238	0.011483	9.31	0.577475	38	38	enet	0.013	4.2e-22	-0.3551	0.72255
WISP1	8	134203282	134243933	0.08165	rs11774491	-2.446	rs60282000	0.037253	-16.59	1.49435	56	56	enet	0.079	1.2e-130	-0.353834	0.7235
PRTN3	19	840999	848175	0.03426	rs350146	-2.613	rs1060442	0.005011	-8.06	-0.846262	28	28	enet	0.018	4.1e-30	0.3536	0.72362
NT5E	6	86159302	86205509	0.13098	rs4706236	2.28	rs6903114	0.09176	-25.82	-0.43062	51	51	enet	0.15	2.4e-259	0.3523	0.7246
CRTAM	11	122709208	122743351	0.11801	rs140176652	-2.42	rs2370794	0.040466	17.16	0.0078	34	34	enet	0.08	3.8e-132	0.35206	0.7248
FCGR2B	1	161632937	161648444	0.44673	rs12743091	2.22	rs6665610	0.39	53.04	-0.5532	114	114	enet	0.53	0	-0.352	0.72505
FCGR2A	1	161475220	161493803	0.44351	rs61801246	2.98	rs1801274	0.487	59.25	0.4776	34	34	enet	0.49	0	0.351	0.72587
PTPRJ	11	48002110	48192393	0.02046	rs75203562	1.21	rs1566734	0.013797	10.28	0.4821	29	29	enet	0.013	6.6e-23	0.34961	0.7266
VTI1B	14	68113802	68141537	0.01705	rs2145466	1.923	rs10483801	0.008382	7.9	-0.4541	33	33	enet	0.013	3.2e-22	0.3496	0.72663
SARS2	19	39405906	39421403	0.00766	rs11083488	-0.542	rs1808661	0.005265	-6.63	-0.369684	12	12	enet	0.0042	2.3e-08	0.3486	0.7274
MAPK9	5	179660143	179719099	0.04492	rs10074466	2.591	rs11741142	0.0372	16.47	-0.2088	41	41	enet	0.046	3.7e-76	0.3484	0.7275
KIAA1279	10	70748559	70803300	0.00946	rs79120407	1.59	rs17471869	0.000542	5.68	0.3826	16	16	enet	0.0023	3e-05	0.348	0.7278
ERO1L	14	53106633	53162618	0.00421	rs112898150	-0.7	rs112898150	0.000838	4.71	-0.7003	7	7	enet	0.001	0.0037	-0.3479	0.7279
CLSTN1	1	9788984	9884042	0.21041	rs111968957	2.22	rs35331030	0.106	27.8	-0.1511	29	29	enet	0.12	4.2e-199	0.347	0.7287
CR2	1	207627575	207663240	0.04287	rs41304115	2.7	rs61821130	0.0093	-8.97	0.1033	73	73	enet	0.025	1.5e-42	-0.347	0.72894
CD86	3	121774209	121839986	0.01529	rs73190157	1.98	rs77832668	-3.8e-05	4.21	-0.47707	41	41	enet	0.002	0.0001	0.34532	0.72985
IFNLR1	1	24480658	24514449	0.06664	rs114383419	2.89	rs12046369	0.0167	-11.17	-0.2584	58	58	enet	0.028	5.4e-47	0.341	0.73295
SHANK3	22	51112843	51171726	0.09251	rs151333479	-2.449	rs6009946	0.062853	21.34	-0.287	25	25	enet	0.091	2.1e-151	-0.3409	0.7331
DLK1	14	101192042	101204561	0.08558	rs139043255	2.053	rs4905998	0.094834	26.48	-0.7656	60	60	enet	0.11	3.7e-192	-0.3409	0.73321
B4GALT1	9	33104080	33167354	0.133	rs637416	-1.84	rs7019909	0.07296	22.97	-0.1554	59	59	enet	0.094	1.9e-156	-0.3402	0.7337
SIGLEC12	19	51994481	52005054	0.21827	rs17695798	-0.995	rs3826667	0.311978	-47.46	0.242654	16	16	enet	0.32	0	-0.3402	0.73371
MPO	17	56347216	56358296	0.12069	rs113175047	2.724	rs75394768	0.0299	-15.37	0.032881	50	50	enet	0.077	4.6e-127	-0.3377	0.73558
MAP3K3	17	61699775	61773665	0.00302	rs72847305	1.506	rs9890263	0.000625	-4.01	0.074866	4	4	enet	-0.00013	0.85	0.3361	0.73682
LAMC2	1	183155373	183214262	0.36338	rs41272522	2.89	rs2276543	0.215	39.37	-0.4167	57	57	enet	0.24	0	-0.336	0.73718
IL16	15	81451916	81606399	0.27742	rs74030106	2.74	rs4778639	0.28643	-45.64	0.01065	56	56	enet	0.3	0	-0.3356	0.7372
NT5C	17	73126320	73127852	0.17685	rs78292629	-2.413	rs78625720	0.117	-29.24	-0.307449	67	67	enet	0.13	1.1e-224	0.334	0.73838
ARRB1	11	74971166	75062749	0.13292	rs76031748	2.4	rs504683	0.1173	29.15	-0.0244	56	56	enet	0.13	9.1e-229	-0.33383	0.7385
GPNMB	7	23275586	23314727	0.17268	rs79813938	-2.933	rs2268748	0.036597	16.29	0.388911	98	98	enet	0.067	3.4e-111	0.33293	0.73919
CCL3	17	34415602	34417515	0.134	rs73290707	2.287	rs2015086	0.0882	25.26	-0.613899	72	72	enet	0.11	8.9e-179	-0.3329	0.73923
LGALS7	19	39261608	39282394	0.00416	rs8104072	0.332	rs8104072	0.002757	5.08	0.332398	1	1	enet	0.00096	0.0048	0.3324	0.73959
FAS	10	90750288	90776816	0.15623	rs76918752	2.84	rs7911226	0.078941	-23.93	0.1506	106	106	enet	0.11	8.7e-189	-0.3316	0.7402
GSTM3	1	110276554	110283660	0.2599	rs190178166	2.4	rs1292096	0.0945	-26.32	0.3949	113	113	enet	0.23	0	-0.331	0.7404
MXRA8	1	1288069	1297157	0.00991	rs77359280	2.01	rs1240713	0.00487	-7.46	0.1168	26	26	enet	0.0078	3.8e-14	0.331	0.74052
IDH1	2	209100953	209130798	0.23911	rs17653688	-2.45	rs3928183	0.06312	23.35	0.15061	47	47	enet	0.15	3.2e-257	-0.3309	0.7407
SCGB3A1	5	180017105	180018499	0.01746	rs11750494	1.453	rs307802	0.00549	6.87	0.5891	24	24	enet	0.0088	8e-16	-0.3296	0.7417
HRG	3	186378005	186396023	0.31933	rs12490289	-2.62	rs60531302	0.277	43.88	-0.07239	79	79	enet	0.36	0	-0.32915	0.74204
LGMN	14	93170152	93215024	0.08404	rs61991676	2.657	rs148659834	0.019336	-12.04	0.5078	50	50	enet	0.055	5.5e-91	0.3268	0.74379
SPOCK2	10	73818792	73848790	0.0272	rs111510740	1.5	rs3312	0.029813	15.13	-0.2371	28	28	enet	0.03	5.7e-50	-0.3256	0.7447
SNUPN	15	75890424	75918810	0.06007	rs28479816	-3.13	rs7170787	0.04807	18.69	-0.8112	87	87	enet	0.064	1e-105	-0.32485	0.7453
TNFAIP6	2	152214106	152236560	0.14032	rs60474976	2.254	rs2278089	0.10268	-27.24	0.53634	72	72	enet	0.19	0	-0.3239	0.746
LAP3	4	17578821	17609595	0.02543	rs77726502	-2.112	rs114838597	0.013428	9.92	-0.83534	25	25	enet	0.02	4.8e-33	-0.3232	0.74655
NUDT12	5	102884556	102898491	0.03735	rs141187154	1.821	rs11242495	0.026	-13.92	0.5251	26	26	enet	0.025	3.5e-41	-0.3229	0.7468
SRA1	5	139916925	139937262	0.13304	rs269783	1.916	rs801460	0.106	27.83	0.3702	78	78	enet	0.13	1.7e-218	0.3219	0.7475
GP6	19	55525073	55549632	0.18358	rs77278103	-2.546	rs1613662	0.30436	46.87	0.146188	82	82	enet	0.35	0	0.3217	0.74768
ARFIP1	4	153701089	153839615	0.04967	rs72719952	1.863	rs4619875	0.08699	25.07	0.35617	28	28	enet	0.087	4e-144	0.3214	0.74792
GCA	2	163175350	163228105	0.19376	rs62188253	-1.886	rs17783344	0.07967	-24.11	-0.44908	10	10	enet	0.079	1.4e-131	0.3213	0.748
SERPINA11	14	94908801	94919137	0.09915	rs111774953	-2.338	rs55911632	0.030851	-15.12	-0.1246	95	95	enet	0.075	1.3e-124	-0.3197	0.74919
HMBS	11	118955576	118964259	0.05483	rs55933700	1.77	rs72995454	0.008039	8.73	0.7712	37	37	enet	0.02	1e-33	0.31676	0.7514
ECH1	19	39306062	39322481	0.13938	rs73046472	2.113	rs2229259	0.095574	26.32	-0.402076	10	10	enet	0.094	6e-157	-0.3153	0.75252
ESAM	11	124622479	124632186	0.0889	rs6590094	-1.32	rs12541	0.053816	-19.89	-0.7794	33	33	enet	0.068	4.7e-112	0.31381	0.7537
PLEK	2	68592414	68624585	0.09408	rs3770650	2.03	rs1867312	0.09516	26.22	0.28039	41	41	enet	0.12	5e-207	-0.3126	0.7546
DNAJA4	15	78556428	78574538	0.0062	rs34194223	1.83	rs11639191	0.00405	5.81	0.34127	23	23	enet	0.0047	3e-09	-0.31225	0.7549
CD8A	2	87011733	87035519	0.11561	rs79646567	2.473	rs3020726	0.07079	22.64	0.44502	53	53	enet	0.087	1.5e-145	0.312	0.7551
FJX1	11	35640008	35642413	0.07853	rs80155370	1.54	rs10768174	0.036659	-16.41	-0.1169	31	31	enet	0.053	8.3e-87	0.31175	0.7552
CEL	9	135937368	135947248	0.05484	rs58476421	-1.64	rs2075733	0.01444	10.56	-0.0333	82	82	enet	0.032	3.1e-53	0.30952	0.7569
CHAD	17	48541857	48546267	0.0134	rs8073548	-0.943	rs184613584	0.00765	-7.65	0.669384	17	17	enet	0.008	1.5e-14	-0.3075	0.75846
SIGLEC6	19	52021073	52035110	0.24169	rs34738545	2.658	rs4802807	0.175583	-35.67	0.586559	98	98	enet	0.29	0	-0.3041	0.76109
RTP4	3	187086173	187089864	0.13668	rs56325014	-2.6	rs1878861	0.125	-30.09	-0.67283	91	91	enet	0.13	7.5e-220	0.30255	0.76223
CXCL6	4	74702357	74714781	0.26505	rs74505573	3.802	rs16850073	0.179899	36.05	0.13186	38	38	enet	0.19	0	0.3022	0.76252
EMILIN3	20	39988602	39995458	0.20007	rs75600477	3.003	rs4810316	0.062248	21.3	0.7051	88	88	enet	0.13	3.9e-224	-0.3017	0.7629
NLGN2	17	7308193	7323179	0.05043	rs62059693	2.094	rs150452493	0.0229	-13.37	-0.630197	16	16	enet	0.029	1.5e-48	0.301	0.76342
CHGA	14	93389495	93401630	0.05369	rs80067846	-2.416	rs729940	0.026188	-13.88	-0.536	23	23	enet	0.033	8.4e-55	0.2991	0.76487
PPID	4	159630279	159644548	0.3464	rs28658072	2.012	rs17843929	0.298602	46.42	0.38622	29	29	enet	0.34	0	0.2987	0.76517
SEPW1	19	48281842	48287943	0.05491	rs7257133	-0.951	rs11671137	0.04195	18.53	-0.448696	17	17	enet	0.064	2.6e-106	-0.2981	0.76563
SERPINE1	7	100770385	100782528	0.02664	rs221786	2.521	rs2227631	0.016395	-10.97	0.287668	59	59	enet	0.02	4.6e-34	-0.29698	0.76648
SIGLEC15	18	43405640	43424059	0.01007	rs78281549	-1.679	rs515373	0.008377	8.07	0.113	16	16	enet	0.009	3.8e-16	-0.2958	0.767
CPB1	3	148508889	148577974	0.13106	rs11928597	2.83	rs13318853	0.0591	20.72	0.51962	44	44	enet	0.089	4.7e-148	-0.29548	0.76763
ADPRHL2	1	36554493	36559533	0.01837	rs274776	-2.82	rs58350664	0.00172	5.19	1.0629	59	59	enet	0.0028	3.5e-06	0.295	0.76799
INPP5B	1	38326369	38412729	0.12002	rs77135104	-2.44	rs112836202	0.2	-38.17	-0.2328	71	71	enet	0.25	0	0.294	0.76876
PLTP	20	44527260	44540794	0.18125	rs146892683	-2.124	rs111602331	0.161079	-34.32	0.4197	56	56	enet	0.2	0	-0.2908	0.77119
XCL2	1	168510006	168513235	0.02332	rs12137493	-2.34	rs1998510	0.0154	10.68	-0.164	12	12	enet	0.015	5.2e-25	0.289	0.77224
SAT2	17	7529552	7531194	0.02866	rs12935848	-2.015	rs13894	0.00879	-9.71	1.44344	18	18	enet	0.024	1.1e-40	0.2851	0.77558
CCL14	17	34310324	34314040	0.24117	rs61737011	2.448	rs7222922	0.22	-39.86	-0.151221	61	61	enet	0.27	0	0.2842	0.77625
MTHFD1	14	64854749	64930175	0.03986	rs1255898	-2.069	rs10146204	0.016785	-11.12	-0.7474	50	50	enet	0.031	9.2e-51	-0.2838	0.77656
KIRREL2	19	36346763	36358038	0.01776	rs12984019	2.436	rs35854130	0.004491	-8.34	-0.42042	34	34	enet	0.015	2e-25	0.2786	0.78057
ANXA7	10	75134859	75173834	0.15979	rs73272389	1.66	rs76150063	0.005603	-7.29	-0.7944	38	38	enet	0.016	5e-27	-0.2781	0.7809
LONP1	19	5691845	5720583	0.00608	rs3795017	2.156	rs409489	0.000113	4.23	0.211511	17	17	enet	-6.8e-05	0.48	-0.2779	0.78108
MMP8	11	102582527	102597781	0.05173	rs17174314	-2.72	rs11225395	0.024796	-13.92	-0.4137	53	53	enet	0.034	2.3e-56	-0.27651	0.7822
TAPBPL	12	6560856	6575683	0.29285	rs113435879	0.844	rs2534709	0.485497	59.27	0.0511	29	29	enet	0.54	0	0.27594	0.7826
PIN1	19	9945933	9960365	0.01415	rs8101239	3.302	rs730554	0.001159	-5.1	-0.587121	43	43	enet	0.0026	8.5e-06	-0.2759	0.78264
FAIM	3	138327448	138352218	0.35969	rs13316499	3.12	rs641320	0.0684	-22.26	0.92747	14	14	enet	0.1	2.9e-174	-0.27092	0.78645
GOLM1	9	88641061	88715088	0.07783	rs2183125	1.6	rs138447426	0.04061	18.04	-1.1324	40	40	enet	0.075	4.7e-125	0.26913	0.7878
ACAP2	3	194995474	195163773	0.00509	rs6772240	-2	rs1832666	0.000953	-4.47	0.17507	37	37	enet	0.00068	0.015	-0.26851	0.7883
CD200	3	112051194	112081659	0.04029	rs73216046	-1.96	rs1879514	0.0167	11.18	-1.38273	70	70	enet	0.026	1.1e-42	-0.26843	0.78837
NPPB	1	11917521	11919002	0.02252	rs235257	-2.15	rs198379	0.0197	12.01	0.5883	25	25	enet	0.022	3e-36	0.267	0.78914
KLK10	19	51515995	51523431	0.31779	rs12459585	2.538	rs2569454	0.210947	39.05	-0.0539	77	77	enet	0.32	0	-0.2669	0.78958
IL1RL2	2	102803466	102856462	0.11557	rs149160598	1.617	rs1960510	0.05147	-19.8	0.50732	59	59	enet	0.099	1.9e-165	-0.2652	0.7908
DBI	2	120124500	120130126	0.10727	rs1562310	-2.566	rs6714264	0.08616	-25.15	-0.23086	94	94	enet	0.13	2.9e-217	0.2614	0.7938
IL15RA	10	5985602	6020150	0.38044	rs41294643	2.61	rs8177643	0.187488	36.81	-0.375	96	96	enet	0.35	0	0.2587	0.7959
COL6A2	21	47518026	47552762	0.18107	rs113656533	1.95	rs35548026	0.04705	-18.56	-1.1157	73	73	enet	0.086	6.7e-143	0.2561	0.7979
F13B	1	197007871	197036390	0.12153	rs148831004	2.58	rs1332668	0.123	-30.07	0.9006	71	71	enet	0.19	0	-0.255	0.79878
HTRA1	10	124218067	124274423	0.05346	rs1998345	1.91	rs7074542	0.014598	-10.57	0.6191	58	58	enet	0.038	2.9e-63	-0.255	0.7988
CTRB1	16	75252886	75260236	0.16513	rs149272215	2.936	rs8057145	0.11474	28.92	0.042609	62	62	enet	0.21	0	0.2533	0.8
PLA2G2A	1	20301924	20306909	0.27634	rs77277881	-2.34	rs2307246	0.223	40.15	-0.5976	54	54	enet	0.25	0	-0.252	0.80092
CMPK1	1	47799462	47844511	0.10147	rs75511300	-2.08	rs35687416	0.0377	-16.54	0.0125	54	54	enet	0.052	1.9e-85	-0.252	0.80123
TMEM132D	12	129556270	130388570	0.04722	rs12370293	-2.678	rs9804953	0.009253	-9.14	0.84	97	97	enet	0.031	1.3e-51	-0.25024	0.8024
PSAT1	9	80912041	80945009	0.06013	rs139226111	1.92	rs1929402	0.04883	19	0.145	18	18	enet	0.062	2.8e-103	0.24977	0.8028
FUT8	14	65877310	66210839	0.20344	rs77284716	2.521	rs8020305	0.052178	-20.95	-0.1696	84	84	enet	0.15	6.1e-257	0.2482	0.80399
TRIP10	19	6737936	6751541	0.06296	rs112003074	1.763	rs8106212	0.008587	7.98	-0.135186	80	80	enet	0.024	1.5e-40	0.2455	0.80608
ST3GAL1	8	134467091	134584183	0.10361	rs1554326	-3.1	rs9643300	0.060857	-21.08	-0.04032	65	65	enet	0.082	4.7e-136	0.245521	0.8061
LRRC32	11	76368568	76381791	0.01272	rs61893515	-2.01	rs12275758	0.00241	-5.48	-0.0113	39	39	enet	0.0073	2e-13	0.24547	0.8061
FABP1	2	88422501	88427581	0.04625	rs114163957	-1.262	rs2241883	0.0356	-16.14	-0.2179	5	5	enet	0.036	5.7e-59	0.2453	0.8063
IBSP	4	88720706	88733587	0.01374	rs1054628	1.384	rs2616262	0.006083	-7.02	-0.82562	31	31	enet	0.0075	1.2e-13	-0.2441	0.80715
CRABP2	1	156669398	156675608	0.21736	rs4661229	-1.62	rs3806412	0.142	32	-0.8349	15	15	enet	0.15	3.4e-263	-0.244	0.80755
TNC	9	117781854	117880536	0.52315	rs1335343	-2.79	rs1138545	0.36783	51.52	-0.1125	77	77	enet	0.4	0	-0.24299	0.808
GSN	9	123970072	124095121	0.06051	rs585630	2.58	rs78573713	0.01968	-12.34	-0.4558	44	44	enet	0.045	6.6e-74	-0.24244	0.8084
HSPB1	7	75931990	75933612	0.28721	rs75520428	-1.583	rs2908201	0.241565	-41.81	-0.48735	83	83	enet	0.3	0	0.24218	0.80864
SPON2	4	1160720	1202750	0.12827	rs6852434	1.892	rs11247975	0.153872	-33.39	-0.77423	53	53	enet	0.19	0	0.2401	0.81027
MLN	6	33762450	33771780	0.0743	rs145564847	2.61	rs9394169	0.06443	-23.05	-0.1648	51	51	enet	0.1	8.7e-168	0.2392	0.81096
APOBEC3G	22	39473072	39483748	0.04197	rs1005522	-2.282	rs17537581	0.017729	-12.03	0.9266	35	35	enet	0.032	7e-54	-0.2389	0.8112
VASN	16	4421849	4433539	0.02132	rs753481	2.303	rs757593	0.00655	7.12	-0.059458	20	20	enet	0.01	4.4e-18	0.2382	0.8117
DDX19A	16	70380764	70407286	0.0591	rs2278983	1.928	rs138325325	0.02909	-14.75	0.079941	24	24	enet	0.031	4e-52	-0.2375	0.81228
RDX	11	109735021	110167437	0.01341	rs74355087	1.38	rs7935163	0.002671	-5.48	-0.7778	51	51	enet	0.0055	1.9e-10	0.23509	0.8141
FAS	10	90750288	90776816	0.15453	rs11203110	2.88	rs7911226	0.069757	-22.48	0.1506	96	96	enet	0.11	2.3e-177	-0.2343	0.8147
EPHA5	4	66185281	66536213	0.04873	rs1451175	-2.315	rs28542715	0.017039	12.72	0.75536	56	56	enet	0.044	1.4e-72	0.2339	0.81505
BPNT1	1	220230824	220263804	0.02611	rs75688476	-2.5	rs7530481	0.0224	-12.83	-0.2313	35	35	enet	0.025	1.2e-41	0.234	0.81524
KNG1	3	186435137	186462199	0.07782	rs73060009	-2.5	rs5030062	0.0462	18.4	0.6774	54	54	enet	0.074	4.1e-123	-0.23311	0.81568
NETO1	18	70409549	70535381	0.00596	rs12961224	1.552	rs2032998	0.000353	4.53	-1.0231	4	4	enet	0.0014	0.0008	-0.2327	0.816
GSTM4	1	110198721	110217458	0.30574	rs7542853	-3.49	rs687643	0.0685	-23.38	1.4487	186	186	enet	0.24	0	-0.228	0.81948
CBLN1	16	49311828	49315749	0.34996	rs78008128	2.821	rs12596832	0.26051	-43.5	-0.244546	226	226	enet	0.31	0	0.2276	0.81996
FKBP1B	2	24272571	24286551	0.08239	rs112524239	1.68	rs72781698	0.13115	-30.89	0.48486	36	36	enet	0.17	5.1e-291	0.2275	0.8201
DDAH1	1	85784164	86044046	0.01065	rs115219807	-2.24	rs233071	0.00687	-7.16	-0.1348	45	45	enet	0.0048	2.2e-09	-0.227	0.82015
XXYLT1	3	194789013	194991888	0.10192	rs143293191	2.01	rs13072883	0.0431	17.83	-0.43599	57	57	enet	0.093	5.1e-156	-0.22693	0.82048
CTSV	9	99791959	99918838	0.03887	rs10982470	-1.66	rs4743059	0.02075	12.4	-0.1658	60	60	enet	0.033	4.3e-54	-0.2257	0.8214
PPT1	1	40538382	40562932	0.14171	rs72666981	-1.76	rs7533094	0.114	-28.64	-0.604	52	52	enet	0.15	3.5e-259	0.226	0.82141
EPHB1	3	134514102	134979309	0.0805	rs73217004	2.41	rs10935143	0.0739	23.74	0.23471	67	67	enet	0.12	2.7e-201	0.22366	0.82302
SHBG	17	7517264	7536700	0.05799	rs3760352	-2.922	rs11651783	0.0303	-15.03	0.525844	100	100	enet	0.065	7.1e-108	0.2234	0.82319
GBP2	1	89571815	89616139	0.02062	rs74228325	-1.66	rs10922556	0.00759	7.97	-0.3726	25	25	enet	0.011	3e-19	-0.223	0.82332
SHH	7	155592674	155605157	0.02419	rs148158205	-1.926	rs872723	0.009403	-8.47	-1.11288	41	41	enet	0.012	3.9e-21	0.22222	0.82415
EDIL3	5	83236373	83680698	0.01274	rs78417749	-2.268	rs10073371	0.00352	-5.87	-0.0268	32	32	enet	0.0094	1.1e-16	-0.2206	0.8254
BLVRA	7	43798279	43846941	0.1181	rs3217959	2.426	rs1050916	0.020426	-14.32	1.11969	51	51	enet	0.067	3e-111	0.22011	0.82579
A1BG	19	58856544	58864858	0.15749	rs211580	-2.078	rs1268538	0.113266	-28.62	-0.675499	72	72	enet	0.13	1.6e-214	0.2197	0.82612
LTA4H	12	96394531	96437298	0.01992	rs78032941	-2.606	rs2247570	0.010028	8.59	-0.4538	45	45	enet	0.013	2.5e-22	-0.2192	0.8265
OVCA2	17	1945316	1946719	0.16487	rs8064827	1.916	rs145234879	0.0545	20	0.66476	49	49	enet	0.077	9.7e-128	0.2187	0.82689
TMEM132C	12	128751715	129192456	0.06958	rs117830820	2.829	rs9669390	0.048105	-18.67	-0.7322	77	77	enet	0.071	5.1e-118	0.21692	0.8283
RAB6B	3	133543079	133614726	0.11873	rs6762415	2.09	rs9813363	0.125	-30.29	0.0717	26	26	enet	0.14	1.5e-231	0.21659	0.82853
NOTUM	17	79910383	79919716	0.01281	rs12602289	1.708	rs111343749	0.00285	-6.6	-0.171652	18	18	enet	0.0089	6.1e-16	0.2163	0.82873
TCN2	22	31002990	31023258	0.22121	rs12484655	-2.765	rs4820885	0.406699	-54.19	-0.1244	42	42	enet	0.41	0	0.2152	0.8296
ITIH2	10	7745279	7791483	0.15906	rs75711646	1.74	rs17142907	0.225512	40.37	-0.145	53	53	enet	0.23	0	-0.2129	0.8314
RNASE2	14	21423646	21424595	0.04224	rs1652047	3.016	rs2233859	0.046308	18.34	-0.4502	34	34	enet	0.045	2.6e-74	-0.2128	0.83148
HP	16	72088404	72094954	0.41047	rs4572405	-2.181	rs77303550	0.1425	32.11	0.581182	89	89	enet	0.37	0	0.2115	0.83251
NUDT2	9	34329504	34343709	0.31868	rs79027462	1.63	rs10971956	0.27336	44.92	0.4241	52	52	enet	0.48	0	0.21059	0.8332
PGP	16	2261594	2264841	0.09732	rs79860296	-1.775	rs116977380	0.05448	19.9	-0.425686	31	31	enet	0.06	4.7e-99	-0.2106	0.83323
TXNDC12	1	52485803	52520863	0.10222	rs75853132	-2.32	rs6686632	0.0517	-19.94	0.5089	47	47	enet	0.058	1.4e-96	-0.21	0.83384
IL10RB	21	34638672	34682492	0.04928	rs1131668	1.87	rs2515717	0.02472	13.95	-0.5542	21	21	enet	0.045	2.5e-74	-0.2083	0.835
LY75	2	160659866	160761267	0.49106	rs149509734	-2.712	rs56186131	0.36712	51.38	-0.20659	230	230	enet	0.49	0	-0.2073	0.8358
PFKM	12	48498922	48540187	0.00611	rs75920486	-1.605	rs3742074	0.003959	6.37	0.7093	29	29	enet	0.0069	9.2e-13	0.20621	0.8366
CREG1	1	167498354	167523042	0.05114	rs113928789	2.24	rs7513428	0.0285	-14.37	0.5115	19	19	enet	0.035	6.3e-58	-0.205	0.83758
ASPN	9	95218487	95244788	0.20939	rs117233706	-2.19	rs2761681	0.116	-28.97	0.8182	66	66	enet	0.18	1.4e-305	-0.20405	0.8383
DDX19B	16	70323566	70369208	0.03402	rs34608864	-1.649	rs138325325	0.01178	-9.86	0.075876	18	18	enet	0.012	1e-21	-0.2007	0.84091
TNFRSF1B	1	12227048	12269285	0.06344	rs631272	-2.76	rs519064	0.0347	-16.19	-0.346	50	50	enet	0.049	9.5e-82	-0.2	0.84111
SERPING1	11	57364860	57386644	0.28042	rs117960683	-1.61	rs10896631	0.3255	-48.49	-0.036	58	58	enet	0.35	0	0.20016	0.8414
CX3CL1	16	57406389	57418956	0.02161	rs1167512	2.035	rs62037115	0.02523	13.56	-0.520329	18	18	enet	0.03	4e-49	-0.1987	0.8425
FSTL1	3	120111140	120169840	0.03726	rs56100867	2.56	rs916510	0.0106	-9.03	0.32759	87	87	enet	0.018	2e-30	0.19806	0.843
SERPINB8	18	61637263	61687013	0.39607	rs7231329	-1.933	rs3826616	0.089472	-25.49	-0.2056	54	54	enet	0.12	6.3e-204	0.1984	0.843
AMIGO2	12	47469490	47473742	0.03169	rs832742	-2.493	rs1101751	0.008281	-8.21	-0.9715	54	54	enet	0.017	1.9e-28	0.19783	0.8432
SERPINA3	14	95078721	95090392	0.13705	rs1955658	2.107	rs17753556	0.083401	-24.61	-0.7189	61	61	enet	0.12	2.4e-196	-0.197	0.84386
SERPINH1	11	75273101	75283828	0.05811	rs11600966	1.43	rs599816	0.02143	12.66	-0.3009	62	62	enet	0.039	3.8e-65	-0.19685	0.8439
HAVCR2	5	156512843	156569880	0.34797	rs72807081	-3.476	rs1432872	0.274	-44.54	-0.2137	252	252	enet	0.29	0	-0.1942	0.846
PMM2	16	8882680	8956391	0.04325	rs139688124	-1.783	rs34258285	0.023	-13.17	-0.986225	24	24	enet	0.035	1.2e-57	-0.1931	0.84689
IL5RA	3	3108008	3168297	0.33274	rs138985132	2.58	rs77400868	0.06	20.84	-1.07746	85	85	enet	0.2	0	-0.19152	0.84812
PSG5	19	43670408	43690688	0.17114	rs80306394	2.864	rs7253874	0.176829	-35.74	0.197084	115	115	enet	0.28	0	0.1915	0.84816
TNFRSF21	6	47199268	47277641	0.10755	rs114795313	-2.17	rs6458555	0.03594	16.25	0.82286	92	92	enet	0.071	1.9e-118	0.1903	0.8491
LMAN2	5	176758568	176778669	0.05878	rs61749652	-2.349	rs35582636	0.00311	6.65	-0.4982	61	61	enet	0.021	1.4e-35	-0.1892	0.8499
PAK4	19	39616410	39673456	0.01676	rs11671840	1.879	rs11667387	0.002555	-6.49	0.917818	17	17	enet	0.0057	8.1e-11	-0.1863	0.85224
LSAMP	3	115521210	116858236	0.08755	rs114001925	-3.2	rs1835674	0.0331	15.94	0.53536	70	70	enet	0.054	8.8e-89	-0.18349	0.85441
LAYN	11	111411005	111432470	0.03435	rs28690953	1.17	rs4938792	0.028963	-14.78	0.6701	13	13	enet	0.03	1.6e-50	-0.18283	0.8549
PLXND1	3	129274057	129325519	0.18218	rs79187581	-2.62	rs1108584	0.0497	20.5	1.5034	86	86	enet	0.13	1.2e-212	-0.18229	0.85536
ADSSL1	14	105190566	105213662	0.01694	rs3809457	2.286	rs10142660	0.005586	7.35	0.3023	38	38	enet	0.0093	1.4e-16	-0.1809	0.85643
TNFRSF11B	8	119935796	119964124	0.06053	rs182140459	2.103	rs2468184	0.007545	8.38	0.56064	92	92	enet	0.044	2.8e-73	0.180409	0.8568
CDHR5	11	616577	626078	0.02256	rs7394613	1.53	rs7108757	0.014275	10.59	-0.461	33	33	enet	0.017	2.5e-29	-0.18025	0.857
ADIPOQ	3	186560493	186576252	0.11006	rs57195580	-1.95	rs143257534	0.0358	-17.47	-1.11703	43	43	enet	0.11	3.3e-176	0.17989	0.85724
IGHG1|IGHG2|IGHG3|IGHG4|IGK@|IGL@	14	106202680	106209408	0.01878	rs6576110	-0.718	rs11621145	0.013447	9.98	0.2477	16	16	enet	0.015	3.8e-26	0.1785	0.85833
UGT1A6	2	234600253	234681946	0.06011	rs143741742	-1.857	rs887829	0.06198	-21.31	-0.3994	39	39	enet	0.079	8e-131	-0.1785	0.8584
ASL	7	65540787	65559684	0.02175	rs147232088	1.91	rs11767072	0.008948	-8.95	-0.386675	31	31	enet	0.027	1.5e-44	-0.17723	0.85932
PLAUR	19	44150247	44174699	0.15225	rs4760	-2.515	rs2302524	0.04725	-18.67	-0.12161	85	85	enet	0.081	3.6e-134	0.1766	0.85981
CRISPLD2	16	84853591	84954374	0.02526	rs11643247	-1.891	rs535285054	0.00366	-7.62	0.033512	31	31	enet	0.015	5.5e-26	-0.1764	0.86001
S100A7	1	153430220	153433127	0.33112	rs35921651	-2.07	rs9436093	0.213	-39.24	0.095	37	37	enet	0.23	0	0.175	0.86101
VPS4A	16	69345253	69360842	0.00536	rs116968477	1.536	rs9924894	0.00509	6.98	-0.419042	15	15	enet	0.0049	1.7e-09	-0.1749	0.86118
NOTCH1	9	139388885	139440500	0.03739	rs11574902	2.04	rs9411207	0.01574	10.73	-0.1547	32	32	enet	0.027	1.2e-45	0.17401	0.8619
OBP2B	9	136080664	136084637	0.05287	rs112212773	1.13	rs4454354	0.0408	17.3	0.5295	20	20	enet	0.043	8.8e-71	0.17322	0.8625
CES1	16	55836763	55867249	0.05679	rs1478477	2.322	rs76336259	0.01814	-11.64	-0.282671	66	66	enet	0.027	1.3e-45	0.1728	0.86282
KIAA1549L	11	33397654	33695648	0.19393	rs3847595	1.69	rs2753408	0.147915	-32.68	0.0229	30	30	enet	0.18	9.6e-306	0.17219	0.8633
BST1	4	15704688	15739936	0.29954	rs71601492	-1.877	rs6842052	0.392827	-53.28	0.01623	103	103	enet	0.48	0	0.1718	0.86356
MTIF3	13	28009780	28024728	0.01487	rs117332991	1.89	rs1218802	0.00628	-6.95	-1.0243	25	25	enet	0.005	1.2e-09	0.1699	0.8651
TINAGL1	1	32042086	32053287	0.01705	rs945213	1.62	rs9425884	0.00229	-5.69	0.2162	42	42	enet	0.0066	2.7e-12	-0.166	0.86805
NAP1L4	11	2965661	3013607	0.13572	rs7118896	-1.6	rs4758622	0.238863	41.53	0.0232	38	38	enet	0.24	0	-0.16599	0.8682
BCAT2	19	49298319	49314286	0.1074	rs35230038	1.862	rs62125920	0.108027	-27.97	0.114915	69	69	enet	0.12	4.5e-194	0.1657	0.86837
MAN2B2	4	6576916	6625089	0.31372	rs16838698	-2.636	rs2301790	0.416168	54.8	0.03752	39	39	enet	0.44	0	-0.1652	0.86876
ASF1A	6	119215316	119230336	0.00695	rs183352104	-2.11	rs4946366	0.00399	6.03	0.74465	23	23	enet	0.004	5.3e-08	-0.1651	0.8689
GDI2	10	5807186	5884095	0.07521	rs143117642	-2.84	rs55913768	0.097712	-26.73	-0.2154	79	79	enet	0.13	3.2e-212	0.165	0.8689
ENTPD5	14	74424713	74486102	0.13505	rs10132975	2.07	rs73301475	0.166056	-34.85	-0.6174	134	134	enet	0.2	0	0.1641	0.86969
KNG1	3	186435137	186462199	0.02637	rs56112115	2.36	rs5030062	0.0174	11.35	0.6774	53	53	enet	0.025	4.6e-41	0.16165	0.87159
CFHR5	1	196946686	196978808	0.39818	rs10801548	-2.04	rs35662416	0.0609	-22.33	1.3427	85	85	enet	0.18	0	-0.16	0.87284
MATN2	8	98881068	99048952	0.14341	rs4559216	2.761	rs17831160	0.018852	12.54	-1.27725	100	100	enet	0.077	4.1e-128	-0.158035	0.8744
SERPINA9	14	94929054	94946026	0.04229	rs10873453	2.192	rs11160181	0.017196	-11.5	-1.4052	33	33	enet	0.034	3.7e-57	-0.1576	0.87475
LGALS9	17	25956824	25976586	0.03611	rs147475426	1.503	rs4239242	0.0365	-17.48	-0.273468	18	18	enet	0.05	8.1e-83	0.1538	0.87775
PVRL2	19	45349432	45392480	0.02087	rs406315	-2.524	rs440277	0.00768	-7.93	1.2005	61	61	enet	0.0087	1.1e-15	-0.1528	0.87854
ANGPT2	8	6357153	6420930	0.04789	rs62497592	-2.795	rs1968586	0.021563	-12.56	-0.24407	70	70	enet	0.027	4.4e-45	-0.152573	0.8787
CD248	11	66081965	66084515	0.01364	rs150852728	1.53	rs565972	0.002212	5.71	-0.5577	18	18	enet	0.0029	3.3e-06	-0.15115	0.8799
IGF1R	15	99191768	99507759	0.06153	rs72758768	-2.59	rs7162314	0.01837	-11.67	-0.12326	58	58	enet	0.028	8.4e-47	-0.14814	0.8822
SMPDL3A	6	123110194	123130865	0.10625	rs11751996	1.17	rs28385609	0.05807	-20.54	0.00409	11	11	enet	0.063	2e-104	0.1471	0.883
ITIH3	3	52828784	52843025	0.37047	rs146731697	2.04	rs2535629	0.211	39.05	-0.83191	51	51	enet	0.29	0	-0.14697	0.88316
SMAP1	6	71377479	71571714	0.2703	rs76896585	2.99	rs1917342	0.2381	-41.47	-0.05692	89	89	enet	0.32	0	-0.1456	0.8842
CRTAC1	10	99624757	99790585	0.25116	rs150259001	-2.91	rs684225	0.06637	-21.95	0.3387	113	113	enet	0.11	2.1e-190	-0.1438	0.8857
LRPAP1	4	3505339	3534173	0.09284	rs112397589	-2.149	rs16844464	0.057597	-20.44	0.18748	35	35	enet	0.067	2.3e-110	0.1433	0.88607
BCAN	1	156611182	156629324	0.14819	rs116581056	-3.49	rs2365715	0.0459	-18.31	0.9773	28	28	enet	0.063	4.7e-105	0.142	0.88726
PRSS1	7	142457319	142460927	0.01511	rs77381575	1.694	rs56092812	0.00823	6.23	0.68739	13	13	enet	0.0048	2e-09	-0.14088	0.88796
GPC5	13	92050875	93525935	0.14702	rs72641420	3.11	rs342706	0.1875	-36.81	-0.1531	66	66	enet	0.24	0	-0.1409	0.888
AOC1	7	150521715	150558592	0.4716	rs73163574	3.259	rs10452848	0.288496	45.64	-0.721043	172	172	enet	0.44	0	-0.1397	0.8889
PNP	14	20937113	20945248	0.25605	rs56393211	3.328	rs1049564	0.127699	-30.47	0.6394	142	142	enet	0.18	2.3e-305	-0.1395	0.88902
HBZ	16	192727	204502	0.28302	rs59923564	2.77	rs2461286	0.2181	-39.69	0.319388	55	55	enet	0.25	0	-0.1394	0.88911
TAX1BP3	17	3566189	3571973	0.02412	rs115206895	-2.184	rs160589	0.0106	8.99	-0.501666	32	32	enet	0.013	4.8e-23	-0.1383	0.89003
MUC16	19	8959520	9092018	0.03464	rs114312557	-2.623	rs193266507	0.010115	-8.69	-0.342979	52	52	enet	0.02	2.3e-34	0.1374	0.89074
NPW	16	2059927	2070756	0.11251	rs146259350	2.35	rs111276210	0.00838	-9.04	-0.653501	63	63	enet	0.029	1.4e-47	0.1361	0.89175
TXNDC5	6	7881750	7911021	0.08261	rs1502085	-2.45	rs111331197	0.03401	15.78	-0.1476	28	28	enet	0.06	1.1e-98	-0.1346	0.893
GREM1	15	33010205	33037307	0.22825	rs28414020	1.83	rs2293582	0.24448	42.06	0.22759	35	35	enet	0.26	0	0.13359	0.8937
PCDH10	4	134070449	134129761	0.05546	rs17020176	1.656	rs4864200	0.02446	-13.89	-0.83127	86	86	enet	0.06	4.4e-100	0.1332	0.89404
HRSP12	8	99114572	99129399	0.07899	rs113019046	-2.058	rs10955148	0.071971	-22.86	0.00539	11	11	enet	0.078	2.7e-130	0.132758	0.8944
PSG4	19	43696854	43711451	0.24123	rs142304828	2.86	rs7259068	0.238074	-41.46	-0.090891	127	127	enet	0.27	0	0.1302	0.8964
IGSF8	1	160061130	160068733	0.03038	rs11265318	-1.36	rs12408242	0.0285	14.47	-0.1594	18	18	enet	0.031	2.5e-52	-0.129	0.89708
TCN1	11	59620273	59633962	0.27295	rs117456053	2.3	rs34324219	0.054065	-21.11	0.7816	42	42	enet	0.13	1.4e-213	0.12755	0.8985
GPC1	2	241375080	241407493	0.11564	rs1580728	-2.259	rs1126920	0.12516	30.09	-0.10795	54	54	enet	0.13	2.1e-222	-0.1273	0.8987
CD14	5	140011313	140013286	0.08742	rs190521620	3.624	rs5744441	0.0357	-16.1	0.22	58	58	enet	0.053	5.7e-87	-0.127	0.899
C1RL	12	7242183	7261834	0.28526	rs144943071	-1.639	rs146111161	0.044313	-3.8	0.7721	18	18	enet	0.17	2.9e-285	-0.12665	0.8992
NCR1	19	55417506	55427508	0.06361	rs12983524	1.944	rs2915993	0.011829	-10.48	0.848799	60	60	enet	0.037	2.8e-61	0.1262	0.89961
GPNMB	7	23275586	23314727	0.15426	rs117993346	-2.565	rs28458177	0.042565	-17.6	-0.270087	92	92	enet	0.09	3.3e-150	0.12565	0.90001
IL15RA	10	5985602	6020150	0.02793	rs7910185	1.99	rs8177643	0.010609	8.99	-0.375	31	31	enet	0.018	9.7e-31	0.1253	0.9003
KLK13	19	51558883	51568371	0.12041	rs72626246	2.753	rs2569459	0.06991	-22.53	0.044008	71	71	enet	0.095	9.7e-159	0.1248	0.90068
DEFB1	8	6728114	6735458	0.09985	rs2442603	1.825	rs2741117	0.085581	-25.01	0.02353	67	67	enet	0.11	8.7e-182	-0.123765	0.9015
PRSS2	7	142468247		0.27186	rs111448384	3.138	rs1799886	0.074061	23.19	1.2966	49	49	enet	0.16	1.8e-271	0.12274	0.90232
DPT	1	168664706	168698444	0.16255	rs7514352	-2.51	rs1018454	0.0913	25.7	-0.4215	121	121	enet	0.16	2.7e-282	0.122	0.90252
LILRA4	19	54844456	54850433	0.21418	rs10419832	-2.201	rs12976217	0.07329	23.25	0.157202	38	38	enet	0.093	4.4e-155	0.1218	0.90307
TSTD1	1	161007421	161008767	0.26994	rs4489574	2.15	rs11580071	0.176	35.71	0.0201	52	52	enet	0.24	0	0.122	0.90323
FRZB	2	183698002	183731365	0.42053	rs77559176	-2.817	rs288326	0.08248	24.48	0.1649	123	123	enet	0.23	0	-0.1215	0.9033
FST	5	52776456	52782964	0.00519	rs30101	1.383	rs546067954	-7.42e-05	4.23	-0.6068	31	31	enet	0.00016	0.14	-0.1212	0.9036
SFTPB	2	85884437	85895864	0.41198	rs189783956	-2.923	rs1130866	0.13379	-31.1	0.13571	68	68	enet	0.14	9e-244	-0.121	0.9037
ATP1B2	17	7549945	7561088	0.11194	rs111358245	1.884	rs1642762	0.0896	-25.64	-0.25561	47	47	enet	0.14	5.5e-245	0.1192	0.90508
IL1RL1	2	102927962	102968497	0.29196	rs112793749	-1.857	rs950880	0.18228	-38.27	-0.42981	54	54	enet	0.3	0	0.1162	0.9075
IL18R1	2	102927989	103015237	0.16442	rs75877165	-1.741	rs2001461	0.27917	-44.98	0.28217	90	90	enet	0.32	0	0.1161	0.9076
SLITRK6	13	86366925	86380818	0.07463	rs9547362	2.25	rs9547187	0.04169	-17.51	-0.424	88	88	enet	0.056	2e-92	-0.1134	0.9097
ACP5	19	11685475	11689823	0.10227	rs116886614	2.209	rs2305799	0.042065	-17.6	-0.09672	43	43	enet	0.082	2.6e-136	0.1132	0.90988
CTSF	11	66330935	66336350	0.03495	rs61890450	-2.43	rs1044522	0.031638	15.24	-0.2101	55	55	enet	0.032	5.2e-53	-0.11256	0.9104
PSMD9	12	122326638	122356203	0.01611	rs111773380	-1.012	rs10743185	0.020002	12.18	0.1534	13	13	enet	0.019	6.9e-33	0.11217	0.9107
GOLM1	9	88641061	88715088	0.04087	rs7042624	1.91	rs138447426	0.0181	11.59	-1.1324	43	43	enet	0.025	7.9e-42	0.11091	0.9117
COL6A1	21	47401684	47424964	0.42625	rs36230817	-1.79	rs1053312	0.50453	-60.33	-0.1181	53	53	enet	0.52	0	-0.1097	0.9126
RSPO2	8	108911544	109095870	0.00231	rs111531907	2.57	rs640068	0.002116	-4.47	-0.5744	10	10	enet	0.00067	0.016	0.108031	0.914
FREM2	13	39261214	39461268	0.01892	rs9548425	-1.62	rs9603418	0.00737	8.64	0.258	37	37	enet	0.0082	7.3e-15	0.1057	0.9158
ADCK4	19	41197419	41231689	0.0043	rs11879790	-1.943	rs78667589	0.000213	-4.05	0.462987	7	7	enet	0.00083	0.0081	0.1032	0.91784
NCK2	2	106361369	106510730	0.04001	rs7349427	-3.161	rs933793	0.008	-10.19	-0.96375	62	62	enet	0.033	5.8e-55	0.1026	0.9183
SERPINA12	14	94953611	94984181	0.21298	rs150873859	1.949	rs4900236	0.098191	26.78	0.3384	55	55	enet	0.15	2.4e-258	-0.0996	0.92068
HP	16	72088404	72094954	0.29605	rs79469260	-1.539	rs11648003	0.08588	-26.07	0.207311	49	49	enet	0.25	0	0.0992	0.92101
CFB	6	31913427	31919861	0.2324	rs2736182	-2.73	rs541862	0.11286	28.59	0.7101	80	80	enet	0.21	0	0.0981	0.92185
RNASE4	14	21152719	21169375	0.23615	rs78604518	2.414	rs1888560	0.112673	-28.53	-0.291	95	95	enet	0.19	0	0.0977	0.92217
SPARCL1	4	88394487	88452213	0.11936	rs6817981	-2.875	rs7688567	0.181218	37.26	0.29867	81	81	enet	0.23	0	-0.0977	0.92219
IL2RB	22	37521883	37571094	0.01255	rs9610632	2.141	rs228953	0.011478	9.26	-0.5199	20	20	enet	0.011	4.5e-20	-0.096	0.9235
CFHR4	1	196857144	196887843	0.60863	rs34853086	2.83	rs10494745	0.165	-34.57	1.4423	124	124	enet	0.53	0	0.0955	0.92392
EGF	4	110834039	110934922	0.05944	rs73839200	1.915	rs10029654	0.064586	21.75	0.54001	38	38	enet	0.068	5.4e-113	0.0938	0.92526
FOLR3	11	71825915	71850936	0.28828	rs7117518	1.84	rs146694036	0.177043	35.75	-0.1504	47	47	enet	0.24	0	0.09379	0.9253
PPIC	5	122358945	122372420	0.45101	rs80039069	-3.342	rs17388251	0.271	-44.22	0.518	106	106	enet	0.36	0	0.0921	0.9266
ICOSLG	21	45636897	45660849	0.0605	rs11701998	3.05	rs2838537	0.00958	-9.14	-0.1302	58	58	enet	0.025	4.8e-42	-0.0921	0.9266
LAG3	12	6881678	6887621	0.03133	rs7297961	-2.822	rs3782735	0.012072	10.06	0.6827	23	23	enet	0.017	1.6e-29	0.0914	0.9272
ST13	22	41220539	41252643	0.03693	rs142818552	-1.771	rs138337	0.037901	16.86	0.1041	21	21	enet	0.039	2.8e-64	-0.0909	0.9276
CLEC11A	19	51226621	51228975	0.10631	rs28694119	2.913	rs193222348	0.083258	24.69	-0.075243	43	43	enet	0.086	5e-143	-0.0904	0.92795
METTL24	6	110565143	110679552	0.05212	rs117524729	-1.74	rs7767851	0.01198	10.14	0.19517	38	38	enet	0.028	5.7e-47	0.0893	0.9288
MTHFS	15	80125927	80189721	0.41199	rs12440187	2.58	rs8039272	0.23231	-40.99	-0.09354	81	81	enet	0.44	0	0.08833	0.9296
NEGR1	1	71861626	72748222	0.08639	rs77123263	1.95	rs11209871	0.0129	-9.96	-1.0913	40	40	enet	0.028	3e-46	-0.0882	0.92975
S100A2	1	153533584	153540366	0.01352	rs141783966	-2.07	rs58056804	0.00869	-8.32	0.493	16	16	enet	0.0095	7.7e-17	-0.0876	0.93017
IL23R	1	67604590	67725662	0.01538	rs112937404	2.4	rs12569203	0.0024	-6.15	0.3687	29	29	enet	0.0071	4.2e-13	-0.086	0.93144
SLAMF7	1	160708847	160724611	0.53167	rs115120469	1.79	rs11581248	0.349	-50.21	-0.0844	67	67	enet	0.38	0	0.0849	0.93232
ELANE	19	851014	856247	0.05685	rs113095630	1.962	rs56283881	0.019409	-12.58	-1.10269	41	41	enet	0.033	1.4e-54	0.0843	0.93282
TNFSF12	17	7452375	7461207	0.01458	rs62059711	-2.404	rs62059804	0.0105	9.47	1.00724	15	15	enet	0.01	1e-17	0.0839	0.93313
CBLN4	20	54572413	54580575	0.08579	rs79332926	-2.557	rs4811612	0.025308	13.56	0.2491	120	120	enet	0.085	4.9e-142	-0.083	0.93387
PDE5A	4	120415552	120549959	0.14279	rs188106167	-2.568	rs58583086	0.11464	-28.83	-0.1672	87	87	enet	0.16	4.2e-282	0.0826	0.9342
UXS1	2	106709764	106810757	0.03886	rs80084109	2.646	rs7591409	0.02703	-14.12	-0.00897	44	44	enet	0.031	5.6e-52	0.0824	0.9343
ICAM5	19	10400628	10407454	0.28356	rs8103054	2.894	rs281440	0.218619	39.75	-0.229862	58	58	enet	0.28	0	0.0816	0.93494
BPI	20	36932552	36965907	0.26323	rs73117374	-2.69	rs6127742	0.093459	-27.19	-0.5372	186	186	enet	0.25	0	-0.0807	0.93569
CFHR1	1	196788861	196801319	0.221	rs114652597	1.69	rs7519758	0.298	-46.41	0.2846	67	67	enet	0.3	0	-0.0805	0.93588
CD14	5	140011313	140013286	0.07745	rs78486606	-1.854	rs5744441	0.0346	-16.04	0.22	59	59	enet	0.047	2e-77	0.0783	0.9376
ALAD	9	116148592	116163570	0.37231	rs78352057	-3.22	rs8177797	0.0642	-21.56	-0.0688	135	135	enet	0.16	5.4e-283	0.07811	0.9377
CXCL16	17	4636828	4643223	0.03332	rs117490985	-2.057	rs7214635	0.0147	11.13	-0.019007	36	36	enet	0.034	1.8e-56	0.0781	0.93773
SELL	1	169659806	169680843	0.2733	rs61805844	2.19	rs4987353	0.145	-32.38	-0.1978	60	60	enet	0.23	0	-0.0777	0.93804
TLL1	4	166794389	167025609	0.02499	rs141998663	-2.653	rs28569800	0.000895	-4.98	0.35655	68	68	enet	0.0066	2.6e-12	-0.0765	0.93904
RBM17	10	6130997	6159420	0.05504	rs11256464	2.73	rs11256726	0.037729	-17	-0.0867	37	37	enet	0.038	9.1e-63	0.0758	0.9396
NAGPA	16	5074845	5084142	0.2774	rs4511535	-2.841	rs12599777	0.10104	-27.07	0.562049	92	92	enet	0.19	0	0.0732	0.94164
SFRP4	7	37945534	38065297	0.07458	rs7778651	1.913	rs2598109	0.029307	-14.92	-0.447414	55	55	enet	0.049	1.1e-80	0.07297	0.94183
HSPC159	2	64681103	64688515	0.04789	rs113149270	-2.562	rs76392037	0.03336	15.56	-0.04331	42	42	enet	0.038	2.8e-63	-0.0729	0.9419
DLL4	15	41221538	41231271	0.00881	rs561032788	-1.43	rs117454282	0.00515	6.47	-0.02026	20	20	enet	0.0054	2.4e-10	0.07291	0.9419
LGALS3	14	55590828	55612141	0.05297	rs8015033	2.199	rs118083722	0.103074	-27.48	0.1083	48	48	enet	0.12	1.3e-209	-0.0715	0.94303
HS6ST3	13	96742361	97491816	0.00977	rs61972948	1.82	rs12860877	0.00656	7.68	-0.1093	21	21	enet	0.0082	7.4e-15	-0.0696	0.9445
RBP1	3	139236276	139258671	0.01923	rs77691566	1.81	rs2071387	0.0109	9.37	-0.17379	54	54	enet	0.014	1.6e-23	0.06824	0.9456
PLA2R1	2	160788517	160919126	0.38893	rs114034504	2.044	rs3749117	0.27831	-44.82	-0.23081	189	189	enet	0.37	0	0.0669	0.9466
GAS1	9	89559277	89562421	0.05558	rs12351577	2.21	rs4878043	0.00856	9.32	0.2397	58	58	enet	0.041	3.2e-67	0.0658	0.9475
SORD	15	45315345	45369383	0.18178	rs116361801	2.51	rs56060952	0.04549	18.25	-0.92364	74	74	enet	0.082	5.6e-136	0.06402	0.949
B4GALT6	18	29202209	29265799	0.21317	rs78796387	-3.109	rs113222817	0.168467	-34.98	-0.2748	79	79	enet	0.2	0	-0.0635	0.949
TMEM190	19	55888194	55889614	0.28244	rs117388931	-2.321	rs4806666	0.342338	-49.7	-0.090453	46	46	enet	0.35	0	0.0631	0.94971
GPR56	16	57644564	57699492	0.01706	rs12148986	2.078	rs1868681	0.00683	7.31	-0.020561	46	46	enet	0.014	7.4e-24	0.0613	0.95112
CLEC11A	19	51226621	51228975	0.11178	rs28694119	2.913	rs116924815	0.088325	25.42	-0.083649	36	36	enet	0.09	8e-151	-0.0605	0.95174
FN1	2	216225163	216300796	0.04318	rs12694363	-2.373	rs1250258	0.03081	15.11	-0.14951	24	24	enet	0.034	3.3e-57	0.0599	0.9522
HINT1	5	130491076	130560161	0.01974	rs10073388	0.677	rs12332117	0.0363	16.31	-0.0935	29	29	enet	0.036	2.2e-60	0.0596	0.9525
FAM20A	17	66531254	66597508	0.05851	rs76321556	2.82	rs12453086	0.0275	-14.24	-0.503341	82	82	enet	0.046	1.4e-75	-0.0579	0.9538
CPM	12	69235977	69365350	0.04146	rs148833901	1.668	rs8181716	0.013814	-10.21	-0.2963	25	25	enet	0.027	2.2e-45	-0.05765	0.954
PYY	17	42030106	42081837	0.00988	rs187076307	-1.449	rs12449853	0.0049	6.62	-0.602135	24	24	enet	0.0039	5.7e-08	0.0575	0.95417
ALCAM	3	105085753	105295744	0.06316	rs142476293	-2.53	rs751554	0.0227	-13.42	0.60351	97	97	enet	0.049	1.1e-80	-0.05661	0.95486
PAM	5	102089685	102365434	0.5164	rs17295470	-2.054	rs3733939	0.129	-32.5	-0.7024	89	89	enet	0.32	0	0.0563	0.9551
PRCP	11	82533978	82681626	0.05268	rs188526593	3.3	rs2229437	0.034518	15.83	0.9198	63	63	enet	0.043	1.6e-70	0.05314	0.9576
ENTPD6	20	25176329	25208711	0.05151	rs78574737	1.879	rs6050446	0.018226	12.13	-0.3904	44	44	enet	0.019	1.6e-32	-0.0529	0.95785
ADH5	4	99992129	100009952	0.06273	rs2584464	2.046	rs62325239	0.069219	-22.43	-0.83139	66	66	enet	0.091	2e-152	0.0509	0.95943
PXDN	2	1635659	1748624	0.03503	rs139731017	-1.555	rs10185594	0.02213	12.78	0.26248	49	49	enet	0.032	5.5e-53	-0.0508	0.9595
SECTM1	17	80278900	80291950	0.08418	rs58472289	-1.336	rs4789684	0.06	20.87	0.409175	45	45	enet	0.086	4.6e-143	-0.0495	0.96053
PKM2	15	72491370	72524163	0.00429	rs12903126	-2.11	rs28379368	0.00208	-5.35	-0.5784	7	7	enet	0.0023	2.5e-05	0.04611	0.9632
HS3ST3B1	17	14204398	14252721	0.02113	rs10521250	-2.298	rs62056073	0.00678	-8.17	-0.38308	27	27	enet	0.015	1.1e-25	0.0443	0.96468
TREML2	6	41157487	41168887	0.18912	rs78166974	-1.95	rs4714431	0.11822	29.23	0.19798	64	64	enet	0.18	1.3e-306	0.0441	0.9648
FGF7	15	49715434	49780972	0.09684	rs150198200	1.61	rs7161744	0.01258	-10.97	0.90562	46	46	enet	0.038	1.4e-62	0.04403	0.9649
C9	5	39284242	39424970	0.11258	rs115210893	-2.576	rs696766	0.0222	-12.71	0.1918	135	135	enet	0.067	3.9e-110	0.0437	0.9651
IL7R	5	35852797	35879705	0.00915	rs6895627	1.346	rs10058572	0.00975	-8.75	-0.2154	16	16	enet	0.0081	1.1e-14	0.0436	0.9652
NME2	17	49242796	49249105	0.247	rs75659776	-1.955	rs115848216	0.148	-32.74	-0.654652	61	61	enet	0.23	0	-0.0436	0.96524
EPHA4	2	222282747	222438922	0.07237	rs148088921	2.496	rs12995875	0.02857	-15.54	0.29081	104	104	enet	0.078	5.5e-129	0.0425	0.9661
TPST1	7	65670304	65885530	0.04976	rs55805591	1.951	rs313829	0.054094	20.69	0.134466	56	56	enet	0.096	4.8e-161	0.04115	0.96718
NCAM1	11	112831969	113149158	0.19808	rs61901487	2.48	rs2288158	0.048359	18.72	-0.0435	115	115	enet	0.13	5.5e-225	-0.03944	0.9685
CCL25	19	8117202	8127544	0.20655	rs8101396	1.751	rs74959615	0.195089	-37.54	-0.555471	40	40	enet	0.25	0	-0.0389	0.96893
ADH6	4	100123795	100140694	0.07629	rs1154457	1.409	rs62325239	0.097044	-26.54	-0.83139	74	74	enet	0.14	5.6e-233	0.0355	0.97165
AMY2A	1	104160049	104301348	0.4733	rs140942684	2.3	rs12076610	0.0733	24.09	-1.3958	143	143	enet	0.23	0	-0.0353	0.97185
MIF	22	24236570	24237414	0.03659	rs6003732	-2.205	rs5751764	0.034175	-15.92	0.7208	39	39	enet	0.039	3.7e-64	-0.0348	0.9723
PLCB1	20	8057898	8949007	0.00434	rs6039034	-1.439	rs1033398	0.000245	3.95	0.0333	8	8	enet	-0.00013	0.82	-0.0337	0.97314
SERPINF2	17	1646130	1658559	0.10113	rs3752963	-2.864	rs11078596	0.0307	-16.14	-0.431145	121	121	enet	0.055	2.3e-91	-0.0333	0.97341
PDE5A	4	120415552	120549959	0.08502	rs1974703	3.244	rs58583086	0.094649	-26.21	-0.1672	40	40	enet	0.12	1.1e-203	-0.0327	0.9739
SPINK4	9	33218363	33248565	0.10448	rs34073814	-2.25	rs1630171	0.16432	34.46	0.0755	57	57	enet	0.18	2.3e-305	-0.03206	0.9744
AMY2B	1	104096437	104122156	0.44915	rs140942684	2.3	rs12076610	0.0612	21.42	-1.3958	145	145	enet	0.18	9.8e-306	0.0314	0.97493
RNASET2	6	167335601	167370679	0.1956	rs77522432	2.57	rs9457245	0.09817	-26.7	0.40113	66	66	enet	0.16	2e-270	-0.0314	0.975
CD300C	17	72537212	72542254	0.08432	rs1305878	1.638	rs62087200	0.0546	-19.91	0.246033	37	37	enet	0.068	5.3e-112	0.0291	0.97681
DCLK1	13	36342789	36705519	0.04553	rs142598618	2.24	rs7339267	0.02836	15.24	-0.8682	67	67	enet	0.041	4.9e-67	-0.029	0.9769
CHST12	7	2443223	2488119	0.06356	rs74437708	2.411	rs884566	0.041019	17.38	0.82415	47	47	enet	0.052	1.1e-85	0.02796	0.97769
PROS1	3	93591895	93698847	0.06033	rs145040055	2.26	rs6795524	0.0089	-8.11	-0.73319	116	116	enet	0.028	1.2e-46	-0.0277	0.9779
GSTM1	1	110230436	110251661	0.37219	rs7533771	-3.09	rs115929572	0.0754	24.34	-0.4012	182	182	enet	0.3	0	0.0267	0.97873
REN	1	204123947	204159452	0.01193	rs185055638	-2.58	rs141995914	0.012	9.38	-0.0893	30	30	enet	0.014	2e-23	0.026	0.97924
NDST1	5	149865381	149937773	0.05693	rs252161	-1.343	rs11746198	0.0239	13.43	-0.0454	33	33	enet	0.04	5.2e-67	0.0258	0.9794
VAV1	19	6772719	6857377	0.04554	rs11569571	1.595	rs36097961	0.048077	-18.69	0.045168	34	34	enet	0.05	5.2e-82	0.0258	0.97941
CA13	8	86132816	86196302	0.14248	rs28439950	0.313	rs113014331	0.176119	-35.67	0.21347	44	44	enet	0.26	0	0.025451	0.9797
ANXA7	10	75134859	75173834	0.15699	rs41313834	1.48	rs76150063	0.00791	-7.73	-0.7944	28	28	enet	0.017	2.1e-29	-0.0253	0.9798
UST	6	149068166	149398126	0.04723	rs11155595	2.83	rs7764228	0.009	-9.26	-0.68862	86	86	enet	0.033	2.5e-55	-0.0248	0.9802
HARS	5	140052620	140071122	0.05935	rs146106577	-2.507	rs112352450	0.00767	7.68	0.9343	22	22	enet	0.012	6e-21	-0.0244	0.9805
ARSK	5	94890805	94940806	0.01586	rs141086617	1.257	rs956274	0.00819	-7.78	0.0609	17	17	enet	0.0087	1.4e-15	0.0222	0.9823
GHR	5	42423541	42721980	0.1449	rs1355188	1.818	rs4866942	0.0556	-20.26	0.54	26	26	enet	0.1	2.1e-175	-0.0208	0.9834
CD36	7	79998891	80308593	0.0147	rs118095694	2.381	rs11760281	0.000675	-4.99	-0.3457	51	51	enet	0.0037	1.3e-07	-0.02019	0.98389
ECI2	6	4115927	4135831	0.0645	rs7764724	-1.78	rs7757606	0.08395	-24.81	-0.07367	36	36	enet	0.083	1.2e-138	0.0202	0.9839
DPEP2	16	68021297	68034489	0.35112	rs188640069	-2.425	rs9928014	0.02773	-14.35	-0.86985	193	193	enet	0.077	7.4e-128	0.0201	0.98396
ENO2	12	7022909	7032861	0.02024	rs11614716	-1.608	rs1639122	0.014454	3.11	-0.4995	11	11	enet	0.015	9.4e-26	0.01927	0.9846
SNX8	7	2291405	2393953	0.06097	rs149106053	-2.183	rs28514741	0.017219	-11.61	-0.064129	62	62	enet	0.028	9.3e-47	0.01922	0.98466
GABARAPL2	16	75600273	75611779	0.02189	rs192177776	-3.025	rs2454867	0.01852	-11.7	-0.496221	49	49	enet	0.022	2.3e-36	-0.015	0.98799
DPP7	9	140004998	140009629	0.15319	rs2784038	2.72	rs4880198	0.09399	-26.1	0.6405	105	105	enet	0.11	1e-182	-0.01446	0.9885
TALDO1	11	747415	765012	0.00828	rs28679631	2.26	rs10902210	0.003125	5.64	0.204	20	20	enet	0.0021	5.9e-05	0.01369	0.9891
CHI3L1	1	203148059	203155832	0.44056	rs61827971	-2.36	rs946259	0.345	-49.9	-0.2047	60	60	enet	0.45	0	-0.0123	0.99022
APOC1	19	45417504	45422606	0.06832	rs12463239	-2.89	rs8106813	0.02889	15.45	0.13478	52	52	enet	0.043	2.3e-71	-0.012	0.99045
PLXNC1	12	94542353	94701451	0.50853	rs59567925	2.245	rs7971713	0.143891	-32.23	-0.27	85	85	enet	0.34	0	0.01173	0.9906
LRP4	11	46878268	46940193	0.13522	rs2903517	-1.87	rs2306029	0.101858	-27.12	-0.2352	44	44	enet	0.13	2.1e-222	0.01152	0.9908
ICAM5	19	10400628	10407454	0.3079	rs12986171	2.727	rs281440	0.228089	40.6	-0.229862	66	66	enet	0.29	0	-0.0108	0.99138
IL22RA2	6	137464957	137494785	0.04763	rs192909827	-2.22	rs6917836	0.00776	-8.28	-0.19085	46	46	enet	0.032	2.6e-53	-0.0105	0.9917
CD274	9	5450503	5470566	0.07503	rs10975070	2.07	rs822342	0.04959	19.08	0.0728	23	23	enet	0.057	1.7e-93	-0.00952	0.9924
B3GAT3	11	62382768	62389626	0.06405	rs185567942	-1.86	rs7122950	0.068374	-22.62	-0.2378	47	47	enet	0.074	1.7e-123	0.00891	0.9929
CTSH	15	79213400	79241916	0.39211	rs139414307	2.65	rs2289702	0.30453	-46.9	0.594	77	77	enet	0.38	0	0.00779	0.9938
C5	9	123714613	123812553	0.04546	rs146228347	-2.53	rs17220750	0.01522	10.69	-2.0035	28	28	enet	0.035	1.6e-58	-0.00697	0.9944
ITIH4	3	52846978	52864704	0.03165	rs115847109	2.14	rs3617	0.0107	9.69	-0.20045	37	37	enet	0.017	6.3e-29	-0.00551	0.9956
FAH	15	80444832	80479288	0.3787	rs1348758	2.25	rs11555096	0.11425	-28.74	-0.60816	71	71	enet	0.14	1.3e-243	0.00431	0.9966
INHBC	12	57828567	57845845	0.22299	rs71461338	1.414	rs2229357	0.49134	-59.54	0.0264	35	35	enet	0.49	0	0.00405	0.9968
LRP8	1	53708036	53794141	0.06527	rs6702638	2.28	rs7542607	0.03	15.09	-0.1986	59	59	enet	0.05	1.1e-82	-0.0036	0.99713
NPTX2	7	98246597	98259181	0.06153	rs148036655	-2.157	rs12673464	0.037783	16.56	0.000544	56	56	enet	0.053	1.5e-87	0.00303	0.99758
TNFRSF10D	8	22993101	23021540	0.00818	rs140738912	1.979	rs4460371	0.004982	-6.16	1.02514	12	12	enet	0.0051	6.6e-10	-0.000487	0.9996
PPIE	1	40157854	40229586	0.1455	rs146916518	1.51	rs1046988	0.161	-34.36	0.1715	43	43	enet	0.19	0	6.65e-05	0.99995
A2ML1	12	8975217	9039597	0.04291	NA	NA	NA	NA	NA	NA	NA	0	enet	0.028	2.5e-46	NA	NA
RBP5	12	7268332	7281485	0.10834	NA	NA	NA	NA	NA	NA	3	0	enet	0.09	8.1e-150	NA	NA
PZP	12	9301436	9360991	0.20676	NA	NA	NA	NA	NA	NA	NA	0	enet	0.19	0	NA	NA
CLEC4C	12	7881979	7904201	0.10691	NA	NA	NA	NA	NA	NA	NA	0	enet	0.18	1.1e-306	NA	NA
PSG7	19	43428284	43441359	0.01621	NA	NA	NA	NA	NA	NA	9	0	enet	0.014	7.6e-24	NA	NA
PSG3	19	43225790	43244633	0.26457	NA	NA	NA	NA	NA	NA	108	0	enet	0.33	0	NA	NA
PSG9	19	43715943	43773682	0.11247	NA	NA	NA	NA	NA	NA	87	0	enet	0.086	3.2e-143	NA	NA
KIR2DL4	19	55314990	55325972	0.27266	NA	NA	NA	NA	NA	NA	7	0	enet	0.29	0	NA	NA
PWAS: proteome-wide association study; pQTL: protein quantitative trait loci; Chr: chromosome; P0: the start position of the gene; P1: the end position of the gene; HSQ: heritability of the gene; BEST.GWAS.ID: rsID of the most significant GWAS SNP in locus; BEST.GWAS.Z: Z-score of the most significant GWAS SNP in locus; PQTL.ID: rsID of the best pQTL in the locus; PQTL.R2: cross-validation R2 of …

## Sheet: Table S3
Table S3. PWAS idntifying brain proteins associated with multiple sclerosis progression, through integrating pQTL and MS GWAS
Gene	Chr	P0	P1	HSQ	BEST.GWAS.ID	BEST.GWAS.Z	PQTL.ID	PQTL.R2	PQTL.Z	PQTL.GWAS.Z	NSNP	NWGT	MODEL	MODELCV.R2	MODELCV.PV	PWAS.Z	PWAS.P
GLRA3	4	175558065	175750465	0.0912	rs12509729	-2.95	rs13116721	0.001612	3.72	-2.3568	202	32	enet	0.026	0.0027	-3.74045	0.000184
PLXNA1	3	126707437	126756235	0.1232	rs11711931	-2.76	rs1008175	0.036577	-3.96	-1.8413	130	21	enet	0.03	0.0004	3.4502	0.00056
ARL3	10	104433488	104474164	0.0965	rs4919677	3.48	rs2298278	0.0567	-5.22	2.28696	100	15	enet	0.047	1.3e-05	-3.28	0.00104
SENP8	15	72406599	72433311	0.126	rs7182776	-3.12	rs7182776	0.08557	-5.7	-3.1191	57	25	enet	0.076	4.1e-08	3.208	0.00134
SYNE1	6	152442819	152958936	0.0864	rs20585	3.31	rs214987	0.034694	4.5	2.146	466	28	enet	0.016	0.0085	3.18365	0.00145
DECR1	8	91013633	91064320	0.1614	rs1805860	-3.4	rs1805890	0.05904	-6.46	-2.4768	99	13	enet	0.13	2.2e-13	3.07956	0.00207
ACTN1	14	69340860	69446157	0.0534	rs194722	-4.83	rs735986	0.0138	4.1	0.8436	186	10	enet	0.021	0.0029	2.96418	0.00303
ASS1	9	133320316	133376661	0.2895	rs928518	-2.712	rs877326	0.06625	6.79	-1.1729	145	43	enet	0.2	2.2e-20	-2.9545	0.00313
ALG8	11	77811982	77850706	0.1443	rs2450132	-2.08	rs563453	0.0277	-4.16	1.6452	114	12	enet	0.053	0.0004	-2.90041	0.00373
RECQL	12	21621845	21654603	0.3894	rs11610942	3.075	rs7295965	0.088026	-6.45	1.419	166	33	enet	0.19	1.2e-18	-2.87285	0.00407
NDUFAF6	8	95907995	96128683	0.0564	rs6982829	-3.85	rs1545480	0.05024	-5.08	-2.0802	206	6	enet	0.035	0.00016	2.86607	0.00416
SELO	22	50639408	50656045	0.1107	rs4838865	3.76	rs738338	0.008242	-4.09	-0.67416	95	15	enet	0.055	2.9e-06	2.7441	0.00607
PLEKHA2	8	38758753	38831428	0.3756	rs17513905	2.53	rs17513905	0.21728	9.48	2.5316	94	33	enet	0.34	1.6e-36	2.7327	0.00628
HDDC3	15	91474148	91475799	0.0575	rs12148648	2.76	rs6496749	0.00365	3.32	2.6227	108	37	enet	0.021	0.003	2.666	0.00767
RASGRF1	15	79252289	79383115	0.0321	rs1560895	-2.74	rs12595749	0.0244	-4	-2.5925	164	11	enet	0.012	0.02	2.659	0.00785
GMFB	14	54941202	54955914	0.0473	rs4251631	-4.46	rs9323267	0.03615	4.54	-3.5225	66	12	enet	0.016	0.0079	-2.62836	0.00858
FAIM	3	138327448	138352218	0.0653	rs6439810	2.75	rs1672928	0.063491	-4.45	2.6085	68	1	enet	0.051	7.4e-05	-2.6085	0.0091
PLGRKT	9	5357973	5437878	0.2052	rs9299013	-2.782	rs2890658	0.02602	-5.45	0.1632	169	17	enet	0.14	5.7e-14	-2.58489	0.00974
CAB39L	13	49882786	50018262	0.5688	rs8002829	3.25	rs4941638	0.370612	-11.85	3.1714	142	30	enet	0.49	3.1e-56	-2.5819	0.00983
CGREF1	2	27321757	27341995	0.0401	rs12373799	2.292	rs1866654	0.00289	3.42	1.6273	75	15	enet	-0.00033	0.34	2.5673	0.0102
INPP1	2	191208196	191236391	0.3529	rs7601609	2.788	rs7592352	0.111	-6.73	1.9869	93	9	enet	0.13	5.1e-13	-2.5522	0.0107
ETFA	15	76507696	76603813	0.0776	rs8030411	-3	rs2456046	0.10443	-6.59	-2.6202	116	15	enet	0.1	1.1e-10	2.552	0.01071
ARHGAP25	2	68906733	69053965	0.4526	rs17036182	-2.785	rs2280244	0.356	-11.17	2.1808	231	20	enet	0.42	6.8e-43	-2.538	0.0111
OXLD1	17	79632066	79633665	0.1034	rs12452184	-2.05	rs35646762	0.012932	-3.99	-1.8665	71	26	enet	0.025	0.0013	2.53662	0.0112
HINT2	9	35812957	35815351	0.0946	rs4879938	2.899	rs4879929	0.08312	-5.97	-2.3052	85	9	enet	0.068	1.8e-07	2.52933	0.01143
WWOX	16	78133310	79246564	0.4247	rs8048608	-3.13	rs7184686	0.18368	8.39	-1.8401	1240	39	enet	0.3	9.1e-31	-2.52013	0.0117
DNM3	1	171810621	172387606	0.1245	rs16843675	3.27	rs4916263	0.05916	5.72	2.2439	389	27	enet	0.086	3.6e-09	2.51004	0.0121
TBCC	6	42712219	42714558	0.3328	rs2234026	2.61	rs2234026	0.151249	-7.65	2.6127	72	3	enet	0.14	1e-13	-2.50874	0.01212
NPEPL1	20	57264187	57294294	0.0729	rs6128380	2.51	rs6015338	0.01645	-3.84	2.34232	156	12	enet	0.029	0.00051	-2.50509	0.0122
ISLR	15	74466012	74469213	0.0729	rs8038527	2.17	rs8033129	-0.00336	3.81	1.7801	60	13	enet	0.0047	0.12	2.455	0.01408
PLCG1	20	39765600	39811629	0.1362	rs6029609	2.04	rs6016505	0.08734	7.15	-1.86228	56	15	enet	0.15	1.8e-15	-2.43085	0.0151
HOGA1	10	99344080	99372559	0.1002	rs12767760	-3.31	rs2297643	0.0395	-4.76	1.15356	104	7	enet	0.067	6e-07	-2.4266	0.01524
BLMH	17	28575218	28619074	0.0628	rs7211176	-3.04	rs3110095	0.001362	3.38	-1.2202	93	16	enet	0.037	9.5e-05	-2.41921	0.0156
PTGFRN	1	117452679	117532980	0.0442	rs2806880	2.831	rs4233450	-0.00169	-3.41	2.5949	148	23	enet	-0.0018	0.57	-2.39253	0.0167
DPP3	11	66247484	66277130	0.2952	rs12421620	2.16	rs12421620	0.0848	-6	2.1621	75	3	enet	0.077	2.4e-08	-2.35316	0.01861
NAPRT1	8	144656955	144660819	0.6373	rs2242086	3.57	rs1809148	0.54182	-14.52	2.6158	81	10	enet	0.65	1e-86	-2.35194	0.01868
PTGES	9	132500610	132515326	0.1241	rs17417877	2.192	rs3844048	-0.00172	3.54	-1.3104	83	13	enet	-0.0022	0.54	-2.34634	0.01896
RAB24	5	176728199	176730745	0.0627	rs6885410	2.76	rs28362590	0.060871	5.36	2.0246	73	6	enet	0.037	9.9e-05	2.3303	0.0198
CNTNAP3	9	39072764	39288312	0.24	rs11787943	1.13	rs4961901	-0.00183	1.59	-0.3669	2	2	enet	0.062	4.5e-05	-2.3179	0.02045
HTR1A	5	63256183	63258334	0.0693	rs16892364	2.67	rs16892364	0.022567	-4.23	2.6654	42	5	enet	0.0097	0.031	-2.2869	0.0222
ALDH7A1	5	125877533	125931110	0.177	rs900640	-2.43	rs6870785	0.030335	5.32	-0.0199	129	45	enet	0.098	3e-10	-2.2826	0.0225
QPCT	2	37571717	37600465	0.1262	rs4384764	2.762	rs10179447	0.105	6.23	1.6255	121	12	enet	0.088	2.6e-08	2.2693	0.0232
RABEPK	9	127962821	127996437	0.1324	rs10986569	1.987	rs393721	0.02926	-4.1	1.4786	65	14	enet	0.072	2.2e-07	-2.26696	0.02339
SDF4	1	1152288	1167411	0.0476	rs10907175	-2.564	rs6697886	0.05971	-4.91	-2.2259	53	3	enet	0.054	9.6e-06	2.25926	0.0239
UNC45A	15	91473410	91497323	0.0637	rs12148648	2.76	rs12148829	0.03696	4.76	2.6435	125	19	enet	0.043	3.8e-05	2.237	0.02527
SORBS3	8	22402499	22433301	0.0807	rs4872512	3.03	rs11779261	0.00334	3.78	0.232	120	17	enet	0.015	0.01	-2.23563	0.02538
SCRN3	2	175260458	175294303	0.4427	rs1469522	-2.591	rs7570614	0.194	-9.64	1.4785	71	28	enet	0.46	4.4e-53	-2.2134	0.0269
MEGF9	9	123363091	123476748	0.0341	rs10985008	2.321	rs10985008	0.0121	-3.52	2.3207	76	9	enet	0.0015	0.21	-2.18874	0.02862
TECPR1	7	97843936	97881563	0.2667	rs6969321	-2.47	rs6969321	0.096	-6.21	-2.4741	90	9	enet	0.11	3.2e-11	2.1623	0.0306
B3GALTL	13	31774073	31906413	0.3036	rs9572914	2.79	rs7986755	0.267164	10.55	-0.6807	177	21	enet	0.39	1.6e-41	-2.1586	0.03088
EML2	19	46110252	46148887	0.1043	rs12608710	2.73	rs3816046	0.08114	-6.66	2.4366	87	7	enet	0.1	1.9e-10	-2.15492	0.0312
RRP12	10	99116115	99161127	0.0245	rs7895646	-2.6	rs10882937	0.000391	3.55	-2.06394	90	5	enet	0.0013	0.23	-2.1439	0.03204
DUT	15	48623208	48635570	0.0273	rs12593807	2.08	rs3784619	0.02586	-3.71	1.2351	85	13	enet	0.013	0.016	-2.138	0.03253
SPARCL1	4	88394487	88452213	0.0529	rs10028688	-2.61	rs10028788	0.04926	-4.85	2.1308	122	11	enet	0.032	0.00029	-2.13057	0.033125
POMGNT2	3	43120724	43147568	0.1051	rs630718	3.2	rs7648947	0.098545	-6.47	-1.949	96	9	enet	0.1	3e-10	2.1296	0.03321
MAP1LC3B	16	87417601	87438385	0.0889	rs6540049	-2.31	rs4843593	-0.00155	-3.83	1.048	95	5	enet	-0.0023	0.72	-2.11472	0.0345
HIBCH	2	191054461	191208919	0.5049	rs7601609	2.788	rs16832572	0.493	-13.97	-2.1619	138	11	enet	0.59	8.1e-76	2.0957	0.0361
PAAF1	11	73587744	73638790	0.5655	rs7930460	-1.27	rs643064	9.03e-05	-3.52	-0.9299	98	57	enet	0.18	5.4e-18	2.09242	0.0364
NMRAL1	16	4511681	4545764	0.5757	rs11557236	-2.77	rs11557236	0.20496	-8.77	-2.7741	71	9	enet	0.26	2.9e-26	2.09076	0.0365
AMPD3	11	10329860	10529126	0.1743	rs10500728	-4.17	rs11604833	0.137	7.28	-1.4185	216	25	enet	0.14	8.9e-14	-2.09088	0.03654
C21orf2	21	45748827	45759285	0.1151	rs760426	-1.66	rs2070573	-0.003	3.35	0.22347	70	27	enet	0.0057	0.092	-2.0869	0.0369
TSTA3	8	144694788	144700218	0.1296	rs2242086	3.57	rs7817301	0.03259	4.68	-0.0427	85	25	enet	0.044	2.6e-05	-2.0866	0.03692
TRPM3	9	73143979	74061820	0.1433	rs1927945	3.287	rs11142707	0.02546	-5.21	0.397	608	26	enet	0.073	1.2e-07	-2.08559	0.03702
PPCDC	15	75315896	75409803	0.0714	rs12148697	2.94	rs4886649	0.01946	-4.48	-0.8883	80	11	enet	0.05	8.1e-05	2.086	0.03702
AMPH	7	38423305	38671167	0.1413	rs722336	-2.55	rs6956760	0.0159	4.85	-1.484	304	31	enet	0.058	1.5e-06	-2.0837	0.0372
APOL2	22	36622256	36636000	0.3779	rs9610404	-2.3	rs7289037	0.131894	-7.34	-1.71324	180	35	enet	0.19	1.4e-19	2.0829	0.03726
COQ7	16	19078921	19091417	0.3162	rs11646974	-2.14	rs12935719	0.31118	10.94	-1.7884	84	14	enet	0.32	1.1e-32	-2.07937	0.0376
ALDH1B1	9	38392661	38398658	0.7296	rs17451412	2.372	rs2228093	0.33342	-11.26	-2.0824	138	42	enet	0.48	8.3e-56	2.05817	0.03957
TK2	16	66541906	66586447	0.051	rs755717	-2.3	rs16956585	0.04415	-5.04	-2.1099	108	23	enet	0.048	1e-05	2.05753	0.0396
COMTD1	10	76993727	76995788	0.3747	rs6480773	2.36	rs7073279	0.146	-7.58	-2.08606	65	21	enet	0.14	1.7e-13	2.056	0.03978
EPB41L2	6	131160487	131384462	0.0702	rs6907284	1.79	rs7766505	0.013447	3.85	1.5863	213	25	enet	0.016	0.0072	2.04159	0.04119
LIG3	17	33307513	33332083	0.0754	rs1003918	-2.11	rs3744357	0.028439	4.5	2.0718	53	12	enet	0.037	0.00014	2.03912	0.0414
L3HYPDH	14	59927081	59951148	0.2744	rs1271513	2.49	rs2145042	0.129049	-8.33	1.4835	111	20	enet	0.26	6.8e-26	-2.03732	0.04162
EIF4E3	3	71724567	71803924	0.2093	rs9872923	-2.56	rs2029013	0.070226	-5.93	-1.1204	139	21	enet	0.11	8.9e-11	2.0331	0.04205
FLNB	3	57994127	58157982	0.0559	rs13315037	2.45	rs9880603	0.017417	-3.73	2.0854	174	36	enet	0.023	0.0017	-2.0259	0.04278
LMOD1	1	201865580	201915715	0.049	rs2820304	-2.034	rs2172935	0.016	-3.9	-1.8114	105	11	enet	0.01	0.045	2.02217	0.0432
GGH	8	63927638	63951730	0.1	rs1350057	-1.97	rs1031551	0.03104	5.6	1.5041	113	14	enet	0.072	8e-08	1.99731	0.04579
RRM2B	8	103216730	103251346	0.1479	rs3736653	-2.93	rs1052071	0.17724	8.3	-2.3066	109	15	enet	0.19	6.8e-19	-1.99297	0.04626
RFT1	3	53122499	53164478	0.1446	rs2581799	2.18	rs2336725	0.237004	9.01	2.0404	88	16	enet	0.22	2.4e-20	1.9926	0.0463
KHK	2	27309615	27323640	0.386	rs12373799	2.292	rs2304681	0.564	-13.69	2.0006	61	9	enet	0.54	7.6e-58	-1.9862	0.047
SLC2A11	22	24198890	24228496	0.3469	rs5760090	2.22	rs875643	0.177915	-7.97	2.07429	125	30	enet	0.25	2.8e-23	-1.9816	0.04752
EFTUD1	15	82422571	82555104	0.1162	rs2903612	2.75	rs2654206	0.06488	5.81	-1.5003	128	28	enet	0.056	2.1e-06	-1.973	0.04854
STX8	17	9153788	9479908	0.0753	rs1558214	3.2	rs6503202	-0.000377	-3.14	0.955	262	40	enet	0.00086	0.25	-1.969	0.049
GSS	20	33516236	33543620	0.0612	rs6088642	2.35	rs2236271	0.059	-5.54	1.96574	82	6	enet	0.051	6.2e-06	-1.95045	0.0511
EFEMP1	2	56093102	56151274	0.1121	rs10865291	2.585	rs11685113	0.0466	5.24	1.4028	134	21	enet	0.08	1.3e-08	1.9413	0.0522
MSRA	8	9911778	10286401	0.1834	rs1986971	-4.27	rs12675153	-0.0018	3.5	-0.9521	438	39	enet	0.018	0.0057	1.93684	0.05277
ASAP2	2	9346894	9545812	0.0982	rs11686324	2.115	rs4392227	0.0371	-5.43	1.83	159	24	enet	0.051	5.7e-06	-1.9347	0.053
PSMD5	9	123577774	123605262	0.0993	rs10985008	2.321	rs12343516	0.118	6.83	1.4074	79	16	enet	0.11	2.3e-11	1.9329	0.05325
TMEM175	4	926175	952444	0.0652	rs3796623	2.44	rs873785	0.010091	3.7	-1.2086	106	44	enet	0.0048	0.13	-1.93161	0.053407
MGARP	4	140187317	140201492	0.1983	rs2122593	1.65	rs7673213	0.057471	5.23	1.5688	69	16	enet	0.07	7.8e-07	1.92231	0.054567
CPM	12	69235977	69365350	0.079	rs9943849	2.941	rs17106030	0.042379	-4.82	2.5951	157	15	enet	0.041	4.6e-05	-1.91287	0.05577
UPF3A	13	115047059	115071283	0.1662	rs9562200	2.52	rs9525332	0.167698	-7.44	-1.6284	59	10	enet	0.17	9.8e-13	1.9127	0.05579
HSPA13	21	15743436	15755805	0.056	rs2242661	-2.48	rs2822648	0.00653	-4.05	-2.40831	155	12	enet	0.04	5e-05	1.9123	0.0558
WIPF1	2	175424300	175547644	0.0785	rs1469522	-2.591	rs1010027	0.0071	-3.73	-1.648	128	18	enet	0.012	0.03	1.8964	0.0579
VSTM2A	7	54610018	54638773	0.0556	rs2870646	-3.64	rs507047	0.000707	3.52	2.2322	135	15	enet	0.018	0.0049	1.8938	0.0582
NCAM2	21	22370633	22915650	0.0871	rs768323	-3.21	rs233803	-0.000498	3.33	-2.51138	366	33	enet	-0.00094	0.42	-1.8923	0.0584
GART	21	34876238	34915797	0.4783	rs2834222	3.04	rs2834234	0.472	-13.33	-1.46075	74	17	enet	0.49	3.5e-57	1.8842	0.0595
LRMP	12	25173936	25261268	0.0495	rs10743536	-1.968	rs7303889	0.006139	3.93	0.775	172	16	enet	0.048	2.3e-05	1.8808	0.06
DDX58	9	32455300	32526322	0.1514	rs4384073	2.525	rs7042042	0.01824	-3.56	-0.7862	128	14	enet	0.022	0.0023	1.87894	0.06025
MPI	15	75182346	75191798	0.175	rs6495132	2.56	rs1130741	0.22917	-10.37	1.6301	79	15	enet	0.3	6.6e-31	-1.879	0.06028
TMA7	3	48481667	48485616	0.0215	rs6762888	2.1	rs1563736	0.023482	-3.68	-1.8394	67	10	enet	0.0025	0.16	1.875	0.06079
DUSP19	2	183943287	183964733	0.193	rs2705730	-2.463	rs16824018	0.129	-6.39	1.6257	76	25	enet	0.14	3.5e-11	-1.8711	0.0613
PON2	7	95034175	95064510	0.2812	rs854573	-3.33	rs7785846	0.379	-12.2	-1.8971	142	21	enet	0.39	2.3e-42	1.868	0.0618
PDXDC1	16	15068448	15233196	0.032	rs4985155	-2.22	rs34955778	0.00195	-3.57	-1.1134	31	7	enet	0.0067	0.061	1.86171	0.0626
ACSS3	12	81331594	81650533	0.0987	rs7972054	2.309	rs10778793	0.067763	5.18	1.2354	220	12	enet	0.098	2.9e-10	1.8611	0.06273
CCDC91	12	28286182	28732883	0.1735	rs12296747	2.642	rs12371059	0.077475	6.87	-0.9829	272	13	enet	0.19	1.5e-19	-1.8592	0.063
C10orf32	10	104613980	104624718	0.0749	rs4919677	3.48	rs9527	0.109	-6.97	-1.44188	85	15	enet	0.085	5.3e-09	1.859	0.06302
GRID1	10	87359312	88126250	0.2079	rs12765150	-2.59	rs11528413	0.14	-7.95	-1.43221	459	28	enet	0.2	1.1e-19	1.8581	0.06316
PLIN3	19	4838353	4867780	0.1118	rs10415336	-2.66	rs8289	0.03298	-4.85	1.5739	96	4	enet	0.068	1.5e-07	-1.85027	0.0643
ABCC8	11	17414432	17498449	0.1081	rs4757517	2.95	rs4757512	0.0982	-6.45	1.8433	221	8	enet	0.11	3e-10	-1.84803	0.0646
ITFG3	16	284545	319942	0.0959	rs373271	4.08	rs11248914	0.00979	-4.06	1.8058	113	17	enet	0.031	0.00062	-1.84782	0.0646
CDH6	5	31193857	31329253	0.1774	rs4867303	-2.18	rs7723322	0.083355	-5.88	-1.2646	234	12	enet	0.085	6.6e-09	1.8467	0.0648
UBA2	19	34919257	34960853	0.0423	rs7252100	1.86	rs7252100	0.04234	4.43	1.8619	89	3	enet	0.032	0.00027	1.84694	0.0648
RABEP1	17	5185558	5289129	0.1068	rs3026133	-2.05	rs11078559	0.127557	-7.56	-2.0189	117	9	enet	0.11	2.1e-11	1.84586	0.0649
AAK1	2	69688532	69901481	0.0555	rs6546523	-2.791	rs2312207	0.0426	4.49	1.4533	130	6	enet	0.032	0.00029	1.8412	0.0656
LMBRD1	6	70385694	70507003	0.063	rs1031631	-2.18	rs9185	0.054642	5.85	1.7162	132	7	enet	0.053	3.7e-06	1.83945	0.06585
TMEM177	2	120436743	120444083	0.0385	rs17049444	-2.255	rs4260253	0.0223	4.45	-2.0799	52	8	enet	0.021	0.0039	-1.8295	0.0673
NID2	14	52471521	52535712	0.0843	rs17124972	-2.44	rs2516585	0.028823	-4.84	-2.2806	182	23	enet	0.045	2e-05	1.82919	0.06737
LPIN1	2	11817721	11967535	0.0602	rs6735995	3.31	rs3795974	0.00408	-4.44	-1.2365	171	10	enet	0.023	0.002	1.8288	0.0674
C16orf13	16	684429	686358	0.3118	rs11557858	-2.37	rs4984684	0.03401	4.27	1.8024	90	29	enet	0.095	5.8e-10	1.82657	0.0678
TNS3	7	47314752	47622156	0.0696	rs12375125	-2.25	rs6959554	0.063	5.16	1.693	255	8	enet	0.033	0.00028	1.8254	0.0679
SLC7A6OS	16	68318406	68344849	0.0714	rs8051517	-2.02	rs3961283	0.05508	-4.12	1.1465	88	5	enet	0.0068	0.086	-1.82275	0.0683
MIF	22	24236191	24237414	0.1146	rs5760090	2.22	rs5751759	0.082549	-5.65	-1.3829	112	7	enet	0.082	1.8e-08	1.8226	0.06837
SCYL1	11	65292548	65306175	0.0432	rs1787663	2.27	rs1152620	0.0302	3.89	1.4306	63	4	enet	0.012	0.017	1.81859	0.06897
CCS	11	66360292	66373490	0.1588	rs12421620	2.16	rs3867132	0.0348	-4.52	0.7216	64	15	enet	0.053	3.8e-06	-1.81809	0.06905
ITGA1	5	52083730	52255040	0.0791	rs2456200	3.01	rs152088	0.003509	3.2	-0.9481	278	23	enet	-0.0009	0.41	-1.8172	0.0692
STX2	12	131274145	131323811	0.0468	rs2632667	-3.927	rs10773819	0.033604	4.71	-1.5916	121	7	enet	0.017	0.007	-1.81563	0.06943
TAC1	7	97361220	97369784	0.0427	rs7787070	3.43	rs2665466	0.00883	3.96	-1.8519	90	14	enet	0.014	0.017	-1.8129	0.0699
TNFAIP2	14	103589779	103603776	0.2362	rs7155575	2.73	rs2282037	0.07551	5.13	-1.2435	72	13	enet	0.15	8.4e-12	-1.81232	0.06994
PANK4	1	2439972	2458039	0.0865	rs2296443	2.161	rs10910082	0.03721	6.14	-1.0387	96	13	enet	0.068	1.8e-07	-1.8075	0.0707
MRAS	3	138066539	138124375	0.1036	rs1720819	3.62	rs7626349	0.091467	-6.4	1.1143	81	16	enet	0.1	2.8e-10	-1.8054	0.07101
MCCC1	3	182733006	182833863	0.3703	rs482912	2.04	rs4859156	0.29033	-10.52	2.018	112	34	enet	0.35	3.2e-37	-1.8053	0.07103
NASP	1	46049518	46084566	0.0314	rs534534	2.733	rs3014210	0.0254	-4.57	1.6402	84	13	enet	0.024	0.0016	-1.80386	0.0713
ANO3	11	26210829	26684835	0.0625	rs380170	-2.94	rs10835006	-0.000707	3.66	0.6957	375	25	enet	0.003	0.15	1.8005	0.07178
YWHAB	20	43514317	43537173	0.0594	rs2075960	2.79	rs2425684	0.03257	-3.91	-1.51678	86	17	enet	0.025	0.0014	1.79802	0.0722
BOLA1	1	149859440	149872351	0.2211	rs1046332	2.029	rs15931	0.3967	12.37	1.8787	24	10	enet	0.4	4.5e-43	1.79553	0.0726
SAMM50	22	44351301	44406411	0.0758	rs2235779	-2.68	rs5764034	0.109074	6.52	-1.71037	197	8	enet	0.093	8e-10	-1.7949	0.07267
C15orf40	15	83657193	83680393	0.1727	rs11259964	2.03	rs4842860	0.25072	9.92	1.486	69	11	enet	0.31	2.6e-32	1.784	0.07442
NRP2	2	206546714	206662857	0.1321	rs2075208	-2.864	rs849523	0.0364	3.92	2.6059	150	33	enet	0.02	0.0036	1.777	0.0756
PTGR2	14	74318547	74353530	0.7097	rs8012476	-2.41	rs8020267	0.309996	11.25	-1.7644	106	33	enet	0.44	7.4e-50	-1.77622	0.0757
PCNT	21	47744036	47865682	0.0773	rs6518289	-2.66	rs2839313	0.0207	3.86	0.57587	152	12	enet	0.036	0.00012	1.7736	0.0761
HADH	4	108910870	108956331	0.222	rs3797002	2.06	rs6831530	0.021571	4.38	1.8259	94	13	enet	0.071	8.5e-08	1.75722	0.078881
DDHD1	14	53510686	53620000	0.0197	rs12882412	3.54	rs1255257	0.011357	-3.77	-1.8454	95	7	enet	0.011	0.026	1.75672	0.07897
ASRGL1	11	62104920	62160882	0.1915	rs2259606	-3.04	rs2463833	0.285	10.66	1.3864	119	20	enet	0.33	1.3e-34	1.74886	0.08032
GALT	9	34638130	34651032	0.1037	rs2070074	-2.664	rs7037232	0.03638	-4.92	-1.8307	90	4	enet	0.04	6.9e-05	1.74746	0.08056
ENTPD2	9	139942550	139948497	0.1659	rs13289619	-2.226	rs7388830	0.08058	5.48	-1.7591	91	2	enet	0.069	4.2e-07	-1.74624	0.08077
IBA57	1	228353516	228369958	0.0331	rs12120621	-2.844	rs3795782	0.01582	-4.14	0.9866	68	17	enet	0.007	0.058	-1.73876	0.0821
KIAA1239	4	37245842	37451087	0.0966	rs4634233	2.88	rs4478199	0.002206	-3.6	0.09	244	18	enet	0.0067	0.061	-1.73731	0.082332
SERPINB8	18	61637159	61672278	0.2761	rs17072279	-2.02	rs2162352	0.107106	5.91	1.56	133	12	enet	0.11	3.5e-10	1.733	0.0831
TREX1	3	48506445	48509044	0.0857	rs6762888	2.1	rs11797	0.153356	-7.38	-1.6007	62	8	enet	0.12	3.8e-11	1.7316	0.08334
IDUA	4	980785	998316	0.286	rs3796623	2.44	rs4647939	0.115338	6.29	-0.9737	110	27	enet	0.19	5e-13	-1.72142	0.085174
MSTO1	1	155579979	155718153	0.0338	rs6657670	-2.206	rs2175391	0.04568	-4.39	-1.8026	40	4	enet	0.034	0.00021	1.72062	0.0853
TECPR2	14	102829300	102968818	0.0635	rs12590618	2.58	rs1190554	0.065499	5.23	1.8994	108	9	enet	0.038	8.7e-05	1.71916	0.08559
HBG2	11	5274420	5667019	0.2228	rs10769072	2.73	rs11036474	0.18	7.78	-1.5289	587	12	enet	0.18	1.1e-15	-1.71264	0.08678
DCC	18	49866542	51057784	0.104	rs17816227	-2.77	rs1394466	0.058152	-6.59	-1.509	648	34	enet	0.12	3.1e-12	1.71	0.0873
SCO2	22	50961997	50964868	0.3083	rs6010129	-2.12	rs5770871	0.127078	-7.67	-2.10337	109	32	enet	0.23	2.1e-23	1.7049	0.08821
STAMBP	2	74056086	74100786	0.0899	rs2421678	2.184	rs17009396	0.0706	5.23	-1.8339	114	13	enet	0.059	1.1e-06	-1.7045	0.0883
AVEN	15	34158428	34331377	0.0653	rs588655	-2.22	rs613479	-0.00121	-3.33	2.0223	196	12	enet	0.0035	0.13	-1.701	0.08888
AS3MT	10	104629273	104661656	0.1281	rs4919677	3.48	rs11191439	0.0428	-5.09	-1.33309	89	11	enet	0.062	7.3e-07	1.6978	0.08954
PTGR1	9	114312002	114362135	0.451	rs10491725	-1.976	rs3739704	0.32822	11.16	1.27	115	49	enet	0.39	1.9e-42	1.697	0.0897
MRPS27	5	71515236	71616473	0.0398	rs2017888	-3.87	rs10039706	0.030691	4.21	-0.9749	113	5	enet	0.02	0.0037	-1.6857	0.0918
CCDC58	3	122078438	122102078	0.216	rs17266628	-2.35	rs6438726	0.138851	-7.27	-1.1959	116	30	enet	0.11	1.4e-11	1.6825	0.09248
LYRM5	12	25348150	25362579	0.0723	rs4264234	2.014	rs12813551	0.082996	5.19	-1.968	104	11	enet	0.047	0.0003	-1.67839	0.09327
PKIB	6	122793076	123047518	0.0983	rs9388133	-2.51	rs9490531	-0.003111	3.39	-1.862	202	19	enet	0.0069	0.13	-1.67788	0.09337
FOCAD	9	20658308	20995954	0.0641	rs10964823	2.909	rs7041474	0.01243	-4.05	-1.4089	266	9	enet	0.013	0.015	1.67599	0.09374
NAP1L4	11	2965667	3013607	0.1061	rs6578310	-2.47	rs16928841	0.0141	3.87	-0.2249	126	37	enet	0.062	5.8e-07	-1.67326	0.09428
N6AMT1	21	30244513	30257693	0.4108	rs11088102	2.17	rs7282280	0.344	-10.26	1.53541	95	34	enet	0.39	1e-32	-1.6577	0.0974
NIT2	3	100053545	100075710	0.6479	rs13084945	-2.22	rs2289506	0.640053	-15.39	-1.9504	68	19	enet	0.62	1.4e-78	1.6537	0.09819
NDUFAF1	15	41679551	41694717	0.2612	rs8024774	2.21	rs17730589	0.19459	-8.69	1.5463	66	15	enet	0.23	4.2e-23	-1.651	0.0987
DPH1	17	1933404	1946724	0.1368	rs9646401	-2.65	rs11653030	0.109319	-5.62	1.3106	95	6	enet	0.09	1.7e-07	-1.65064	0.0988
PRTFDC1	10	25137536	25241533	0.1698	rs7072126	-2.71	rs274296	0.0839	-5.94	-1.89124	110	10	enet	0.1	2e-10	1.6456	0.09984
FDPS	1	155278539	155290457	0.195	rs10908465	-1.889	rs2297480	0.28425	-10.46	-1.7571	40	9	enet	0.27	4.5e-28	1.64437	0.1001
NNT	5	43602794	43707507	0.065	rs13161149	2.66	rs6896527	0.02934	3.74	-1.4198	71	4	enet	0.015	0.011	-1.6442	0.1001
COMT	22	19929130	19957498	0.4213	rs11541479	-2.17	rs4680	0.419752	12.37	-1.58526	178	10	enet	0.4	2.4e-42	-1.6395	0.10112
C6orf57	6	71276620	71299272	0.0364	rs7766193	2.38	rs6455371	0.019029	-4.1	1.5758	76	5	enet	0.0073	0.053	-1.63381	0.1023
APRT	16	88875747	88878352	0.2667	rs1064315	3.49	rs1834065	0.15171	-7.89	-1.2945	105	11	enet	0.15	4.5e-15	1.63402	0.1023
DIP2A	21	47878812	47989926	0.095	rs6518289	-2.66	rs11702704	0.0567	-4.84	1.19789	161	17	enet	0.03	0.00039	-1.6329	0.1025
LRRFIP1	2	238536219	238722325	0.1139	rs4663261	2.298	rs734388	0.0473	-5.15	1.5002	222	25	enet	0.047	1.3e-05	-1.6321	0.1027
HMBS	11	118955576	118964259	0.1422	rs569	1.79	rs673768	0.0475	-5.54	-0.9372	96	29	enet	0.056	2.2e-06	1.62829	0.10346
COQ3	6	99817276	99842080	0.209	rs221524	1.97	rs1009031	0.201484	-9.41	1.5583	108	27	enet	0.26	7.9e-27	-1.62263	0.10467
STK39	2	168810530	169104651	0.0425	rs12471704	-2.401	rs2138753	-0.00253	-4.18	-0.6706	243	9	enet	-0.0026	0.93	1.6223	0.1047
TPPP3	16	67423712	67427438	0.0513	rs13338499	-1.93	rs3868143	0.04418	-4.83	-1.4072	50	6	enet	0.038	8e-05	1.61382	0.1066
MINA	3	97660662	97691301	0.0673	rs1492030	-2.32	rs1492030	0.085868	4.83	-2.325	107	8	enet	0.061	0.00012	-1.6135	0.10663
C9orf78	9	132589569	132598142	0.0611	rs17417877	2.192	rs3844048	0.00218	3.47	-1.3104	116	22	enet	0.016	0.01	-1.61259	0.10683
DIAPH1	5	140894583	140998622	0.0679	rs248618	2.93	rs6892185	0.03388	4.96	-0.0141	151	16	enet	0.048	9.5e-06	-1.6094	0.1075
P2RX7	12	121570622	121623876	0.6722	rs560422	-2.867	rs3751143	0.4334	-12.82	0.7004	144	42	enet	0.63	6e-84	-1.6015	0.10927
LYPLAL1	1	219347186	219386207	0.1817	rs7545152	2.109	rs6699816	0.24032	9.77	1.5596	85	13	enet	0.22	2.3e-22	1.59147	0.1115
JAM2	21	27011584	27089874	0.2314	rs10854295	2.18	rs974680	0.0996	7.97	0.44944	92	21	enet	0.18	5.6e-18	1.5896	0.1119
DTNBP1	6	15523032	15663289	0.0622	rs10949309	2.19	rs2237113	0.008114	3.91	0.4974	178	18	enet	0.0011	0.24	1.58678	0.11256
RETSAT	2	85569211	85581743	0.1216	rs6725799	-3.045	rs11678606	0.0759	-6.53	1.0296	116	23	enet	0.085	4.6e-09	-1.5796	0.1142
RAB40C	16	639357	679272	0.0304	rs11557858	-2.37	rs1139897	0.02481	3.88	1.6883	104	6	enet	0.01	0.04	1.57777	0.1146
SLC5A6	2	27422455	27435826	0.123	rs1866559	2.009	rs1395	0.0514	-4.89	1.4247	79	14	enet	0.12	8.2e-10	-1.5776	0.1147
ATP1B3	3	141594966	141645356	0.3007	rs11569278	2.24	rs10935443	0.301773	10.7	1.9469	95	17	enet	0.32	5.9e-33	1.5752	0.11522
GNPDA1	5	141371314	141392606	0.2496	rs2434322	-2.44	rs164080	0.09302	-6.33	-0.6859	125	32	enet	0.11	2.1e-11	1.5739	0.1155
TSPAN15	10	71211229	71267425	0.0513	rs10509313	-3.41	rs12776158	-6.73e-05	3.57	0.45354	165	17	enet	-0.00075	0.4	-1.574	0.1155
ESYT2	7	158523686	158622944	0.1311	rs6973125	2.08	rs1061733	0.0445	-5.04	-1.3687	144	29	enet	0.087	3.3e-09	1.5691	0.1166
NFAT5	16	69598997	69738569	0.178	rs12929706	-2.81	rs8055929	-0.00121	3.23	-0.4844	122	14	enet	0.0076	0.053	-1.5672	0.1171
ANGEL1	14	77253588	77292589	0.0695	rs17104907	2.9	rs2075772	0.057037	4.87	-1.1622	118	3	enet	0.038	0.0002	-1.5658	0.1174
FUCA1	1	24171567	24194784	0.0283	rs2235541	1.766	rs2473375	0.01309	-3.54	-1.482	48	9	enet	0.013	0.017	1.5653	0.1175
PTPLAD1	15	65822756	65870687	0.0269	rs11071846	-1.99	rs2456015	0.01356	3.4	-1.0084	72	9	enet	0.019	0.0043	-1.564	0.11784
MTRR	5	7851299	7906138	0.201	rs6864771	-3.3	rs3733784	0.113646	6.47	1.5495	194	36	enet	0.16	9.2e-13	1.5636	0.1179
SNPH	20	1246960	1289972	0.1049	rs1040974	-1.99	rs11905792	0.04632	-5.39	1.76564	144	17	enet	0.075	4e-08	-1.56015	0.1187
TRIM25	17	54965270	54991399	0.0983	rs205497	-1.78	rs2525994	0.104561	-6.59	-1.7306	73	8	enet	0.092	1.1e-09	1.55921	0.1189
SIRT3	11	215458	236931	0.0794	rs540078	-2.67	rs1045288	0.00289	-4.27	1.2238	106	12	enet	0.052	4.5e-06	-1.5589	0.11902
RAB23	6	57053607	57087078	0.0663	rs34655037	1.66	rs9296862	0.023262	-4.51	-1.2996	93	9	enet	0.056	2.2e-06	1.55767	0.11931
PLCD1	3	38048987	38071253	0.0983	rs9861030	-1.65	rs17037286	0.033174	4.69	1.3706	93	7	enet	0.043	2.7e-05	1.5575	0.11935
CNDP2	18	72163051	72188366	0.1252	rs7241762	2.73	rs17089315	0.053914	4.93	0.507	170	19	enet	0.059	1.1e-06	1.557	0.1195
ACAA2	18	47309869	47340330	0.098	rs3826579	-2.61	rs17714688	0.005486	4.47	-1.548	133	25	enet	0.019	0.0046	-1.554	0.1201
PLEKHG3	14	65170820	65213610	0.0873	rs229658	-2.62	rs229677	-0.000967	-2.94	-0.7222	156	23	enet	0.00078	0.27	1.55267	0.1205
ATP5S	14	50779044	50802276	0.5619	rs17780143	-2.09	rs2356243	0.205313	-9.07	1.3369	93	34	enet	0.28	1.3e-28	-1.5521	0.12064
LRPAP1	4	3508103	3534286	0.1975	rs10022329	2.4	rs6789	0.132427	7.61	1.5532	87	18	enet	0.19	3.6e-19	1.55025	0.121081
RCHY1	4	76404247	76439974	0.0696	rs7690198	-1.9	rs6535429	0.06512	5.4	-1.1225	86	15	enet	0.07	1.7e-07	-1.54849	0.121504
EPN2	17	19118928	19240028	0.0293	rs3744391	2.16	rs2233072	0.031132	3.63	1.6565	37	4	enet	0.0037	0.12	1.54751	0.1217
CEP41	7	130033612	130082274	0.0889	rs11760909	2.69	rs1990790	0.124	6.92	1.5287	129	3	enet	0.11	9.1e-12	1.5457	0.1222
VPS13C	15	62144588	62352672	0.1844	rs12593278	-2.23	rs12442569	0.05047	-6.51	-1.3421	205	21	enet	0.14	2.1e-14	1.545	0.12246
FAF1	1	50905150	51425935	0.1407	rs6656410	2.07	rs35491793	0.07518	5.51	-1.5066	164	10	enet	0.043	2.8e-05	-1.54407	0.1226
KRR1	12	75890684	75905416	0.079	rs10732759	-1.943	rs2070162	0.073188	-4.8	1.1445	91	17	enet	0.034	0.0012	-1.54143	0.12321
C15orf27	15	76352178	76521462	0.1035	rs2955733	3.13	rs3784449	0.10346	-6.6	-1.5793	129	22	enet	0.088	3.7e-08	1.539	0.12375
TBC1D9B	5	179289066	179334859	0.4331	rs1105369	3.15	rs30386	0.112765	-7.27	1.2765	98	35	enet	0.3	1.1e-30	-1.5375	0.1242
CBR1	21	37442239	37445464	0.5132	rs2835234	-2.27	rs2835267	0.13	7.26	-0.24668	115	20	enet	0.2	9.7e-20	-1.5373	0.1242
SLC33A1	3	155538813	155572218	0.1164	rs7652005	-2.4	rs11921267	0.117265	-6.62	-1.0066	73	17	enet	0.14	3.3e-13	1.5358	0.12459
UBQLN4	1	156005092	156023585	0.0396	rs12081057	-3.191	rs1111102	0.02446	-4.1	-1.5833	73	5	enet	0.013	0.014	1.53573	0.1246
DLD	7	107531415	107572175	0.0471	rs6964934	2.4	rs6976266	0.0559	5.26	-1.5713	157	10	enet	0.039	6.4e-05	-1.5358	0.1246
SACM1L	3	45730548	45786916	0.0606	rs4683145	2.38	rs17279437	0.012433	3.72	-0.7129	140	11	enet	0.0015	0.21	-1.5328	0.12534
PNPLA7	9	140354404	140444986	0.255	rs11533157	-2.256	rs2259657	0.08356	-5.92	-0.888	59	5	enet	0.096	6.7e-10	1.52874	0.12633
MTG2	20	60758085	60778624	0.1442	rs944887	2.64	rs6061457	-0.00109	-4.14	1.79355	104	5	enet	0.025	0.014	-1.52742	0.1267
RPE	2	210867289	210886300	0.084	rs10166445	-3.101	rs7570090	0.0822	-6.25	1.3454	46	9	enet	0.11	4.7e-11	-1.5266	0.1269
RAB5A	3	19988571	20026667	0.0559	rs2948087	2.46	rs13072891	0.005431	3.94	-0.0983	106	13	enet	0.0092	0.035	-1.5262	0.12696
SUMF2	7	56131695	56148363	0.0464	rs12671973	1.88	rs7793921	0.0181	-3.78	-1.3028	75	10	enet	0.023	0.0023	1.5242	0.1275
ASAP3	1	23755056	23811061	0.1392	rs6667575	-2.311	rs1555024	0.07774	-5.61	1.4786	89	32	enet	0.07	1.6e-07	-1.52222	0.128
ACE	17	61554422	61599205	0.0975	rs1800764	-2.16	rs4459609	0.05926	5.97	-1.2582	71	5	enet	0.069	1.4e-07	-1.52205	0.128
MPST	22	37415676	37425863	0.047	rs11914132	-3.58	rs2160907	0.022799	3.89	0.82114	146	18	enet	0.012	0.019	1.5215	0.12812
MAN2C1	15	75648133	75660971	0.4343	rs9972533	1.85	rs8031650	0.12061	-7.55	-0.4102	30	8	enet	0.15	3.6e-15	1.521	0.12822
PPA2	4	106290234	106395238	0.3112	rs13108489	-1.81	rs17617811	0.07124	-6.86	-0.5136	144	20	enet	0.19	1.9e-19	-1.52029	0.128439
MANF	3	51422478	51426828	0.0431	rs11715034	1.54	rs751075	0.043007	-4.71	-0.7962	73	12	enet	0.023	0.0019	1.5188	0.1288
ELP2	18	33709407	33757909	0.0748	rs7245183	-2.36	rs8299	0.090064	-6.21	0.894	131	25	enet	0.063	4.4e-07	-1.518	0.129
FASTKD5	20	3127165	3140543	0.3218	rs6084282	2.68	rs16988305	0.24631	-9.64	-1.52146	84	17	enet	0.23	4.2e-22	1.51586	0.1296
BCAT1	12	24964295	25102393	0.2449	rs9804952	-2.369	rs1872644	0.086887	-6.02	-0.729	204	44	enet	0.099	2.5e-10	1.51133	0.1307
PTPRA	20	2844830	3019722	0.0341	rs6084184	-2.32	rs3818605	0.00372	-3.92	-2.30239	125	5	enet	0.012	0.019	1.50819	0.1315
ETFB	19	51848423	51869672	0.0638	rs36519	2.81	rs8102334	0.02324	-4.43	0.4908	106	7	enet	0.021	0.0026	-1.50713	0.1318
CPNE3	8	87497059	87573726	0.1474	rs13268738	-2.31	rs6415565	0.10842	6.53	-1.3214	110	29	enet	0.12	1.5e-12	-1.5007	0.13343
GSTP1	11	67351066	67354131	0.1225	rs4465371	1.93	rs7941648	0.222	-9.58	1.4522	76	10	enet	0.22	1.8e-22	-1.50055	0.13347
NUDT14	14	105639275	105647660	0.1728	rs3784230	-2.32	rs4983590	0.091478	-5.98	1.7774	69	12	enet	0.092	2.5e-08	-1.49677	0.13445
SIK3	11	116714118	116969153	0.0506	rs11216164	-1.95	rs11216164	0.0456	-4.44	-1.9536	204	7	enet	0.0053	0.083	1.49628	0.13458
ANXA6	5	150480273	150537443	0.1385	rs2303038	2.6	rs6859236	0.07084	-6.46	-0.0782	212	16	enet	0.086	4.2e-09	1.495	0.1349
ACP1	2	264140	278283	0.3809	rs11679280	2.101	rs2290911	0.606	-15.14	-1.3917	96	18	enet	0.61	1.5e-78	1.4889	0.1365
ALDH2	12	112204691	112247782	0.0701	rs2238151	-2.182	rs4648328	0.145625	-7.99	-1.5259	61	12	enet	0.14	5e-14	1.48623	0.13722
CAPN2	1	223889295	223963720	0.1233	rs11584610	1.653	rs10915917	0.0456	-5.42	0.7172	118	18	enet	0.051	5.3e-06	-1.4837	0.1379
RAB3C	5	57878048	58155213	0.1141	rs10461442	-2.37	rs292969	0.088471	6.05	2.1937	236	15	enet	0.047	1.4e-05	1.4804	0.1388
CAMK2G	10	75572259	75634343	0.0614	rs2675661	2.14	rs2688623	0.0168	-3.78	0.64181	78	10	enet	0.021	0.003	-1.4781	0.13939
CCDC109B	4	110481361	110609874	0.1824	rs11929767	-2.64	rs6832174	-0.004568	3.02	0.3761	111	19	enet	0.014	0.046	1.47693	0.139695
MARC1	1	220960101	220987735	0.2623	rs12127880	-2.157	rs2642442	0.19373	-8.7	1.5289	136	10	enet	0.16	2.8e-16	-1.47699	0.1397
PMPCB	7	102937869	102969958	0.0636	rs10266523	-2.18	rs17680523	0.0429	-4.61	-2.1233	35	23	enet	0.02	0.0035	1.4764	0.1398
TAMM41	3	11831916	11888393	0.342	rs216266	3.12	rs402731	0.368201	-11.72	1.902	139	20	enet	0.44	8.1e-48	-1.4681	0.14208
PSMG1	21	40546695	40555777	0.0322	rs1013128	-3.22	rs2142113	0.0108	3.92	0.9172	114	8	enet	0.024	0.0024	1.4675	0.1422
AK5	1	77747736	78025651	0.1215	rs1779173	3.131	rs728741	0.10536	6.91	-1.6488	265	22	enet	0.14	1.6e-14	-1.46276	0.1435
ERAP2	5	96211643	96255420	0.3126	rs17087080	2.41	rs7716222	0.488763	10.1	1.2223	132	41	enet	0.49	2e-32	1.4601	0.1443
FLAD1	1	154955814	154965587	0.0313	rs906594	-1.816	rs6696397	0.01914	3.87	-1.5224	75	6	enet	0.014	0.014	-1.45848	0.1447
MAP6	11	75297963	75380165	0.1554	rs1793398	2.45	rs655036	0.0467	5.73	-0.912	143	15	enet	0.075	4.1e-08	-1.44998	0.14706
SORD	15	45315302	45369383	0.3405	rs7183046	1.83	rs17595239	0.00499	3.51	-0.3741	71	25	enet	0.056	2.1e-06	1.437	0.1507
NTPCR	1	233086351	233119628	0.7271	rs9424606	-1.906	rs12410594	0.67555	-15.95	1.758	128	22	enet	0.68	7.3e-94	-1.43598	0.151
RAB8B	15	63481668	63559981	0.0462	rs1472500	-2.11	rs1444405	0.02897	-5.01	1.4051	101	6	enet	0.038	7.4e-05	-1.435	0.15134
NADK2	5	36192694	36242381	0.2071	rs13159966	2.28	rs10512640	0.001951	-3.71	-0.3607	79	39	enet	0.083	7.5e-09	1.432	0.1521
TPBG	6	83072923	83080545	0.0702	rs9449462	2.01	rs9449462	0.052915	-5.17	2.008	58	14	enet	0.055	2.3e-06	-1.42859	0.15312
UCKL1	20	62571186	62587769	0.1036	rs11554629	2.29	rs6062599	0.01663	4.48	-0.53647	85	6	enet	0.049	1.1e-05	-1.42555	0.154
LRP1B	2	140988992	142889270	0.1976	rs10196829	3.406	rs11680286	0.0465	4.86	-0.7373	1109	85	enet	0.022	0.0026	-1.4243	0.1544
CRAT	9	131857089	131873468	0.0313	rs17485667	3.623	rs7849270	0.04163	-4.3	-0.7359	65	9	enet	0.027	0.00074	1.41969	0.1557
ACP6	1	147101453	147142618	0.4812	rs791272	2.108	rs12119079	0.44687	-10.76	1.1361	129	30	enet	0.48	1.4e-36	-1.41748	0.1563
TTC38	22	46663858	46689905	0.268	rs4253650	1.87	rs6008495	0.231283	9.28	-0.92127	86	21	enet	0.32	4.3e-33	-1.4153	0.15699
HLA-B	6	31321649	31324965	0.195	rs6919586	-2.94	rs2523589	0.0562	5.77	1.75901	19	14	enet	0.2	2.5e-18	1.415	0.157
TMEM38A	19	16771938	16800840	0.0432	rs2608738	2.14	rs7255269	-0.0009	-3.77	0.8702	67	11	enet	-0.0015	0.5	-1.40891	0.1589
RBP1	3	139236276	139258671	0.1889	rs3772871	1.78	rs2071387	0.081148	5.8	-0.1738	110	17	enet	0.096	4.9e-10	-1.4034	0.1605
PREX1	20	47240790	47444420	0.0981	rs6012484	-1.92	rs11698214	0.00925	4.42	0.00125	229	35	enet	0.053	4.1e-06	1.39946	0.1617
ITGA6	2	173292082	173371181	0.152	rs6755175	2.97	rs6433355	0.041	5.4	0.1163	157	27	enet	0.066	2.3e-07	1.3987	0.1619
CDK18	1	205473723	205501921	0.2046	rs11240507	-2.593	rs12757179	0.0386	-5.3	0.4976	124	24	enet	0.1	1.9e-10	-1.39848	0.162
MKRN2	3	12598513	12625212	0.1802	rs11706408	2.04	rs11710163	0.068647	5.88	1.8709	84	31	enet	0.11	2.7e-11	1.3962	0.16266
TSPAN14	10	82213922	82292879	0.0475	rs17680430	2.15	rs7096348	0.0182	-3.93	1.60499	172	19	enet	0.00059	0.27	-1.3898	0.16459
COX7A2L	2	42560686	42652228	0.0601	rs6724757	2.265	rs6544546	0.026	4.41	1.4938	112	11	enet	0.019	0.0043	1.3889	0.1649
ABCF3	3	183903811	183911800	0.043	rs9882147	2.4	rs6787471	0.024305	-4.34	-0.3538	89	8	enet	0.013	0.016	1.3881	0.16512
GPX1	3	49394609	49396033	0.4229	rs17080528	-1.35	rs17080528	0.485486	-13.55	-1.3483	52	14	enet	0.49	5.5e-57	1.3877	0.16523
CDC42BPA	1	227177566	227506175	0.0744	rs4329477	2.881	rs11804613	0.03237	5.41	-1.0481	280	16	enet	0.046	1.7e-05	-1.38576	0.1658
TMTC4	13	101256181	101327347	0.1089	rs9513779	1.93	rs1283210	0.069535	4.68	-1.3438	124	22	enet	0.056	9.6e-05	-1.3848	0.16611
AARS	16	70286198	70323446	0.0375	rs775212	-2.8	rs11642006	0.00553	-3.59	-0.2882	18	5	enet	0.014	0.012	1.38431	0.1663
ATAD1	10	89511269	89601100	0.0801	rs10887743	-2.45	rs12781556	0.0016	-3.07	-0.02127	109	31	enet	0.019	0.0039	1.3834	0.16654
SARDH	9	136528682	136605077	0.1119	rs4979631	2.552	rs886016	0.09234	6.08	0.6679	181	13	enet	0.07	1.3e-07	1.38327	0.16658
GLO1	6	38643701	38670917	0.0702	rs1738239	2.68	rs1781735	0.084254	-6.2	1.145	106	9	enet	0.081	1.2e-08	-1.38302	0.16666
ZADH2	18	72907063	72921303	0.2186	rs17264285	-3.2	rs7230037	0.195791	-8.96	-1.298	136	18	enet	0.18	3.3e-18	1.38	0.1675
PPL	16	4932508	5010742	0.0842	rs7202838	2.53	rs2939960	0.00475	-4.12	-0.5731	147	10	enet	0.029	0.00096	1.37875	0.168
ATP13A1	19	19756007	19774502	0.1583	rs2043293	-1.9	rs2304130	0.12304	7.01	-1.4819	94	7	enet	0.13	5.5e-13	-1.37844	0.1681
CORO7	16	4404543	4475706	0.1861	rs11557236	-2.77	rs6500596	0.07716	-5.6	0.11	85	18	enet	0.062	5.5e-07	-1.37563	0.1689
RLBP1	15	89753100	89764982	0.1249	rs2283438	-2.6	rs2283433	0.22563	9.3	-1.2643	97	8	enet	0.19	1.4e-19	-1.373	0.16979
TIMM44	19	7991603	8008805	0.2861	rs3786619	-2.3	rs11542187	0.10447	-6.46	-0.7075	72	17	enet	0.14	7.5e-14	1.37275	0.1698
ZNF622	5	16451628	16465901	0.0557	rs13155194	-2.14	rs12188529	0.027458	3.93	-0.7566	120	20	enet	0.01	0.041	-1.3705	0.1705
RNF141	11	10533225	10562777	0.257	rs10500728	-4.17	rs12448	0.205	8.88	-1.2715	145	29	enet	0.22	3.9e-22	-1.36937	0.17088
TPP2	13	103249353	103331521	0.05	rs660596	-2.67	rs660207	0.045451	-5.36	1.5887	192	7	enet	0.032	0.00031	-1.3677	0.17139
MFSD11	17	74731947	74777531	0.0558	rs16969149	2.84	rs563079	0.066965	-4.88	-1.2219	100	6	enet	0.033	0.0012	1.36678	0.1717
MICAL3	22	18270415	18507325	0.0978	rs5992128	-3.14	rs424931	-0.002579	-3.5	0.51552	270	22	enet	0.021	0.003	-1.3656	0.17206
AKAP12	6	151561134	151679692	0.1262	rs2485542	2.68	rs10499265	0.015926	-4.47	0.6476	192	26	enet	0.054	3e-06	-1.36545	0.17211
HTATIP2	11	20385231	20405329	0.1716	rs11025481	2.26	rs10833312	0.0737	-5.57	-1.2513	108	20	enet	0.076	2.9e-08	1.36496	0.17227
ACAT2	6	160181360	160200144	0.0461	rs12204454	-2.74	rs2295899	0.048356	5.11	-0.7782	91	21	enet	0.041	4.7e-05	-1.36487	0.17229
SMCHD1	18	2655737	2805015	0.0532	rs11663451	-3.43	rs506739	-0.000559	3.42	-1.024	152	11	enet	0.017	0.0078	1.365	0.1723
ARHGAP44	17	12692856	12894960	0.0815	rs12941385	-3.09	rs9904572	0.026956	4.42	1.2121	214	6	enet	0.035	0.00014	-1.36398	0.1726
LZTFL1	3	45864808	45957534	0.254	rs6441934	2.39	rs1129183	0.134744	-7.37	-0.3046	144	28	enet	0.12	6.6e-12	1.3629	0.17292
PYROXD1	12	21590549	21623300	0.0776	rs11610942	3.075	rs2058463	-0.000124	-3.21	-1.8742	173	19	enet	0.019	0.012	1.36178	0.17327
DNAJC11	1	6694228	6761984	0.2359	rs277678	-2.183	rs200448	0.09427	6.78	0.938	109	20	enet	0.2	5.6e-20	1.36099	0.1735
ACSF3	16	89154783	89222254	0.5069	rs8046156	2.47	rs4785602	0.04777	5.56	2.3492	79	31	enet	0.29	1.4e-29	1.35238	0.1763
ATG2B	14	96747595	96830207	0.0711	rs11160320	-2.93	rs4905480	0.054537	5.16	1.1412	162	14	enet	0.042	3.6e-05	1.35185	0.17642
PABPC4	1	40026488	40042462	0.0517	rs1180275	1.836	rs783820	0.0028	-3.57	-1.4188	70	13	enet	0.006	0.072	1.35111	0.1767
BCAN	1	156611182	156629324	0.1183	rs4384231	-2.136	rs3795736	0.07612	-6.65	1.768	108	19	enet	0.1	1.2e-10	-1.35106	0.1767
DTYMK	2	242615157	242626406	0.105	rs6717283	-2.068	rs4425107	0.0484	-4.95	-0.5161	33	15	enet	0.044	2.3e-05	1.3487	0.1774
CALCOCO1	12	54104903	54121529	0.1133	rs17765253	3.417	rs3741659	0.103209	6.48	1.0062	102	10	enet	0.08	1.2e-08	1.34856	0.17748
PPP2R2A	8	26149007	26230196	0.0841	rs189024	3.05	rs12682345	0.04682	-4.58	2.4332	150	23	enet	0.021	0.0027	-1.34427	0.17886
PRDX1	1	45976708	45988719	0.3045	rs534534	2.733	rs6657284	0.03024	3.9	-1.2276	78	11	enet	0.06	8.5e-07	-1.34415	0.1789
SLC25A15	13	41363548	41384247	0.1665	rs9577152	-2.44	rs7337312	0.136169	6.99	-0.4512	46	11	enet	0.15	2.2e-11	-1.3417	0.17969
TMEM2	9	74298282	74431606	0.0623	rs2310024	3.39	rs25692	0.00808	-3.72	1.9692	123	11	enet	0.019	0.006	-1.33982	0.1803
DNAJC6	1	65713902	65881552	0.0583	rs6677191	1.752	rs1336474	0.00439	3.68	1.4109	166	14	enet	0.00082	0.25	1.33956	0.1804
ADAL	15	43622872	43646096	0.0569	rs502157	-2.34	rs6493085	0.04139	3.84	-1.3391	78	5	enet	0.0085	0.079	-1.339	0.18057
HMGCL	1	24128375	24165110	0.0745	rs2999566	-2.06	rs11591202	0.11799	7.17	-1.2427	55	12	enet	0.099	2.5e-10	-1.33866	0.1807
NAAA	4	76831809	76862204	0.4383	rs6826085	-2.58	rs10518142	0.237728	-7.78	1.7049	118	27	enet	0.3	1.6e-21	-1.33827	0.180809
CPNE1	20	34213953	34252878	0.4209	rs2425125	-2.27	rs11696527	0.3925	-12.4	-1.05189	84	22	enet	0.4	1.2e-43	1.33741	0.1811
GSKIP	14	96829814	96853625	0.0295	rs11626018	2.47	rs1545280	0.037546	4.44	1.1326	91	5	enet	0.027	0.00082	1.33658	0.18136
MPZ	1	161274525	161279762	0.403	rs3813630	2.837	rs7550839	0.39711	9.68	1.2701	103	27	enet	0.4	2.7e-27	1.33628	0.1815
HOOK1	1	60280458	60342050	0.0532	rs10889155	-2.846	rs664762	0.01298	3.56	-1.176	115	14	enet	0.02	0.0035	-1.33526	0.1818
SLC44A2	19	10713133	10755235	0.0238	rs1982074	3.09	rs3810154	0.01707	4	-1.5306	96	13	enet	0.0082	0.043	-1.3327	0.1826
PPP1R16A	8	145703352	145727504	0.033	rs10111332	-2.18	rs6989368	0.02363	-4.12	-1.0513	58	6	enet	0.016	0.0084	1.32968	0.18362
EPHX1	1	225997794	226033260	0.0818	rs10737418	-2.304	rs12038486	0.07984	-5.6	-1.0034	113	10	enet	0.059	1e-06	1.32859	0.184
DBR1	3	137879854	137893791	0.0461	rs2622723	-1.9	rs774807	0.058336	4.79	1.3067	64	6	enet	0.043	0.00018	1.3259	0.18488
KIAA1211L	2	99410309	99552722	0.0418	rs12464134	-1.99	rs4851165	0.00759	3.74	1.8769	97	6	enet	0.0068	0.059	1.325	0.1852
PPP2R5B	11	64685025	64701945	0.0363	rs4930685	-2.23	rs582580	-0.00264	-3.62	-2.1643	73	11	enet	0.0069	0.058	1.32316	0.18578
CNPY4	7	99717236	99723134	0.1255	rs2261360	2	rs4134891	0.0339	-4.42	-1.0065	73	12	enet	0.07	1.5e-07	1.3232	0.1858
FAM221A	7	23719749	23742868	0.1606	rs7782946	2.72	rs6461725	0.133	-7.34	-0.7527	92	15	enet	0.17	7.4e-16	1.3224	0.1861
LSP1	11	1874200	1913497	0.2142	rs2137320	2.33	rs907611	0.14	6.73	1.5094	94	7	enet	0.13	1.1e-10	1.32148	0.18634
ATAD3A	1	1447531	1470067	0.0273	rs3820075	-1.257	rs3766169	-0.00213	-2.74	-0.4898	26	14	enet	0.00059	0.27	1.3198	0.1869
ANKRD16	10	5903580	5931869	0.2113	rs8177667	-2.09	rs3750656	0.125	-7.46	1.8022	159	40	enet	0.23	1.4e-20	-1.3184	0.18738
AP5M1	14	57735627	57756797	0.2495	rs12881029	2.11	rs7143894	0.090521	-5.76	1.047	58	16	enet	0.084	1.1e-07	-1.31604	0.18816
SNX15	11	64794880	64808044	0.1234	rs11231918	2.23	rs534236	0.000104	-4.92	0.3277	96	18	enet	0.04	6.9e-05	-1.31573	0.18827
MBLAC1	7	99724317	99726118	0.4233	rs2261360	2	rs2307355	0.421	-12.91	-1.3678	72	10	enet	0.44	5.3e-48	1.3133	0.1891
SLC25A10	17	79670404	79688042	0.0343	rs12452184	-2.05	rs12452251	0.032838	4.05	-1.7301	63	6	enet	0.022	0.0021	-1.31262	0.1893
STAM2	2	152973315	153032506	0.0831	rs16830608	2.561	rs4664089	0.0877	-6.69	-1.4557	82	10	enet	0.083	9.7e-09	1.3115	0.1897
PCYOX1	2	70484518	70508323	0.171	rs2592177	-1.455	rs2706762	0.0826	-6.02	-1.2145	86	12	enet	0.075	3.8e-08	1.3087	0.1906
PLEKHO2	15	65134088	65160206	0.0717	rs2414858	3.15	rs8027676	0.01493	-4	1.2093	74	10	enet	0.025	0.0013	-1.308	0.19089
SLC16A1	1	113454469	113499635	0.046	rs1216779	-1.641	rs1539624	0.03304	4.23	1.293	56	3	enet	0.018	0.0052	1.3066	0.1913
HOMER2	15	83509838	83654661	0.0661	rs11259964	2.03	rs7178859	0.02624	4.89	1.2488	130	11	enet	0.027	0.00084	1.305	0.19188
CCZ1B	7	6833765	6866401	0.1154	rs3801037	-2.9	rs4724860	0.0408	-5.14	-1.0571	29	17	enet	0.011	0.024	1.3043	0.1921
CANX	5	179105629	179157926	0.0302	rs7709723	-2.54	rs12515399	0.011191	-3.88	1.2068	81	5	enet	0.0096	0.032	-1.3041	0.1922
NIPSNAP1	22	29950797	29977326	0.0435	rs6006220	-2.55	rs2857645	0.040072	4.73	0.33185	80	15	enet	0.038	7.6e-05	1.304	0.19224
CTSB	8	11700033	11726957	0.1229	rs1293298	-2.56	rs3947	0.07549	6.1	-1.833	146	15	enet	0.088	2.5e-09	-1.30212	0.19287
PYCRL	8	144686083	144691943	0.2781	rs2242086	3.57	rs11549789	0.13002	-7.04	0.797	87	12	enet	0.18	6.4e-18	-1.30116	0.1932
ADPGK	15	73043710	73078187	0.1032	rs7178889	-2.71	rs11072380	0.06307	-5.41	-1.4	67	5	enet	0.054	7e-06	1.299	0.19384
LYRM9	17	26205340	26221778	0.1974	rs4416064	2.73	rs3751972	0.338118	-11.52	-1.2462	76	11	enet	0.36	6.8e-39	1.29776	0.1944
CST3	20	23608534	23619110	0.0662	rs6138003	2.05	rs7266357	0.01854	-3.98	-1.25794	103	10	enet	0.015	0.0099	1.29762	0.1944
ULK3	15	75128457	75135687	0.3465	rs11072518	2.15	rs936227	0.43723	12.87	0.8742	87	11	enet	0.45	1.1e-50	1.294	0.19553
MERTK	2	112656056	112787138	0.0307	rs10779883	-2.711	rs6713344	0.00387	3.87	-1.4961	147	12	enet	0.002	0.18	-1.2941	0.1956
STXBP6	14	25278862	25519503	0.4347	rs854379	2.8	rs4983037	0.094942	7.75	0.8634	285	34	enet	0.41	1.2e-44	1.29394	0.19569
PAK4	19	39616410	39673456	0.0628	rs8111996	2.47	rs692191	0.02099	4.33	-1.1914	92	16	enet	0.019	0.0042	-1.28912	0.1974
NT5C1A	1	40124793	40137710	0.201	rs1180275	1.836	rs9662128	0.16525	7.81	1.0746	91	22	enet	0.17	1.8e-16	1.28844	0.1976
PCYT1A	3	195941093	196014828	0.0865	rs7626680	2.6	rs12637288	0.042517	-5.34	1.226	108	7	enet	0.046	1.5e-05	-1.2873	0.198
NUDT19	19	33182867	33204702	0.2944	rs259294	2.69	rs3892630	0.27154	-10	1.1495	93	18	enet	0.27	9.7e-26	-1.28687	0.1981
TXNL4A	18	77732867	77793949	0.0617	rs11662586	-2.65	rs4799113	0.033655	4.44	1.51	109	22	enet	0.028	0.001	1.285	0.1987
SARS	1	109756540	109780791	0.0882	rs3120625	-2.543	rs14000	0.01049	-3.87	1.7194	116	9	enet	0.0069	0.058	-1.28133	0.2001
DHODH	16	72042487	72058954	0.472	rs1549292	1.2	rs7184117	0.2707	-10.4	-0.4457	126	17	enet	0.32	1e-33	1.2783	0.2011
DBNL	7	44084239	44109055	0.3936	rs2256294	1.69	rs1894752	0.18	8.38	-0.7022	71	23	enet	0.24	3.8e-24	-1.278	0.2012
LSS	21	47608055	47648738	0.3507	rs4819236	-2.07	rs4819214	0.361	-11.69	1.44298	126	21	enet	0.4	2.8e-43	-1.2738	0.2027
LRRC40	1	70610488	70671303	0.0796	rs3767214	2.047	rs476591	0.08819	-6.03	1.0439	98	21	enet	0.088	2.8e-09	-1.27372	0.2028
PDK1	2	173420101	173489823	0.026	rs6755175	2.97	rs11888564	0.0238	-4.2	-0.9835	116	9	enet	0.026	0.00099	1.2711	0.2037
CTU2	16	88772871	88781794	0.1059	rs3826075	2.31	rs11076699	0.00266	-4.06	-0.4678	126	29	enet	0.0004	0.29	-1.26837	0.2047
ANKRD36C	2	96514587	96657541	0.0691	rs12717775	-1.608	rs11689832	0.0427	3.61	1.3722	22	12	enet	0.021	0.023	1.2664	0.2054
PDIA3	15	44038590	44065477	0.0368	rs3087657	-2.14	rs678084	0.02467	-3.77	-1.7263	49	5	enet	0.026	0.00094	1.266	0.20557
C1orf27	1	186344890	186390510	0.3428	rs3115752	-2.117	rs1547084	0.09646	6.21	-0.1373	80	31	enet	0.15	4.8e-15	1.26407	0.2062
AGL	1	100315640	100389579	0.6233	rs602700	-2.729	rs3818568	0.42877	-13.1	1.1459	138	33	enet	0.56	6.8e-70	-1.25726	0.2087
ITPA	20	3189514	3204516	0.7651	rs6084282	2.68	rs6139030	0.5219	-14.11	-0.95508	96	20	enet	0.69	3.5e-97	1.25602	0.2091
PIP5K1B	9	71320575	71624092	0.0566	rs12350270	-2.557	rs10869403	0.01316	3.78	-2.1699	276	17	enet	0.0056	0.086	-1.25537	0.20934
MICU1	10	74127098	74385899	0.0615	rs10400201	-2.4	rs3009568	0.00101	-3.65	-0.14825	139	13	enet	-0.0026	0.92	1.2521	0.21053
ABHD11	7	73150424	73153197	0.2923	rs799161	-2.28	rs6460052	0.266	10.11	1.5006	73	7	enet	0.24	8.5e-25	1.2516	0.2107
DEPDC5	22	32149944	32303012	0.0543	rs9609389	-2.15	rs7286557	0.039015	-4.54	-0.91975	113	7	enet	0.038	8.7e-05	1.2504	0.21115
C14orf159	14	91526677	91691976	0.7512	rs11626617	2.77	rs4900072	0.73316	-16.67	-1.1852	122	18	enet	0.74	8.9e-111	1.24847	0.21186
PACSIN2	22	43231418	43411151	0.1075	rs4988372	-2.42	rs738535	0.042879	5.87	0.16002	178	18	enet	0.099	2.5e-10	1.2452	0.21307
SCCPDH	1	246887349	246931439	0.21	rs10924841	-3.444	rs4926440	0.0793	-5.98	0.3471	126	41	enet	0.13	1.2e-13	-1.24402	0.2135
EPS8	12	15773092	16035263	0.0324	rs10444437	-2.281	rs10459102	0.034906	-3.98	-0.699	101	10	enet	0.028	0.00066	1.2433	0.21376
MAP2K2	19	4090319	4124126	0.0476	rs350841	2.59	rs350832	0.01972	4.11	1.0754	37	6	enet	0.013	0.014	1.24287	0.2139
IGLON5	19	51815102	51833608	0.1529	rs3810102	2.49	rs273628	0.05964	5.14	-0.0984	113	17	enet	0.063	4.5e-07	-1.24268	0.214
LIMS1	2	109150857	109303702	0.0899	rs2718755	1.731	rs10196891	0.00514	-3.54	0.8597	74	8	enet	0.032	0.00029	-1.2403	0.2149
NIT1	1	161087876	161095235	0.5796	rs1411614	-2.595	rs1127525	0.29451	-10.73	2.012	97	21	enet	0.42	6.8e-46	-1.23885	0.2154
SV2C	5	75378997	75649764	0.0926	rs2972853	-2.31	rs4490566	0.073917	6.15	1.1946	235	13	enet	0.064	3.9e-07	1.2358	0.2166
TSPAN9	12	3186521	3395730	0.1558	rs3825369	-2.262	rs7963488	0.00864	-4.38	0.8647	282	23	enet	0.066	1.7e-06	-1.23249	0.21777
L2HGDH	14	50704281	50779266	0.1047	rs7152371	-1.59	rs12894758	0.093487	-6.25	-1.4968	109	13	enet	0.09	1.6e-09	1.22964	0.21883
WIPF3	7	29846102	29956682	0.1233	rs4719989	2.6	rs174917	0.0795	-6.28	1.3247	135	10	enet	0.098	3.4e-10	-1.2243	0.2209
IMPA1	8	82570196	82598928	0.1588	rs10100803	2.76	rs1967328	0.07212	-5.95	-0.6116	88	22	enet	0.096	4.7e-10	1.22287	0.22138
SLC1A4	2	65215611	65250999	0.1004	rs759456	-2.446	rs6754629	0.0742	5.58	-1.1497	102	15	enet	0.055	3e-06	-1.2221	0.2217
DHRS7	14	60610838	60636574	0.0658	rs219314	2.23	rs441282	0.103723	-6.79	1.1307	79	25	enet	0.11	1.5e-11	-1.21955	0.22264
FAHD2B	2	97749320	97760619	0.4035	rs10496325	1.667	rs10496325	0.142	-7.37	1.6668	18	6	enet	0.22	5.4e-17	-1.2188	0.2229
AADAT	4	170981373	171012850	0.0319	rs6553484	1.44	rs7694808	0.012073	-3.6	1.1861	101	9	enet	0.015	0.018	-1.21768	0.223348
CCDC127	5	196986	218330	0.3373	rs4957014	-1.77	rs9763161	0.200853	8.75	1.5561	110	24	enet	0.22	3.1e-22	1.2102	0.2262
EVI5L	19	7895119	7929862	0.0473	rs2042920	1.87	rs520802	0.00789	-3.89	-0.9383	104	17	enet	0.0061	0.069	1.20857	0.2268
CLYBL	13	100258919	100549387	0.7437	rs9517898	2.79	rs3783185	0.489463	13.59	0.9139	278	53	enet	0.55	2.9e-67	1.2049	0.22823
ACYP1	14	75519924	75536186	0.1371	rs12883497	-2.12	rs10142770	0.155575	8.05	1.5515	70	20	enet	0.13	2.9e-13	1.20457	0.22837
WBP2	17	73841780	73852588	0.0619	rs820386	2	rs7370	0.058736	-5.1	-0.851	60	12	enet	0.044	2.5e-05	1.20428	0.2285
MAP1LC3A	20	33134658	33148149	0.0546	rs7269596	1.85	rs6088521	0.03663	4.35	-0.72762	72	3	enet	0.057	1.1e-05	-1.20343	0.2288
BCS1L	2	219523487	219528166	0.0819	rs13022721	-1.237	rs3845836	0.0164	-3.94	-0.9489	87	24	enet	0.041	4.8e-05	1.2022	0.2293
DAAM1	14	59655364	59838123	0.1606	rs12881026	2.89	rs1253035	0.015665	-4.98	-0.8694	218	15	enet	0.072	6.8e-08	1.19963	0.23028
C2orf76	2	120059801	120124404	0.1967	rs3769659	-2.427	rs6712455	0.201	7.57	1.1412	157	12	enet	0.17	5e-13	1.1976	0.2311
TRPV2	17	16318856	16340317	0.6273	rs2041287	-3.1	rs3813769	0.627748	-15.38	0.8713	83	16	enet	0.63	4.9e-83	-1.19621	0.2316
CTSZ	20	57570240	57582302	0.0829	rs3730164	2.63	rs9760	0.02636	-4.6	-0.92684	90	10	enet	0.014	0.013	1.19597	0.2317
MOGS	2	74688184	74692537	0.0564	rs1063588	-1.418	rs2268417	0.0394	4.28	-1.2655	59	11	enet	0.04	5.1e-05	-1.1956	0.2318
GRWD1	19	48949030	48960279	0.2823	rs1050671	2.74	rs2302951	0.06523	-6.6	1.4183	62	10	enet	0.18	2.6e-18	-1.19536	0.2319
ARAP2	4	35949843	36246131	0.0634	rs1622680	3.04	rs2889174	0.005234	-3.87	1.7114	273	15	enet	0.015	0.0091	-1.195	0.232086
ECI1	16	2289396	2302301	0.4603	rs323073	-2.87	rs11645942	0.40533	-12.46	-1.2161	60	18	enet	0.39	9e-43	1.19237	0.2331
FAM21C	10	46222648	46288409	0.0701	rs34257967	3.3	rs7091141	0.058	-4.8	-0.60524	22	19	enet	0.041	0.00011	1.1915	0.23347
TRAPPC5	19	7745729	7747744	0.1003	rs753733	-2.54	rs17159840	0.0323	-4.18	-0.2977	103	21	enet	0.029	0.00048	1.1881	0.2348
WDR17	4	176986985	177103978	0.0843	rs6827525	3.5	rs4475089	0.054605	5.73	0.8848	150	8	enet	0.066	2.5e-07	1.18651	0.235421
CRTAC1	10	99624757	99790585	0.1526	rs12251897	-2.1	rs7922066	0.0541	-6.02	1.05947	169	16	enet	0.096	5e-10	-1.1862	0.23554
MYO18A	17	27400528	27507430	0.0808	rs8066520	-2.05	rs1517623	-0.000139	3.3	1.4216	112	21	enet	0.022	0.0024	1.18576	0.2357
CACNA2D2	3	50400233	50541675	0.1399	rs916288	-2.18	rs2071803	0.047193	-5.15	1.3466	86	12	enet	0.074	5e-08	-1.1842	0.23633
EHD4	15	42190950	42264776	0.1124	rs12593397	2.88	rs17739167	0.07765	-5.89	-1.491	174	24	enet	0.068	1.6e-07	1.184	0.2364
GUF1	4	44680444	44702943	0.1726	rs1388311	3.19	rs1547525	0.274939	-10.59	-0.779	87	15	enet	0.33	2.3e-34	1.18365	0.23655
GPT	8	145728356	145732557	0.0441	rs10111332	-2.18	rs13254911	0.06912	-5.39	-1.164	52	2	enet	0.052	4.5e-06	1.18278	0.2369
POR	7	75528518	75616173	0.3236	rs11465307	-2.35	rs10755885	0.00928	-4.63	0.0207	103	24	enet	0.14	2.9e-14	1.179	0.2384
KCTD8	4	44175926	44450824	0.0642	rs6825680	2.55	rs11939023	0.007011	3.92	0.2705	136	2	enet	0.0008	0.25	-1.17865	0.238537
BTN3A3	6	26440700	26453643	0.2846	rs6456716	2.87	rs10946813	0.08928	5.95	1.06404	182	19	enet	0.15	1e-14	1.1758	0.24
STEAP2	7	89796904	89867451	0.1021	rs1060194	1.94	rs6465243	0.015	3.73	-1.4211	106	10	enet	0.053	3.7e-06	-1.1744	0.2402
PEPD	19	33877856	34012700	0.338	rs17760904	2.45	rs3556	0.38464	12.34	1.1302	157	17	enet	0.5	4e-59	1.17395	0.2404
MARC2	1	220921567	220958150	0.0485	rs12127880	-2.157	rs6697965	0.06701	-5.52	1.0494	132	9	enet	0.058	1.3e-06	-1.17009	0.242
NSUN2	5	6599352	6633404	0.0812	rs11749074	2.14	rs11741091	0.010204	4.05	-0.7272	178	15	enet	0.015	0.01	-1.1699	0.242
SND1	7	127292234	127732661	0.0316	rs3808078	2.65	rs17151739	0.0105	-3.64	-0.0822	244	16	enet	0.0028	0.15	1.1666	0.2434
FSD1L	9	108210077	108314714	0.1303	rs2518130	-3.094	rs12555267	0.00918	-4.87	-0.1538	95	21	enet	0.09	1.6e-09	1.16481	0.24409
SPRYD4	12	56862301	56864763	0.177	rs2371455	-2.175	rs1043011	0.150752	7.71	-0.837	64	11	enet	0.13	2.7e-13	-1.16439	0.24426
MTPAP	10	30598730	30663377	0.1349	rs11815219	-2.55	rs11818836	0.188	-8.54	1.19654	117	14	enet	0.18	1.7e-18	-1.1633	0.24471
GDPGP1	15	90777040	90785315	0.6311	rs6496644	2.84	rs10152994	0.39632	-12.07	0.5763	95	20	enet	0.45	3.1e-49	-1.163	0.24489
KCNJ9	1	160051360	160060353	0.1397	rs16827472	-2.051	rs2737703	0.20723	-8.43	-1.2031	139	7	enet	0.19	2.4e-16	1.16265	0.245
PVRL1	11	119494120	119599794	0.0484	rs10892448	3	rs931953	0.0444	-4.68	-0.0616	136	6	enet	0.044	2.2e-05	1.1604	0.24589
THEM4	1	151846060	151882284	0.228	rs12045886	-2.482	rs16833668	0.33751	-11.58	-0.688	104	16	enet	0.37	7.7e-39	1.15976	0.2461
ABCG1	21	43619799	43717354	0.153	rs13047838	2.77	rs2839468	0.0306	-3.88	1.98092	248	28	enet	0.024	0.0078	-1.1591	0.2464
RARRES2	7	150035408	150038763	0.0623	rs1916930	2.76	rs3735167	0.0146	3.65	-1.7744	65	31	enet	0.017	0.021	-1.1577	0.247
SLC6A17	1	110693108	110744824	0.1723	rs4112315	-2.697	rs7554444	0.1956	-9.09	1.1525	133	21	enet	0.22	5.5e-22	-1.15606	0.2477
NECAB2	16	84002237	84036381	0.1048	rs9783761	2.41	rs2292326	0.0854	-6.3	-0.3134	175	16	enet	0.083	8e-09	1.15593	0.2477
OSCP1	1	36881428	36916086	0.1584	rs11582034	-2.01	rs12070076	0.16109	-8.53	1.5593	113	18	enet	0.18	1.2e-17	-1.15516	0.248
NANS	9	100819021	100845357	0.3319	rs2417731	2.6	rs16912590	0.34433	-11.41	-1.0492	109	8	enet	0.35	4.4e-37	1.1532	0.24883
PFKM	12	48498922	48540187	0.2282	rs11168411	-1.925	rs886588	0.198452	-9.39	-1.535	132	17	enet	0.22	2e-22	1.14992	0.25018
PANX1	11	93862094	93915138	0.0888	rs11607757	1.82	rs12419615	0.0264	-4.39	1.5652	84	12	enet	0.05	9.1e-06	-1.14836	0.25082
LCLAT1	2	30670092	30867091	0.2263	rs829699	-3.173	rs2602788	0.183	-8.23	1.2612	217	19	enet	0.2	3.1e-19	-1.1479	0.251
TMEM127	2	96914254	96931732	0.2877	rs4907301	-2.077	rs17119410	0.0725	4.67	0.8142	44	29	enet	0.03	0.0064	1.1454	0.252
DDAH2	6	31694815	31698394	0.2217	rs2227956	2.77	rs1144708	0.22295	-9.21	-0.519116	40	9	enet	0.2	1.7e-20	1.1453	0.252
TTL	2	113239731	113299316	0.0347	rs12471593	-2.547	rs7581524	0.0133	3.57	1.0063	70	8	enet	0.0095	0.035	1.1438	0.2527
GIMAP4	7	150264365	150271041	0.1878	rs16884586	2.61	rs12531207	0.164	8.56	1.9078	114	16	enet	0.22	1.9e-22	1.1439	0.2527
D2HGDH	2	242673994	242708231	0.3675	rs4567973	-1.87	rs7563672	0.362	-11.77	1.1569	22	4	enet	0.37	3.5e-39	-1.1426	0.2532
CNNM2	10	104678050	104849978	0.1453	rs10883782	-3	rs11191454	0.0894	6.11	1.65876	132	15	enet	0.096	7.3e-10	1.1416	0.25364
OPA1	3	193310933	193415612	0.0807	rs4687459	2.2	rs1056392	0.019313	-3.83	1.1568	135	11	enet	0.023	0.0018	-1.1412	0.25379
SSTR2	17	71161151	71167185	0.1005	rs8076982	1.94	rs8081059	0.004408	3.71	-1.1989	104	20	enet	0.04	5.1e-05	1.14039	0.2541
PYGM	11	64513861	64527769	0.1662	rs2957154	1.78	rs2073798	0.0817	-6.52	0.5248	66	22	enet	0.12	4e-12	-1.13866	0.25485
GOT2	16	58741035	58768261	0.0905	rs9972775	2.06	rs1616798	0.11385	7.33	0.4651	109	18	enet	0.13	2.1e-13	1.13833	0.255
CLPP	19	6361463	6368919	0.1475	rs10425830	-2.15	rs17625356	0.09215	6.35	0.3432	82	14	enet	0.11	8.9e-11	1.13791	0.2552
UQCR10	22	30163358	30166402	0.2444	rs2530683	-2.24	rs17711508	0.285257	-10.54	-1.24764	84	5	enet	0.27	3.2e-27	1.1378	0.2552
TRIM65	17	73876416	73893084	0.1934	rs8074216	1.37	rs8066711	0.180095	6.93	-1.1559	61	10	enet	0.21	1.3e-14	-1.13723	0.2554
NLRX1	11	119037277	119054725	0.1486	rs1893033	2.11	rs4938637	0.0422	5.19	2.1025	87	18	enet	0.075	3.8e-08	1.13708	0.2555
HCLS1	3	121350246	121379774	0.0324	rs1464099	-2.22	rs2070179	0.023299	4.6	1.1854	93	6	enet	0.028	0.00071	1.1368	0.25564
ABCB9	12	123405498	123466196	0.1069	rs2270788	2.072	rs7305511	0.089786	6.05	0.33	55	13	enet	0.074	5.2e-08	1.13631	0.25582
MTIF2	2	55463731	55496483	0.0739	rs11694920	-1.945	rs749221	-0.00213	-2.99	-0.9482	102	7	enet	0.0042	0.11	1.1359	0.256
GPR180	13	95254157	95286899	0.0565	rs9301975	-3.13	rs9524555	0.038614	-4.02	-0.7917	108	6	enet	0.024	0.003	1.1349	0.25641
CRYBG3	3	97595819	97663810	0.0911	rs1492030	-2.32	rs1492030	0.061287	4.39	-2.325	104	18	enet	0.045	0.00076	-1.1346	0.25654
TATDN1	8	125500726	125551699	0.0774	rs12675120	-2.61	rs16899649	0.02353	-4.44	-1.7205	134	15	enet	0.03	0.00043	1.13366	0.25694
RAB3IP	12	70132461	70216984	0.0658	rs1152969	-3.093	rs10506569	0.042859	4.1	-0.2635	182	26	enet	0.011	0.028	-1.13283	0.25729
COX15	10	101471601	101491857	0.0724	rs3184991	1.54	rs11190245	0.064	-5.08	1.37636	81	6	enet	0.05	6.7e-06	-1.1317	0.25775
HIBADH	7	27565061	27702614	0.3514	rs17155744	3.07	rs1404282	0.244	9.97	0.0302	120	29	enet	0.32	2e-33	1.1317	0.2578
PTK2B	8	27168999	27316903	0.0907	rs751141	2.15	rs6557999	0.0035	-3.44	-1.0488	220	21	enet	0.016	0.0072	1.12757	0.2595
TAGLN3	3	111717511	111732734	0.0946	rs11719077	2.9	rs3749310	0.08099	-6.21	-0.2667	160	17	enet	0.1	1.4e-10	-1.127	0.25975
IQSEC1	3	12938719	13114617	0.169	rs17037462	-2.06	rs444944	0.105946	-6.64	-0.963	212	10	enet	0.072	6.6e-08	1.1236	0.26117
NAPA	19	47990894	48018497	0.2056	rs746728	2.02	rs2974238	0.02701	4.99	-0.2067	81	16	enet	0.08	1.3e-08	-1.12211	0.2618
STRN	2	37070783	37193615	0.0869	rs12712520	2.294	rs10495870	0.0429	4.61	1.1065	129	5	enet	0.017	0.0068	1.1217	0.262
GLRX	5	95087023	95158709	0.0967	rs12513728	1.88	rs9314158	0.030595	-5.01	-1.3555	155	16	enet	0.071	8.4e-08	1.1215	0.2621
NUDT12	5	102884556	102898494	0.0983	rs6596536	-2.21	rs7723689	0.016252	-4.42	0.5411	96	13	enet	0.013	0.017	-1.1212	0.2622
TBC1D15	12	72233487	72320629	0.0543	rs7298869	-2.402	rs6582065	-0.002607	3.1	0.4964	138	22	enet	0.00065	0.27	-1.11964	0.26287
SEC14L2	22	30792846	30821305	0.1641	rs737941	2.85	rs2240422	0.054638	-5.85	-0.82776	130	17	enet	0.074	5e-08	1.119	0.26312
PFKL	21	45719934	45747259	0.2211	rs760426	-1.66	rs3761392	0.126	-7.35	-1.66056	87	7	enet	0.14	6.2e-14	1.1181	0.2635
ATG7	3	11313995	11599139	0.1779	rs6794593	2.66	rs367745	0.160874	-8.05	1.5243	200	22	enet	0.14	3.1e-14	-1.1177	0.26367
TMEM132A	11	60691935	60704631	0.0854	rs2237997	2.61	rs11230548	0.0101	3.83	0.2597	120	15	enet	0.025	0.0012	-1.11556	0.26461
SRA1	5	139916925	139937895	0.0688	rs12516113	1.48	rs6871703	0.031763	-4.51	-0.8418	58	13	enet	0.032	0.0003	1.1136	0.2654
HEBP1	12	13127798	13153207	0.6877	rs17820032	-2.576	rs4763913	0.535949	-14.62	1.1903	118	37	enet	0.54	2.4e-65	-1.11302	0.2657
SPRED1	15	38544527	38649450	0.0481	rs10220787	-1.9	rs4924250	0.03234	4.16	0.5911	143	13	enet	0.031	0.00044	1.113	0.2657
IDNK	9	86237964	86259045	0.0568	rs2811929	-2.552	rs2811915	0.02376	-3.38	-0.8623	95	20	enet	0.01	0.051	1.11278	0.2658
P4HB	17	79801035	79818570	0.0233	rs876016	1.43	rs35170948	0.018477	-3.32	1.3641	14	10	enet	0.016	0.0077	-1.11206	0.2661
CNTN2	1	205012325	205047627	0.0735	rs4950982	-3	rs4951162	0.05664	-5.15	0.6143	159	7	enet	0.048	1.1e-05	-1.11136	0.2664
PISD	22	32014477	32058418	0.7361	rs5753691	1.99	rs2295251	0.084379	6.37	0.78255	89	30	enet	0.32	4.6e-33	1.1093	0.26729
ALKBH7	19	6372444	6375042	0.1335	rs10425830	-2.15	rs7540	0.1764	-6.46	-0.9315	78	8	enet	0.12	8.8e-08	1.1094	0.2673
GALM	2	38893052	38968379	0.5354	rs11124646	2.311	rs3821023	0.566	14.85	-1.1167	83	13	enet	0.66	7e-90	-1.1087	0.2676
TBC1D4	13	75858808	76056250	0.1278	rs9318335	3.22	rs9565168	0.044597	-4.5	0.6992	222	32	enet	0.024	0.0014	-1.1078	0.26795
FAM98C	19	38893775	38899728	0.1044	rs7254832	-2.1	rs3745964	0.01647	-4.22	-0.8821	100	29	enet	0.079	4e-07	1.10717	0.2682
CHORDC1	11	89934328	89956532	0.0797	rs647248	1.68	rs647248	0.00635	4.13	1.6773	85	9	enet	0.034	0.0002	1.10647	0.26852
NKIRAS1	3	23933151	23988082	0.0552	rs2001209	1.62	rs8933	0.009678	4.06	1.2277	94	7	enet	0.034	0.0002	1.1051	0.26912
PAK1	11	77032752	77185680	0.0391	rs2105803	2.33	rs1670456	0.0262	-4.38	0.825	101	9	enet	0.025	0.0011	-1.10196	0.27048
MICAL1	6	109765265	109787171	0.245	rs17534632	1.41	rs3757237	0.114542	7.22	-1.2521	83	14	enet	0.16	1.2e-15	-1.1014	0.27072
DARS2	1	173793641	173827684	0.3148	rs4652283	-1.655	rs2273366	0.33024	-11.29	-0.8294	59	29	enet	0.32	1.4e-33	1.09796	0.2722
IDH1	2	209100951	209130798	0.0495	rs13387151	-1.501	rs6710217	0.0546	-4.75	-1.1027	93	3	enet	0.037	0.00011	1.097	0.2727
DEPTOR	8	120885957	121063152	0.0936	rs17823756	1.77	rs4871827	0.12373	6.39	1.1043	178	10	enet	0.082	1.1e-07	1.09543	0.27333
COA6	1	234509202	234519795	0.1995	rs2281599	3.09	rs6586384	0.16573	8.52	-1.0004	157	13	enet	0.19	3.2e-18	-1.09503	0.2735
FNBP1	9	132649466	132805473	0.0614	rs10819601	3.562	rs4836675	0.06331	5.62	-1.0842	158	11	enet	0.038	9.1e-05	-1.09416	0.27389
NUDT15	13	48611703	48621358	0.5997	rs9526450	1.53	rs2094196	0.012329	-3.68	0.4745	75	48	enet	0.029	0.0016	-1.0936	0.27413
UROS	10	127477146	127511817	0.1281	rs10901430	2.34	rs10794025	0.286	10.91	-1.14521	67	6	enet	0.28	3.3e-29	-1.0935	0.27417
TRAPPC12	2	3383446	3488865	0.0529	rs7601188	-2.585	rs10205909	-0.00152	-3.15	0.0884	127	11	enet	0.0067	0.061	1.0934	0.2742
PMM2	16	8882680	8943188	0.2134	rs4985065	2.39	rs11074924	0.24116	9.27	-0.6842	152	13	enet	0.23	5.3e-22	-1.09265	0.2745
PLCL1	2	198669426	199437305	0.0653	rs12999336	2.932	rs1595823	0.0392	5.27	0.748	302	12	enet	0.041	4.7e-05	1.0921	0.2748
NUBPL	14	31959162	32330430	0.1714	rs17098391	2.51	rs12101002	0.025872	-5.22	-0.1898	202	20	enet	0.11	3.1e-11	1.09148	0.27506
GFER	16	2034208	2037750	0.0609	rs11876	2.11	rs1058474	0.05479	5.17	-0.9322	86	9	enet	0.033	0.00029	-1.09022	0.2756
ADK	10	75910960	76469061	0.1029	rs10824236	-2.61	rs10824092	0.11	6.63	-0.86617	164	12	enet	0.074	4.5e-08	-1.0873	0.2769
PHGDH	1	120202421	120286838	0.2153	rs2298069	2.741	rs10923897	0.06785	-5.69	-1.8155	141	31	enet	0.086	3.8e-09	1.08632	0.2773
SLC25A12	2	172640880	172864766	0.1035	rs12619041	-2.038	rs7608403	0.0746	6.5	0.5918	142	12	enet	0.079	1.8e-08	1.0863	0.2773
TRAF6	11	36508577	36531822	0.043	rs7929580	1.79	rs5030482	0.058	-4.98	-1.0277	118	8	enet	0.052	1e-05	1.08468	0.27806
OSGEP	14	20914570	20923264	0.085	rs1760890	-3.47	rs1760944	0.042201	-5.06	0.3351	175	14	enet	0.054	5.4e-06	-1.0829	0.27885
NME1	17	49230897	49239789	0.402	rs11652050	-1.73	rs16949649	0.330872	11.24	0.934	67	17	enet	0.33	7.8e-35	1.07987	0.2802
BCL2L13	22	18111621	18213388	0.2041	rs389496	-2.5	rs2535708	0.222758	-9.32	1.15917	161	24	enet	0.24	8.2e-25	-1.0791	0.28054
CPLX1	4	778745	819986	0.0365	rs3775121	-2.1	rs4690322	0.021732	-4.1	-0.7703	111	9	enet	0.027	0.00085	1.07879	0.280683
HAAO	2	42994229	43019733	0.109	rs13429766	-2.183	rs6719977	0.0839	-4.97	1.2866	125	6	enet	0.1	7e-07	-1.0768	0.2816
TMEM33	4	41937137	41962589	0.0412	rs16853828	-2.21	rs2660343	0.028198	-4.37	-1.056	77	9	enet	0.02	0.0035	1.07541	0.282192
SLC2A5	1	9095166	9148537	0.2191	rs769902	2.093	rs12239636	-0.0022	4.77	-1.2358	133	22	enet	0.11	1.3e-11	-1.07109	0.2841
CARHSP1	16	8946799	8962866	0.1037	rs4985065	2.39	rs2437704	0.072	5.5	-0.2508	126	14	enet	0.076	2.9e-08	1.06959	0.2848
THTPA	14	24025216	24029480	0.0446	rs17184212	-1.85	rs34015250	0.036855	-4.76	-1.0403	91	6	enet	0.027	0.00089	1.06931	0.28493
GRHPR	9	37422663	37436987	0.0672	rs7846944	2.098	rs7872991	0.02979	4.47	-0.8302	116	17	enet	0.054	3.3e-06	-1.06925	0.28496
CTSD	11	1773982	1785222	0.1213	rs2137320	2.33	rs2334411	0.001	-3.66	0.53	88	19	enet	0.024	0.0014	-1.06803	0.28551
LY6H	8	144239331	144242128	0.1249	rs13249141	-2.32	rs7835528	0.08301	-6.79	-0.6816	78	10	enet	0.09	1.6e-09	1.06786	0.28559
PPIH	1	43124096	43142429	0.0554	rs746387	1.85	rs12145783	0.05354	-4.66	-0.3741	76	16	enet	0.04	5e-05	1.06776	0.2856
BDH2	4	104000592	104021040	0.4613	rs6845598	-2.65	rs6830624	0.112528	6.69	1.4871	87	10	enet	0.16	3.8e-16	1.06638	0.286253
PLEKHB1	11	73357223	73373864	0.0297	rs10751226	1.8	rs1525749	0.00958	3.52	1.1114	73	7	enet	0.001	0.24	1.06611	0.28637
RPAP1	15	41809374	41836467	0.0827	rs8024774	2.21	rs1200348	0.03512	4.31	-1.6929	79	11	enet	0.017	0.0069	-1.066	0.2864
PLD1	3	171318195	171528740	0.0371	rs9849306	3	rs3843979	0.049406	4.3	-1.6518	192	17	enet	0.01	0.041	-1.0638	0.28743
FDX1L	19	10416103	10426691	0.1896	rs12720218	-2.62	rs12720356	0.09056	-6.24	-0.8264	88	13	enet	0.092	1.1e-09	1.06371	0.2875
LYZ	12	69742121	69748014	0.0344	rs10878983	-2.406	rs2168029	0.029761	4.15	-1.0252	109	6	enet	0.0091	0.044	-1.06203	0.28822
TIMM21	18	71815746	71826197	0.18	rs17802077	-2.48	rs12956301	0.180728	8.41	0.689	109	12	enet	0.18	1.2e-17	1.061	0.2886
ARL2BP	16	57279010	57287516	0.271	rs7186799	-2.35	rs7198865	0.09717	-6.15	-1.8976	76	20	enet	0.12	5.7e-12	1.05925	0.2895
ACOT4	14	74058410	74063200	0.2645	rs10129550	1.77	rs11625677	0.178657	-6.87	1.029	69	17	enet	0.21	8.7e-14	-1.05864	0.28976
LYPLA2	1	24117460	24122029	0.061	rs4649111	2.151	rs7514394	0.00943	3.75	-1.6862	60	17	enet	0.03	0.00047	-1.05784	0.2901
IGHA2	14	106053226	106054732	0.0915	rs10142224	-1.95	rs10142224	0.011138	-3.13	-1.9523	13	3	enet	0.031	0.0011	1.0572	0.29042
SYTL2	11	85405267	85522184	0.2304	rs11604141	-3.16	rs2276018	0.0182	4.37	0.0244	141	28	enet	0.07	1.3e-07	1.05707	0.29048
GDI2	10	5807186	5884095	0.1034	rs7904512	2.03	rs10795547	0.0646	-5.68	-0.82464	165	12	enet	0.063	4.8e-07	1.0536	0.29206
ELP3	8	27947190	28048673	0.0328	rs2722937	3.05	rs11784168	0.00298	3.53	-0.5559	174	12	enet	0.015	0.01	-1.05028	0.29359
YES1	18	721588	812547	0.0693	rs9635870	2.34	rs7240865	0.01459	-4	0.154	181	15	enet	0.025	0.0012	-1.048	0.2946
RAB5B	12	56367697	56388490	0.0309	rs1052165	2.666	rs10876864	0.012229	-3.85	0.7171	49	8	enet	0.002	0.19	-1.04644	0.29536
LACTB	15	63413999	63434260	0.2182	rs1502071	1.92	rs2729835	0.29559	-10.69	1.034	97	14	enet	0.32	5.1e-33	-1.045	0.29602
LYRM4	6	5102827	5261172	0.3359	rs9405820	2.74	rs2753248	0.408707	-12.53	0.8861	218	13	enet	0.41	2e-44	-1.0449	0.29607
BLOC1S2	10	102033713	102046469	0.0429	rs495734	-1.99	rs6584356	0.0606	-5.24	-1.08718	94	6	enet	0.041	4.6e-05	1.0438	0.29656
TPMT	6	18128542	18155305	0.5865	rs9297054	-2.91	rs1142345	0.489461	-14.33	-1.1657	109	20	enet	0.54	1.2e-65	1.04345	0.29674
PON1	7	94926988	95025673	0.1563	rs854573	-3.33	rs757158	0.141	7.21	-1.025	171	10	enet	0.12	8.8e-11	-1.0423	0.2973
HSD17B12	11	43577986	43878167	0.325	rs7114375	2	rs1061810	0.187	-9.51	1.105	227	31	enet	0.37	2.2e-40	-1.04204	0.2974
TP53I3	2	24300303	24308731	0.2989	rs11902184	-2.114	rs1134516	0.273	-10.21	0.9507	77	19	enet	0.28	6.7e-28	-1.0417	0.2976
IQSEC3	12	175931	287626	0.0807	rs497740	-2.278	rs881194	-0.00142	3.54	-0.6325	121	27	enet	0.0087	0.039	-1.04007	0.29831
CYSTM1	5	139554227	139661637	0.1331	rs269783	1.92	rs269782	0.170805	-7.21	1.1278	84	19	enet	0.14	1.1e-11	-1.0385	0.299
DIS3L2	2	232825955	233209060	0.1078	rs10185460	2.446	rs6715778	0.00817	4.53	-1.5096	216	10	enet	0.015	0.01	-1.0371	0.2997
PHYHD1	9	131683174	131704320	0.2729	rs17485667	3.623	rs10113912	0.43399	-13.2	-1.1024	63	21	enet	0.45	2.9e-50	1.03684	0.29981
AKR1C3	10	5077546	5149878	0.1172	rs1937881	2.82	rs4143631	0.0524	4.75	-1.61345	155	23	enet	0.021	0.0057	-1.0338	0.30123
DUSP23	1	159750722	159752333	0.6683	rs7521729	2.637	rs1129923	0.55574	-14.55	-0.9953	104	8	enet	0.55	1.3e-66	1.03035	0.3028
DSTYK	1	205111632	205180727	0.0437	rs1668874	-3.276	rs2242000	0.01257	-4.08	2.3454	146	8	enet	0.019	0.0045	-1.02993	0.303
LANCL1	2	211295973	211342376	0.0393	rs12471867	-2.179	rs2287420	0.0443	4.45	0.6985	91	13	enet	0.038	7.7e-05	1.0283	0.3038
PREP	6	105725440	105850959	0.1075	rs10080910	-3.41	rs717324	0.006762	-4.44	0.5968	120	25	enet	0.024	0.0015	-1.02643	0.30469
QDPR	4	17461884	17513857	0.0493	rs6856880	-3.12	rs1868733	-0.002585	-3	-0.1012	126	21	enet	-0.0013	0.48	1.02233	0.306624
NOSTRIN	2	169643049	169722024	0.082	rs549582	-3.635	rs540652	0.0247	4.57	1.3286	180	14	enet	0.025	0.0089	1.0161	0.3096
AIFM3	22	21319396	21335649	0.088	rs2075271	-2.29	rs178280	0.032412	-4.24	-1.44526	135	20	enet	0.024	0.0016	1.0141	0.31052
BPHL	6	3118608	3153812	0.5011	rs4129373	-1.72	rs10458071	0.337829	-11.41	-0.7377	75	31	enet	0.35	4.2e-37	1.01333	0.3109
PNP	14	20937113	20945253	0.0751	rs1760890	-3.47	rs1049564	0.036951	-4.83	0.6394	169	5	enet	0.016	0.0079	-1.01186	0.31161
PNPO	17	46018872	46025654	0.7245	rs16949270	1.92	rs17679445	0.571319	-14.97	0.8594	104	14	enet	0.61	6.1e-77	-1.0093	0.3128
CYB5R1	1	202930997	202936408	0.0802	rs4950876	-2.771	rs2363768	0.03724	-4.86	-0.7751	103	12	enet	0.052	4.4e-06	1.0092	0.3129
GFM1	3	158362067	158410364	0.1279	rs17642880	-1.79	rs17699324	0.065524	-5.44	0.8319	97	27	enet	0.081	1.1e-08	-1.0079	0.31351
RRAS2	11	14299472	14386052	0.0404	rs2915406	2.91	rs11023170	-0.00267	-3.35	-1.7517	100	11	enet	0.0039	0.12	1.00715	0.31386
BAIAP3	16	1383602	1399439	0.2771	rs11865211	2.65	rs4984814	0.14027	7.81	-0.7357	71	10	enet	0.17	9.9e-17	-1.00398	0.3154
GSTM3	1	110276554	110284384	0.6359	rs7542853	-3.49	rs11807	0.53992	14.4	-0.3558	93	26	enet	0.67	2.6e-91	-1.00369	0.3155
ANO5	11	22214722	22304903	0.3133	rs12799296	-3.03	rs4275631	0.267	7.97	1.1776	89	33	enet	0.34	9.3e-21	1.00172	0.31648
OMG	17	29599031	29624557	0.2354	rs7503623	-2.27	rs11080149	0.042119	-4.48	0.99	71	4	enet	0.03	0.00041	-1.00175	0.3165
ERO1L	14	53106634	53162618	0.0327	rs17619555	-1.85	rs12892461	0.004165	3.66	-0.8403	77	13	enet	0.016	0.0081	-0.99984	0.31739
ADD1	4	2845584	2931803	0.2134	rs16843629	2.07	rs2285084	0.295948	-11.03	-0.9527	119	15	enet	0.31	2.2e-32	0.998719	0.317931
RP11-139H15	15	55609382	55611359	0.1509	rs12440420	1.84	rs8024695	0.04859	-4.72	-0.8987	77	23	enet	0.054	3.6e-06	0.999	0.31794
ME1	6	83920108	84140797	0.724	rs13205856	2.5	rs6901074	0.082502	6.16	0.6058	134	48	enet	0.34	1.7e-36	0.99817	0.3182
ARMC10	7	102715328	102740205	0.1988	rs4727563	-2.18	rs4729873	0.145	-8.2	0.9593	32	6	enet	0.18	4.2e-18	-0.9982	0.3182
CAPG	2	85621871	85645555	0.3746	rs872470	1.636	rs3770102	0.116	7.2	-0.0856	92	55	enet	0.23	8.6e-24	0.9963	0.3191
THOP1	19	2785458	2813599	0.0239	rs2159917	2.66	rs12608998	-0.00229	3.64	0.9248	101	8	enet	0.00084	0.25	0.99488	0.3198
TRAP1	16	3701640	3767598	0.2062	rs9926974	-2.25	rs2791	0.13247	-8.66	1.2088	72	18	enet	0.24	3.9e-24	-0.993355	0.3205
GPRIN3	4	90157537	90229161	0.2011	rs7680595	2.13	rs2005104	0.087227	6.21	-0.2527	141	34	enet	0.099	2.5e-10	0.992878	0.320769
SERAC1	6	158530536	158589312	0.1523	rs9459503	-2.5	rs13202019	0.050912	-4.82	-0.1496	141	34	enet	0.057	1.5e-06	0.99161	0.32139
FBLN7	2	112895962	112945791	0.0979	rs10165123	2.195	rs13001162	0.0331	-4.76	-1.4089	104	19	enet	0.086	2.6e-08	0.9899	0.3222
GPR56	16	57644564	57698944	0.08	rs17240911	2.95	rs1466134	-0.00262	-3.42	-0.0689	168	19	enet	0.0048	0.094	-0.989869	0.3222
FBXO22	15	76196200	76227609	0.0414	rs2405781	3.36	rs2593275	0.04267	-4.33	0.5801	56	20	enet	0.036	0.00012	-0.989	0.32271
CA8	8	61099906	61193971	0.1657	rs28608109	1.42	rs16926000	0.06725	-6.14	0.7861	141	18	enet	0.06	8.8e-07	-0.98706	0.32361
SFXN4	10	120900279	120925179	0.2602	rs10886430	-2.13	rs10749291	0.251	-9.79	0.90557	82	18	enet	0.26	2.6e-26	-0.9859	0.32417
COG7	16	23399814	23464501	0.0404	rs729080	2.52	rs181835	0.04314	5.37	1.0416	103	10	enet	0.045	1.9e-05	0.984596	0.3248
MTAP	9	21802542	21931646	0.1965	rs643319	-4.01	rs10757257	0.24742	-9.82	1.1339	148	12	enet	0.2	2.8e-20	-0.98448	0.32488
ARL2	11	64781585	64789656	0.0439	rs11231918	2.23	rs664226	0.0284	4.41	-1.4557	89	4	enet	0.023	0.002	-0.98387	0.32518
NRP1	10	33466420	33625190	0.1164	rs881423	-2.82	rs2228638	0.063	-4.97	1.99877	261	32	enet	0.037	0.00011	-0.9827	0.32574
ANKLE2	12	133302254	133338474	0.0397	rs12282	-2.048	rs1132375	0.026051	-4.21	-1.063	105	7	enet	0.009	0.039	0.98156	0.32632
RAB37	17	72666717	72743474	0.257	rs579238	-2.48	rs2280177	0.166554	-7.92	-1.2242	144	19	enet	0.15	7.3e-15	0.9808	0.3267
DENND4C	9	19230433	19374139	0.1113	rs10757028	-2.312	rs7873748	0.0216	4.68	2.0806	138	21	enet	0.035	0.00016	0.97826	0.32795
TEFM	17	29224354	29233838	0.2439	rs7221685	1.8	rs999797	0.219924	-6.95	1.5365	50	28	enet	0.23	1.4e-13	-0.97746	0.3283
FAM114A2	5	153369688	153418496	0.1015	rs2053311	2.14	rs2560059	0.15132	-7.96	1.0488	94	14	enet	0.15	5.4e-15	-0.9758	0.3292
FAM134A	2	220040947	220050201	0.0951	rs2293079	1.823	rs3210652	0.103	-6.36	1.161	89	11	enet	0.095	6.4e-10	-0.9756	0.3293
FLOT2	17	27206353	27224697	0.3785	rs12952702	2.6	rs6505095	0.187914	-8.9	0.3254	68	7	enet	0.22	3.5e-22	-0.97534	0.3294
MCAT	22	43528212	43539400	0.055	rs2413748	-2.46	rs12484656	0.030413	-4.27	0.89484	141	12	enet	0.017	0.0061	-0.9749	0.32961
PUSL1	1	1243947	1247057	0.1651	rs6697886	-2.226	rs1240708	0.00553	-3.95	-0.653	56	5	enet	0.022	0.0097	0.9697	0.3322
PGM3	6	83870869	83903655	0.1182	rs7764458	2.24	rs473267	0.224622	-9.37	1.0162	60	15	enet	0.21	2.9e-21	-0.96899	0.33255
UVRAG	11	75526212	75854239	0.0921	rs1219538	-2.23	rs10793135	-0.00103	-3.38	-1.7148	194	46	enet	0.0027	0.15	0.9666	0.33375
CPS1	2	211342406	211543831	0.0683	rs715	2.621	rs759688	0.0286	-4.41	-0.6987	176	19	enet	0.056	2.3e-06	0.9662	0.3339
DCAF6	1	167905021	168045081	0.1457	rs12032641	2.58	rs11558511	0.08403	-5.94	-0.2982	108	10	enet	0.099	3.3e-10	0.96513	0.3345
CTNND1	11	57520715	57587018	0.0563	rs11570210	-1.72	rs499188	0.0493	-4.63	-0.9813	66	7	enet	0.033	0.00023	0.96056	0.33677
SUSD5	3	33191537	33260707	0.2671	rs4678677	2.39	rs10222597	0.144808	7.43	0.7031	106	15	enet	0.2	4e-20	0.9586	0.33777
PIP5KL1	9	130683158	130693076	0.2424	rs7873657	2.423	rs7865476	0.21204	-9.13	0.9616	73	14	enet	0.2	2.9e-20	-0.95738	0.33837
DPYSL5	2	27070615	27173219	0.1904	rs1371614	3.245	rs41448746	0.0822	-6.52	1.5407	87	36	enet	0.1	1e-10	-0.9559	0.3391
FBP1	9	97365415	97402531	0.1784	rs2274689	2.003	rs16910850	0.10966	5.99	-0.4323	112	27	enet	0.1	1.5e-08	-0.95561	0.33927
CHGB	20	5892076	5906007	0.0849	rs4813786	-2	rs2821	0.03651	-4.38	1.29016	155	11	enet	0.012	0.02	-0.95521	0.3395
COA4	11	73583712	73588033	0.0505	rs10898950	1.26	rs1792163	0.00634	-3.81	0.1179	76	11	enet	0.0038	0.13	-0.95175	0.34122
EML1	14	100204030	100408397	0.1165	rs7149272	-1.96	rs732787	0.065877	-5.6	-1.2235	180	21	enet	0.053	3.5e-06	0.9506	0.34181
CSDC2	22	41956767	41973745	0.1785	rs9611598	-1.33	rs9611613	0.221114	9	-0.85153	43	13	enet	0.21	1.1e-19	-0.9481	0.34307
WARS	14	100800125	100843142	0.0829	rs8005782	-2.12	rs12897338	0.079274	6.71	0.0174	91	6	enet	0.11	2.3e-11	0.94773	0.34327
C1orf123	1	53679771	53686289	0.0968	rs1288519	1.472	rs2297656	0.15618	-7.77	0.9529	109	12	enet	0.14	2e-14	-0.94614	0.3441
SPR	2	73114489	73119287	0.0564	rs11693376	1.258	rs11693376	0.0413	4.99	1.2575	50	10	enet	0.027	0.00074	0.9457	0.3443
C3orf18	3	50595462	50608458	0.0582	rs916288	-2.18	rs13076850	0.092925	5.14	0.9829	49	8	enet	0.086	8.1e-06	0.9433	0.34553
TMEM106B	7	12250867	12282993	0.2378	rs11980862	2.77	rs5011432	0.277	-10.26	0.9185	139	19	enet	0.27	3.7e-28	-0.9406	0.3469
FDXR	17	72858619	72869156	0.3598	rs4789104	-2.22	rs690514	0.549505	-14.41	0.8873	102	19	enet	0.54	1.5e-65	-0.94053	0.3469
MPPED2	11	30406040	30608419	0.0914	rs12294104	-3.61	rs11031118	0.0208	-3.84	-0.7494	191	31	enet	0.038	0.001	0.94021	0.34711
TUBA4A	2	220114433	220142892	0.024	rs2293079	1.823	rs4485556	0.0191	-3.46	-0.033	99	17	enet	0.0094	0.033	-0.9398	0.3473
KCNAB2	1	6051526	6161253	0.0323	rs3789525	-2.649	rs12139627	0.03883	-4.52	-0.9801	143	3	enet	0.01	0.027	0.93926	0.3476
ADI1	2	3501132	3523507	0.1098	rs13401842	-1.529	rs12052249	0.0305	-4.33	0.0573	91	10	enet	0.05	1.5e-05	-0.9383	0.3481
ACOT11	1	55007930	55104865	0.3431	rs689258	2.852	rs1368883	0.31384	11.1	-0.1324	159	12	enet	0.34	3.8e-34	-0.9375	0.3485
RSU1	10	16632610	16859527	0.1235	rs10752063	2.73	rs1797076	0.0488	5.28	0.95145	249	12	enet	0.043	3.2e-05	0.937	0.34873
GNG8	19	47137333	47137942	0.3763	rs4516332	2.5	rs3760759	0.1305	-6.51	1.6414	85	17	enet	0.25	7.3e-22	-0.93548	0.3495
C12orf73	12	104343980	104359486	0.0883	rs1866074	-1.637	rs1165694	0.074424	-5.33	-1.0207	162	6	enet	0.054	9.7e-06	0.93269	0.35098
GPSM1	9	139221932	139254057	0.3046	rs12345565	2.44	rs28642252	0.13585	-7.63	0.647	77	15	enet	0.16	1.9e-16	-0.93247	0.3511
TMEM141	9	139685807	139687709	0.2755	rs4880136	2.449	rs11145887	0.1215	6.03	-0.4085	67	5	enet	0.075	2.5e-06	-0.93171	0.35148
ICA1	7	8152814	8302317	0.0576	rs6968572	-2.48	rs12532271	-0.00252	3.59	-0.2728	233	4	enet	1.4e-06	0.32	-0.9297	0.3525
CBR3	21	37507210	37518864	0.4982	rs2845756	2.34	rs879894	0.589	-14.89	-0.95677	122	15	enet	0.62	5.6e-80	0.929	0.3529
THUMPD3	3	9404526	9428475	0.2425	rs4053780	-2	rs3898760	0.032787	-5.14	0.7474	98	30	enet	0.14	1.8e-13	-0.9285	0.35315
AAMDC	11	77532155	77629478	0.4115	rs11237285	-1.64	rs3819211	0.592	-14.95	-0.9796	102	38	enet	0.6	6.1e-76	0.9277	0.35356
DHTKD1	10	12110971	12165224	0.6485	rs17565905	-2.57	rs3740015	0.524	13.63	-1.14091	99	30	enet	0.55	5.2e-63	-0.9275	0.35368
C17orf62	17	80400465	80408705	0.0479	rs11077994	-2.01	rs9909476	0.02032	-3.7	0.1425	83	8	enet	0.018	0.0059	-0.92148	0.3568
SLC12A6	15	34525460	34630261	0.0826	rs10519916	-1.62	rs2169480	0.00981	-3.3	-1.5068	107	21	enet	0.01	0.029	0.921	0.35684
PLA2G4C	19	48551100	48614074	0.3645	rs251693	-2.1	rs16981247	0.16086	6.66	-0.0347	171	18	enet	0.26	3.1e-17	0.92041	0.3574
EHD1	11	64619114	64655768	0.0604	rs4930685	-2.23	rs4930685	-0.00242	3.19	-2.2325	79	25	enet	0.021	0.0026	-0.91986	0.35764
FOLH1	11	49168187	49230222	0.0862	rs3974729	-1.42	rs10839239	0.0972	6.13	-0.5288	59	12	enet	0.096	6.6e-10	-0.91749	0.35889
WDR92	2	68350068	68384692	0.0312	rs1955369	-2.268	rs13009282	0.0405	-4.4	-0.9785	75	10	enet	0.031	0.00056	0.9147	0.3604
PDE1A	2	183004763	183387919	0.0711	rs10497590	2.732	rs11884886	0.0343	4.59	-0.4485	268	22	enet	0.019	0.0044	-0.9133	0.3611
PEX6	6	42931608	42946958	0.0591	rs2273918	-2.42	rs2395943	0.036139	-4.97	1.1622	86	12	enet	0.05	3.6e-05	-0.91227	0.36163
DPP10	2	115199876	116603328	0.1648	rs12472611	-3.422	rs3738879	0.146	-7.66	1.121	577	22	enet	0.14	6e-14	-0.9122	0.3617
GANAB	11	62392298	62414104	0.2275	rs11231166	-2.79	rs1058678	0.0861	-5.81	-1.1283	56	15	enet	0.07	1.2e-07	0.91173	0.36191
MON1A	3	49946302	49967606	0.0201	rs2526752	1.6	rs17657664	0.000369	-3.4	0.8122	66	6	enet	0.00036	0.29	-0.9117	0.36192
RCSD1	1	167599330	167675486	0.2248	rs1935286	3.097	rs926521	0.12676	-6.99	-0.2007	198	28	enet	0.13	3.8e-13	-0.91099	0.3623
PLEKHF2	8	96146032	96168912	0.0943	rs6982829	-3.85	rs879999	0.01006	-3.8	0.6131	129	16	enet	0.024	0.0016	-0.90823	0.36376
ANKRD29	18	21178890	21242849	0.0535	rs3745023	3.23	rs11662113	0.024714	-4.13	-1.145	94	5	enet	0.019	0.0046	0.908	0.3638
C15orf38	15	90443159	90456188	0.0687	rs16943661	1.63	rs10520684	0.08022	-5.78	-0.9194	63	5	enet	0.069	1.5e-07	0.908	0.36392
PSMB4	1	151372010	151374420	0.3156	rs10888410	1.829	rs4603	0.56896	-14.61	-1.0419	52	14	enet	0.56	6.9e-70	0.90779	0.364
MOXD1	6	132617194	132722684	0.1266	rs9385608	2.24	rs11154669	0.002615	3.8	0.7582	133	39	enet	0.031	0.00037	0.90698	0.36441
CRYL1	13	20977806	21099996	0.1225	rs9550633	-2.46	rs9506497	-0.000451	-4.29	0.6884	217	6	enet	-0.00019	0.34	-0.9069	0.36445
AKR7A2	1	19630459	19638640	0.1225	rs859213	2.305	rs6694099	0.07724	-5.96	-0.5745	125	19	enet	0.068	2e-07	0.90657	0.3646
PSMF1	20	1093906	1160596	0.1888	rs6074376	-1.97	rs6039915	0.11741	-6.9	-0.82591	155	19	enet	0.085	4.7e-09	0.90474	0.3656
SMCR8	17	18218624	18226517	0.0289	rs2605142	-1.61	rs2273027	0.020108	-3.76	0.9907	63	8	enet	0.01	0.028	-0.90372	0.3661
NUDCD1	8	110253148	110346614	0.4043	rs6651204	1.83	rs7012304	0.13926	7.39	0.8361	90	25	enet	0.17	1.7e-17	0.90232	0.36689
UMPS	3	124449213	124464040	0.2497	rs3863064	1.81	rs6768588	0.356653	11.64	-0.1881	148	47	enet	0.4	2.2e-42	-0.9011	0.36751
TMEM230	20	5080486	5093749	0.0492	rs7260967	-1.53	rs6053111	0.03401	-4.45	-0.1938	78	10	enet	0.019	0.0047	0.90052	0.3678
RASA1	5	86563705	86687748	0.2723	rs10058449	2.66	rs13157168	0.131698	-7.15	-0.1789	69	8	enet	0.13	4.8e-13	0.8982	0.3691
PGAM2	7	44102326	44105186	0.1823	rs11769882	-1.48	rs17546439	0.0239	-5.24	1.0807	62	10	enet	0.071	1.1e-07	-0.897	0.3697
SARM1	17	26691378	26728065	0.308	rs3093706	2.56	rs739439	0.255181	9.9	0.9194	82	3	enet	0.25	2.5e-25	0.89611	0.3702
TAPT1	4	16162128	16229033	0.0387	rs7675859	-3.47	rs16893162	-0.001005	3.54	0.569	143	7	enet	-0.0023	0.72	0.894123	0.371256
ALDH6A1	14	74523553	74551196	0.0456	rs4140876	-1.93	rs2072293	0.056975	-4.96	1.0327	101	5	enet	0.054	3.2e-06	-0.8933	0.37169
TBC1D10A	22	30687979	30723035	0.0422	rs724055	1.89	rs724055	0.015204	3.67	1.88722	129	19	enet	0.0029	0.16	0.8916	0.37258
CAMKK2	12	121675497	121736111	0.1759	rs560422	-2.867	rs3794207	0.048737	5.48	-0.6892	125	27	enet	0.12	2.4e-12	-0.89007	0.37343
RIPK2	8	90769975	90803291	0.0529	rs16901369	-2.79	rs39502	0.04861	-5.26	0.1241	87	8	enet	0.036	0.00017	-0.89003	0.37345
FTO	16	53737875	54155853	0.1312	rs12596210	3.33	rs2072518	0.04308	-4.56	-0.0799	342	33	enet	0.014	0.012	-0.889901	0.3735
UGDH	4	39500375	39529931	0.0515	rs6829418	2.15	rs4453941	0.029465	-4.34	0.96	101	6	enet	0.023	0.0036	-0.885576	0.375846
CYB561	17	61509665	61523739	0.1052	rs1800764	-2.16	rs3809721	0.112904	-6.87	0.9784	68	7	enet	0.11	8.2e-10	-0.88493	0.3762
SH3BGRL2	6	80341000	80413372	0.1014	rs12199053	-2.43	rs2295015	0.081447	6.13	-0.8989	137	9	enet	0.081	1.2e-08	-0.88283	0.37733
CDS2	20	5107432	5178533	0.0393	rs6116726	-2.66	rs1040758	0.04076	-5.03	0.61103	115	3	enet	0.041	4.3e-05	-0.88253	0.3775
VASN	16	4421849	4433529	0.045	rs11557236	-2.77	rs11646063	0.01142	-4.09	0.5332	65	11	enet	0.028	0.00078	-0.882396	0.3776
TBC1D22A	22	47158518	47571336	0.1193	rs9615482	2.8	rs136126	0.005893	4.27	1.46471	368	43	enet	0.019	0.0047	0.8819	0.37785
FAM136A	2	70523107	70529222	0.3607	rs2592177	-1.455	rs4852161	0.0603	-5.12	0.758	84	26	enet	0.039	6.5e-05	-0.8794	0.3792
GMPR	6	16238811	16295780	0.0571	rs1042427	-1.42	rs6459467	0.028104	4.08	-0.9993	110	13	enet	0.021	0.003	-0.87908	0.37936
TMEM120A	7	75616155	75623977	0.101	rs28444574	-1.47	rs7794040	0.078	-6.47	1.1235	73	10	enet	0.082	8.5e-09	-0.877	0.3805
HNMT	2	138721590	138773930	0.2178	rs1456005	-2.357	rs3100720	0.286	-10.59	0.9326	125	30	enet	0.3	1.2e-31	-0.8762	0.3809
UBE3B	12	109915207	109974507	0.134	rs11832567	1.917	rs11067165	0.017004	4.44	0.7609	131	13	enet	0.041	4.7e-05	-0.87608	0.38099
CRYM	16	21250195	21314404	0.0848	rs4783381	-2.64	rs741720	0.03357	-4.3	-0.054	81	13	enet	0.052	4.3e-06	0.875961	0.3811
TFG	3	100428205	100467810	0.0744	rs1394077	3.54	rs4928081	0.122519	-7.33	1.1237	102	10	enet	0.11	1.2e-11	-0.8755	0.38129
FN3K	17	80693451	80709073	0.2998	rs4789817	2.3	rs2451219	0.000294	-3.24	0.3974	80	24	enet	0.033	0.00024	0.87466	0.3818
GBAS	7	56019486	56067874	0.2559	rs13244654	-1.74	rs7793921	0.15	7.65	-1.3028	87	14	enet	0.2	6.2e-20	-0.874	0.3821
PRKCD	3	53190025	53226733	0.3681	rs2581799	2.18	rs750527	0.12741	-7.11	0.798	108	11	enet	0.18	1.3e-18	-0.8737	0.38228
CPPED1	16	12756919	12897874	0.0793	rs16960791	2.84	rs1541807	-0.00267	3.32	0.0535	269	17	enet	-0.0027	0.97	-0.870961	0.3838
LYSMD1	1	151132224	151138424	0.0575	rs1112193	2.899	rs12089658	0.00811	-3.54	-1.191	57	8	enet	0.013	0.016	-0.87077	0.3839
ALDH9A1	1	165631453	165668100	0.3739	rs11506	-1.884	rs12408101	0.20423	-8.84	0.542	126	26	enet	0.2	7.8e-20	-0.86911	0.3848
NOP9	14	24769068	24778330	0.0629	rs34354104	2.49	rs12895335	0.038024	-4.29	0.63	120	8	enet	0.03	0.0025	-0.86756	0.38563
NT5C3B	17	39981335	39992523	0.1276	rs9899285	-2.14	rs7212972	0.222954	9.14	0.8678	94	9	enet	0.2	4.1e-20	0.86683	0.386
IFT27	22	37154246	37172300	0.1451	rs2284021	2.78	rs2009667	0.103094	6.91	-0.89863	131	3	enet	0.13	2.2e-13	-0.8668	0.38605
TPP1	11	6634000	6640692	0.0684	rs7937911	-2.34	rs1800752	0.0308	4.49	-1.7889	147	21	enet	0.028	0.00062	-0.86673	0.38609
VPS13A	9	79792269	80036457	0.0734	rs7852777	2.728	rs11790663	0.01273	3.83	-1.6672	189	16	enet	0.021	0.0028	-0.86569	0.38666
FYCO1	3	45959396	46037316	0.0322	rs6441934	2.39	rs13074382	0.031528	3.78	0.3669	130	7	enet	0.014	0.016	0.8641	0.38755
SPATA20	17	48620419	48633213	0.6707	rs8078184	-2.53	rs878619	0.399906	-12.61	0.2643	102	35	enet	0.64	2.4e-85	-0.86393	0.3876
TM7SF2	11	64879317	64883856	0.0625	rs12420456	-2.86	rs9971407	0.00821	-3.97	0.0854	87	7	enet	-0.0015	0.52	-0.86246	0.38844
ACOT1	14	74003818	74010498	0.4758	rs10129550	1.77	rs1074501	0.274673	10.73	-0.4229	75	23	enet	0.49	4e-57	-0.86142	0.38901
RASAL1	12	113536624	113574044	0.082	rs11614358	-2.304	rs1674093	0.002244	3.24	-0.435	91	23	enet	0.033	0.00024	-0.86059	0.38947
GOPC	6	117639374	117923691	0.2337	rs10456912	2.11	rs210643	0.199279	8.82	0.5182	241	29	enet	0.2	2.2e-20	0.86005	0.38976
FARP1	13	98794816	99102027	0.1042	rs9556956	-2.39	rs17568378	0.003817	-4.02	1.0919	353	37	enet	0.019	0.005	-0.86	0.38981
CPOX	3	98239976	98312567	0.4873	rs1540885	-2.44	rs1131857	0.34587	-11.51	0.6118	113	23	enet	0.37	1.2e-39	-0.8581	0.39085
NUDCD2	5	162873532	162887146	0.0356	rs11741573	-2.82	rs213505	0.044894	5.13	1.1805	103	11	enet	0.042	3.7e-05	0.8579	0.391
SH3PXD2B	5	171752185	171881527	0.224	rs9313591	-2.68	rs2731688	0.09449	6.87	0.0153	170	45	enet	0.15	4.1e-15	0.8577	0.391
PAM	5	102089685	102366809	0.048	rs1913504	1.59	rs10515341	0.019168	3.29	-0.8567	144	1	enet	0.0072	0.055	-0.8567	0.3916
AP4E1	15	51200869	51298097	0.0991	rs1124769	-1.52	rs11630203	0.06203	5.43	1.0303	87	4	enet	0.048	6.8e-05	0.855	0.39274
SNUPN	15	75890424	75918810	0.086	rs35276980	-3.34	rs8027749	0.03732	-4.16	-0.0203	68	21	enet	0.021	0.007	0.854	0.39295
CMC2	16	81009698	81053875	0.2191	rs12932976	-3.46	rs9921914	0.30273	-11.27	0.3507	147	13	enet	0.34	3.3e-36	-0.853806	0.3932
ECM1	1	150480538	150486265	0.0569	rs4971010	2.228	rs698916	0.08331	-5.71	-0.5916	53	8	enet	0.059	2.2e-06	0.85148	0.3945
CD200	3	112051194	112081659	0.3915	rs12491414	2.74	rs7647411	0.543577	-14.15	-0.8521	122	14	enet	0.54	3.5e-64	0.8508	0.39488
RDX	11	110045605	110167447	0.0401	rs17654297	-2.08	rs7936488	0.0277	3.83	-0.755	127	6	enet	0.011	0.023	-0.84978	0.39545
ADSSL1	14	105190523	105213662	0.0262	rs4983549	1.26	rs2498804	-0.000668	-3.51	0.8791	57	7	enet	-0.0027	0.95	-0.84963	0.39553
PAICS	4	57301907	57327534	0.1144	rs4270628	-1.41	rs6554348	0.032651	-4.46	0.0502	81	23	enet	0.066	2.7e-07	-0.849475	0.395617
CLPB	11	72003469	72145692	0.2647	rs12418533	1.9	rs12807696	0.126	7.57	-0.8157	93	3	enet	0.062	5.8e-07	-0.84836	0.39624
EXOC6	10	94590935	94819250	0.0848	rs17108162	-3.46	rs1326329	0.0884	5.99	0.6909	218	16	enet	0.072	7.7e-08	0.8483	0.39625
XRCC1	19	44047192	44084625	0.0714	rs4760	-2.51	rs25489	0.00765	-4	0.7178	128	11	enet	-0.00052	0.36	-0.84787	0.3965
FAM160B2	8	21946670	21962409	0.047	rs12114940	3.14	rs7823952	0.01466	-4.21	1.2397	91	8	enet	0.0051	0.091	-0.8467	0.39717
ESD	13	47345391	47371367	0.317	rs2770293	1.99	rs8192892	0.171529	-9.03	-0.713	163	16	enet	0.28	7.5e-29	0.8448	0.39821
MIPEP	13	24304328	24463558	0.2054	rs1104905	-2.02	rs11551114	0.226084	-10	1.0637	232	15	enet	0.23	2.1e-23	-0.8388	0.40157
CISD2	4	103790135	103810399	0.083	rs10005010	-1.31	rs223452	0.123787	-7.04	-0.7127	43	9	enet	0.11	4.1e-11	0.838225	0.401904
RALB	2	120997640	121052289	0.0483	rs11903787	-1.823	rs4849849	0.0348	-4.42	0.7014	69	5	enet	0.029	0.00056	-0.8371	0.4025
CPVL	7	29034847	29235067	0.3466	rs323182	-3.25	rs245883	0.166	7.29	1.2912	283	50	enet	0.24	1.6e-20	0.8346	0.4039
OSBP2	22	31089769	31303811	0.0896	rs5997740	2.14	rs3804085	0.052293	-4.88	-0.69811	160	18	enet	0.029	0.00055	0.8343	0.40409
EPHB2	1	23037332	23241818	0.068	rs12410046	-2.488	rs12723359	0.00657	-4.73	-1.3754	172	17	enet	0.015	0.011	0.83215	0.4053
SHMT1	17	18231187	18266856	0.3867	rs2605142	-1.61	rs2461838	0.369133	12.1	-0.9369	58	17	enet	0.46	4.8e-52	-0.83159	0.4056
GFM2	5	74017029	74063196	0.3732	rs16872340	-1.87	rs6453075	0.459248	13.28	0.3838	119	25	enet	0.53	2.9e-64	0.8252	0.4093
OSBPL11	3	125247702	125313934	0.0393	rs11916040	2.19	rs9838753	0.046562	-4.26	0.8766	111	5	enet	0.023	0.0024	-0.8245	0.40966
CA4	17	58227297	58248260	0.1572	rs740646	-2.01	rs345189	0.124435	-7.37	1.3568	45	13	enet	0.13	3.2e-13	-0.82439	0.4097
KCNK15	20	43374421	43379675	0.0559	rs2299686	1.79	rs967689	0.00766	-3.59	-0.08594	70	8	enet	0.018	0.017	0.82304	0.4105
FARS2	6	5261277	5771813	0.1466	rs4323358	-3.76	rs9504370	0.003896	-4.72	0.767	411	20	enet	0.013	0.016	-0.82288	0.41058
TBCD	17	80709940	80900724	0.3042	rs2292968	-2.6	rs729123	0.110287	8.6	1.8657	187	26	enet	0.33	1.5e-34	0.82279	0.4106
MXRA7	17	74668633	74707098	0.0708	rs16969149	2.84	rs7211963	0.030884	4.82	0.8434	98	11	enet	0.041	4.1e-05	0.82275	0.4106
SNX19	11	130745331	130786404	0.0946	rs10894262	-2.87	rs6590535	0.0923	-5.8	1.055	145	21	enet	0.075	2.7e-07	-0.82169	0.41126
LMO7	13	76194570	76434004	0.0471	rs12875976	2.4	rs530855	0.03745	4.49	0.8545	233	2	enet	0.017	0.0062	0.8215	0.41135
DDT	22	24313554	24322660	0.6169	rs5760090	2.22	rs4822466	0.420607	-11.49	-1.00245	73	26	enet	0.62	1.2e-66	0.8212	0.41152
NOS1	12	117645947	117889975	0.0684	rs7967489	-2.82	rs10774926	0.00991	-4.22	0.6534	269	12	enet	0.029	0.00057	-0.82059	0.41188
PTPN18	2	131113580	131132982	0.1257	rs949727	1.686	rs6713511	0.109	-5.69	-1.4355	35	9	enet	0.1	2.2e-07	0.8194	0.4126
SLC41A3	3	125725198	125820404	0.0481	rs2276727	-2.74	rs2003334	0.016201	-4.62	1.8998	149	17	enet	0.021	0.0033	-0.8188	0.41292
HMGCLL1	6	55299167	55444012	0.1347	rs1546296	-1.59	rs1546299	0.030429	-4.92	0.9123	175	15	enet	0.073	7.8e-08	-0.81858	0.41303
NIPA1	15	23043277	23100005	0.2176	rs17137361	-2.23	rs6606825	0.06321	-5.48	-0.655	83	27	enet	0.062	3.2e-06	0.816	0.41474
RPS9	19	54704610	54752862	0.1035	rs254262	-3.67	rs1205315	-0.0022	3.38	1.1451	112	22	enet	0.0079	0.047	-0.81346	0.416
KIAA1468	18	59854491	59974355	0.0645	rs12327345	2.05	rs9320002	0.055268	-4.9	-0.742	151	13	enet	0.037	9.4e-05	0.81	0.4177
GOLGA3	12	133345495	133405444	0.2053	rs12282	-2.048	rs12303977	0.165856	8.17	0.3157	101	20	enet	0.15	7.4e-15	0.80898	0.41852
ABCA8	17	66863433	66951533	0.0619	rs1470291	-1.35	rs1373067	0.044149	-4.29	-0.5542	140	13	enet	0.016	0.0078	0.80692	0.4197
PPP1R3G	6	5085720	5087455	0.078	rs666518	2.56	rs591481	0.034237	-4.22	2.1454	164	32	enet	0.015	0.016	-0.80552	0.42052
ASAH1	8	17913934	17942494	0.0768	rs2739696	2.77	rs4377998	0.09748	-6.16	0.3399	180	16	enet	0.088	3.2e-09	-0.80527	0.42066
SHPK	17	3511556	3539616	0.4645	rs401643	1.89	rs17707155	0.313059	10.89	0.408	149	28	enet	0.45	1.5e-50	0.80482	0.4209
ISOC2	19	55964352	55973710	0.0722	rs2902925	-2.22	rs751152	0.05878	-4.74	0.9686	67	11	enet	0.086	2.1e-08	-0.80401	0.4214
PNMAL2	19	46990163	46999755	0.101	rs8106965	2.09	rs6509283	0.05659	-5.6	-0.6504	89	11	enet	0.08	1.4e-08	0.80237	0.4223
EVI5	1	92974253	93257961	0.0388	rs12728322	1.407	rs4847221	0.00676	3.31	-0.6198	117	10	enet	0.011	0.025	-0.80207	0.4225
IDH2	15	90626277	90645736	0.0661	rs2137891	2.61	rs2137891	0.03568	4.58	2.6123	85	8	enet	0.032	0.00027	0.802	0.42254
SLC15A2	3	121612936	121662949	0.2293	rs1523519	-1.65	rs11920521	0.26125	-9.98	0.7101	105	26	enet	0.3	3e-31	-0.8013	0.42296
AUH	9	93976097	94124195	0.1186	rs2482357	2.003	rs4743820	0.13016	7.92	-0.3176	130	11	enet	0.17	1.8e-17	-0.79942	0.42405
CALU	7	128379346	128411861	0.0991	rs4731513	2.3	rs1043550	0.147	7.54	-0.894	111	23	enet	0.13	1.1e-13	-0.7991	0.4243
THNSL2	2	88469835	88486146	0.4757	rs4972052	-2.021	rs10865489	0.396	-10.4	-1.1676	126	18	enet	0.47	6.7e-39	0.7983	0.4247
APPL2	12	105567074	105630016	0.073	rs7134360	-2.255	rs10861369	-0.002289	3.24	-0.7882	136	12	enet	0.018	0.0056	-0.79769	0.42505
EPHX2	8	27348296	27403081	0.4388	rs9331947	2.53	rs2741342	0.24541	-10.38	0.0177	190	36	enet	0.5	6.2e-58	-0.79767	0.42506
NDUFB2	7	140390577	140422590	0.0503	rs10441215	1.59	rs6464036	0.000945	4.32	-0.0858	61	36	enet	0.0016	0.22	0.7974	0.4252
HDHD2	18	44633774	44676891	0.1293	rs9831	-2.23	rs2117373	0.036607	4.78	0.182	91	24	enet	0.054	2.9e-06	0.797	0.4255
PSAT1	9	80912059	80945009	0.2401	rs11137591	2.391	rs1929402	0.16036	-8.27	-0.145	99	17	enet	0.21	4.4e-21	0.79645	0.42577
PGM1	1	64058947	64125916	0.2705	rs13374611	1.967	rs4643	0.12504	-7.4	0.3101	139	31	enet	0.2	1.2e-19	-0.7948	0.4267
TMEM231	16	75572015	75590184	0.0749	rs9926453	2.94	rs11645180	0.05049	-5.05	1.4555	93	10	enet	0.059	3.5e-05	-0.794452	0.4269
ATG4B	2	242576628	242613272	0.1264	rs13004470	-2.099	rs6751972	0.072	6.27	-0.6565	46	6	enet	0.088	2.7e-09	-0.794	0.4272
TST	22	37406900	37415681	0.1094	rs11914132	-3.58	rs6000522	0.006936	4.39	-0.87165	148	21	enet	0.053	4.1e-06	0.7927	0.42793
TYK2	19	10461209	10491352	0.4287	rs12720218	-2.62	rs12720356	0.18398	-9.11	-0.8264	80	8	enet	0.26	4.9e-25	0.79226	0.4282
DCUN1D2	13	114110134	114145267	0.0534	rs9549763	2.01	rs6577052	0.018788	-4.26	0.6549	123	7	enet	0.024	0.0032	-0.7906	0.42918
MUT	6	49398073	49430904	0.1072	rs6901242	1.34	rs2501976	0.101986	-7.02	0.9014	84	9	enet	0.14	1.7e-13	-0.7896	0.42976
CD53	1	111415775	111442550	0.0968	rs6658287	-1.846	rs343810	0.0617	5.01	1.5191	99	31	enet	0.08	1.3e-05	0.78914	0.43
SLC25A13	7	95749532	95951459	0.0728	rs34931910	-2.96	rs1989825	0.0807	5.84	-0.2635	162	34	enet	0.067	2e-07	-0.7888	0.4303
MPP7	10	28339922	28623415	0.059	rs703027	-2.85	rs786399	0.00638	-4	-1.19352	262	10	enet	0.0091	0.036	0.7879	0.43077
DPYSL4	10	134000404	134019280	0.1209	rs11146281	-1.97	rs7096307	0.123	6.91	0.69094	125	27	enet	0.093	8.2e-10	0.7875	0.43098
ARHGAP12	10	32094365	32217742	0.0418	rs2808068	2.03	rs12256714	0.04	-4.18	-1.01187	122	10	enet	0.027	0.00087	0.7872	0.43114
KCTD21	11	77882295	77899868	0.0649	rs2450132	-2.08	rs550458	0.0514	-4.37	0.407	99	13	enet	0.051	3.8e-05	-0.78667	0.43147
CENPV	17	16245848	16256970	0.0441	rs4791664	-3.16	rs3112526	0.048208	5.26	0.31	73	9	enet	0.074	4.8e-08	0.78658	0.4315
COLGALT2	1	183898796	184006863	0.1131	rs12725649	-2.616	rs1327136	0.05934	-5.03	1.3534	183	7	enet	0.049	5.6e-05	-0.7847	0.4326
NEK4	3	52744800	52804965	0.0875	rs11715796	-1.66	rs13064064	0.133039	-6.53	-0.7753	112	20	enet	0.12	6.7e-09	0.7831	0.43355
RHBDF1	16	108058	126354	0.0494	rs6600227	-1.64	rs2541613	0.00205	-3.78	0.3557	57	14	enet	0.019	0.0061	-0.782951	0.4337
LIME1	20	62366815	62370456	0.0706	rs2427537	-2.3	rs6062504	0.04549	-4.11	0.30761	82	13	enet	0.017	0.016	-0.78037	0.4352
GLB1	3	33038100	33138722	0.0845	rs4678677	2.39	rs7637099	0.103855	-6.65	-0.5481	121	12	enet	0.082	8.7e-09	0.7795	0.43567
CAT	11	34460472	34493609	0.1178	rs7116915	-1.84	rs2284369	0.111	-6.8	-0.8886	188	24	enet	0.11	1.5e-11	0.77938	0.43576
NME7	1	169101769	169337205	0.0567	rs3766031	1.947	rs2157597	0.07547	-5.96	-0.31	201	20	enet	0.066	4.3e-07	0.77933	0.4358
CLN5	13	77564795	77576652	0.1014	rs12431203	2.59	rs593502	-0.00175	-3.62	-0.5375	96	14	enet	0.031	0.002	-0.7793	0.43582
ENPP4	6	46097730	46114436	0.0757	rs13216050	1.76	rs7754915	0.067284	6.2	-0.9231	109	13	enet	0.065	6.6e-07	-0.779	0.43598
CDS1	4	85504132	85572491	0.1185	rs17376090	-2.69	rs17009168	0.003305	-3.88	-0.172	90	12	enet	0.021	0.0027	-0.778964	0.436001
MTMR7	8	17155539	17271037	0.0558	rs11992547	-3.13	rs2239867	0.00359	-3.84	-0.7464	234	5	enet	0.0011	0.24	0.77865	0.43618
LETMD1	12	51441745	51454207	0.0374	rs4768957	2.132	rs12582592	0.011738	-4.03	1.0128	95	8	enet	0.018	0.0053	-0.7781	0.43651
LNPEP	5	96271098	96373219	0.0943	rs11948888	2.44	rs18059	0.067663	6.34	-0.7828	123	21	enet	0.076	3.4e-08	-0.777	0.4372
RAB8A	19	16222439	16245044	0.116	rs7260235	1.52	rs2233143	0.06002	-4.9	0.4259	95	22	enet	0.052	4.5e-06	-0.7765	0.4375
RUFY1	5	178977559	179037027	0.0922	rs11249631	3.03	rs4701140	0.03255	-4.55	0.1534	100	8	enet	0.043	3e-05	-0.7728	0.4396
ISPD	7	16130817	16460947	0.1702	rs12699782	-3.24	rs7783810	0.0352	-4.85	-1.0538	273	34	enet	0.082	9.5e-09	-0.7721	0.4401
ADCY3	2	25042038	25142708	0.0744	rs6734463	-1.988	rs6726261	0.0329	-4.19	-0.1991	121	16	enet	0.014	0.014	-0.7708	0.4408
FUK	16	70488324	70514177	0.2283	rs12447090	2.95	rs17882961	0.02191	3.78	-0.5438	43	17	enet	0.0091	0.036	-0.768408	0.4422
ERCC2	19	45853095	45874176	0.0406	rs7255770	2.26	rs1793978	0.01784	-4.06	0.1243	65	12	enet	0.024	0.0056	-0.76761	0.4427
VAT1L	16	77822427	78014004	0.0738	rs12445901	-2.77	rs640605	0.01779	4.19	-0.6378	350	15	enet	0.023	0.0018	0.767486	0.4428
SGSH	17	78180515	78194722	0.0602	rs4889991	-1.95	rs7213900	-0.003459	-3.28	-0.3519	116	17	enet	0.0013	0.24	0.76551	0.444
TKT	3	53258723	53290068	0.1776	rs7650103	2.07	rs3736151	0.203622	8.8	-0.3443	93	14	enet	0.21	3.3e-21	-0.7651	0.44424
VAPB	20	56964178	57026157	0.0941	rs11699914	2.84	rs6026242	0.06213	5.7	-0.48859	152	13	enet	0.096	5.1e-10	-0.76425	0.4447
THRAP3	1	36690017	36770958	0.0536	rs4652903	-2.887	rs6690378	0.05548	4.93	1.058	71	12	enet	0.043	2.9e-05	0.76416	0.4448
PSMD9	12	122326637	122356203	0.1771	rs1795963	1.845	rs1169081	0.125618	-7.49	-1.1828	89	14	enet	0.16	9.3e-16	0.76399	0.44487
ADSS	1	244571796	244615436	0.0464	rs497436	1.852	rs3123701	0.0481	-4.48	-0.4938	125	4	enet	0.033	0.00021	0.76321	0.4453
XRCC6	22	42017123	42060044	0.0262	rs17449595	1.54	rs4822049	0.02619	-3.72	-0.7121	48	4	enet	0.014	0.012	0.7627	0.44563
RNPEP	1	201951500	201975275	0.2665	rs2820304	-2.034	rs16849483	0.17332	-8.13	-0.1808	96	35	enet	0.21	6.3e-21	0.76266	0.4457
IKBKAP	9	111629797	111696396	0.1241	rs765427	1.997	rs1759842	0.02354	4.97	-0.0339	188	26	enet	0.074	4.9e-08	-0.7626	0.4457
MFI2	3	196715492	196756687	0.1654	rs9823916	-1.61	rs2280294	0.121267	6.9	0.2403	113	15	enet	0.15	2.6e-15	0.7623	0.44587
LCMT1	16	25123050	25189552	0.0958	rs16974319	-1.62	rs4238912	0.06321	-5.6	0.8306	108	10	enet	0.081	1.2e-08	-0.760034	0.4472
CDH13	16	82660408	83830204	0.2529	rs9932446	-3.52	rs9933518	0.01654	5.56	-0.5683	1385	70	enet	0.088	2.4e-09	-0.758959	0.4479
SFXN3	10	102790991	102800998	0.4923	rs10883569	-2.27	rs7099531	0.151	-7.65	-0.65524	101	22	enet	0.27	4.1e-28	0.758	0.44844
CRK	17	1323983	1366456	0.0337	rs16946807	-3.22	rs7208768	0.003149	3.53	-3.0572	93	10	enet	0.0045	0.1	-0.75745	0.4488
CPNE8	12	39040624	39301232	0.0542	rs2730911	2.573	rs9325144	0.023456	-3.98	-1.28	144	19	enet	0.038	9e-05	0.7568	0.44917
MRE11A	11	94152895	94227074	0.2438	rs13447595	2.56	rs535801	0.0564	7.4	-0.4895	141	27	enet	0.17	3.3e-17	-0.75631	0.44946
EFCAB7	1	63989043	64038364	0.0706	rs2269237	-1.257	rs3004318	0.00711	3.45	0.4014	93	14	enet	0.0044	0.13	0.75282	0.4516
MAN2B2	4	6576902	6625089	0.3595	rs11732212	-1.9	rs2301795	0.21384	8.73	-0.1639	106	41	enet	0.25	1.6e-22	0.751829	0.452154
IVD	15	40697686	40728146	0.2649	rs11630119	-2.44	rs10518693	0.2332	9.41	-0.517	86	23	enet	0.32	9.3e-34	-0.751	0.45247
AKR7A3	1	19609052	19615744	0.103	rs859213	2.305	rs1738023	0.07314	-6.07	0.5054	117	17	enet	0.092	1.7e-09	-0.75067	0.4528
AAGAB	15	67493371	67547533	0.0523	rs16950635	-2.93	rs8025774	0.02888	-4.97	0.6795	121	8	enet	0.026	0.0015	-0.75	0.45317
CCDC136	7	128430811	128462186	0.042	rs4731523	2.74	rs1006023	0.0333	-3.89	-0.4902	111	13	enet	0.0083	0.042	0.7497	0.4534
OXNAD1	3	16306706	16391806	0.3263	rs12634621	4.51	rs2292614	0.393932	-11.69	-0.4363	182	18	enet	0.46	6.8e-47	0.7489	0.4539
EFNA3	1	155036224	155060014	0.0742	rs4845700	-1.804	rs4045192	0.02068	4.52	-0.7122	95	12	enet	0.038	9.1e-05	-0.7476	0.4547
PAFAH1B2	11	117014983	117047610	0.0468	rs1263499	1.71	rs6589597	0.0109	-4.19	1.4548	86	12	enet	0.01	0.028	-0.74711	0.455
APOA1BP	1	156561554	156564091	0.2428	rs4384231	-2.136	rs12567958	0.32741	-11.21	0.3502	102	31	enet	0.38	1.2e-40	-0.74577	0.4558
LOH12CR1	12	12510013	12619840	0.1061	rs10845551	-2.945	rs10505767	0.091762	-6.15	-0.8032	158	21	enet	0.084	5.4e-09	0.74469	0.45646
ERC1	12	1099675	1605099	0.0499	rs11061825	-2.393	rs10773931	0.015676	-4.33	-1.0333	265	6	enet	0.0023	0.17	0.74457	0.45653
DIP2B	12	50898768	51142450	0.0768	rs4298982	-2.079	rs2251603	0.062825	-5.55	1.2127	114	15	enet	0.063	5.2e-07	-0.74419	0.45676
DGKA	12	56321103	56347811	0.0665	rs1052165	2.666	rs1052206	0.012563	-4.6	-0.1583	45	12	enet	0.056	1.9e-06	-0.74136	0.45847
RANBP6	9	6011043	6015618	0.0292	rs1411948	-1.378	rs10815320	0.02839	-4.27	0.9215	67	6	enet	0.028	0.00059	-0.74116	0.4586
EMILIN2	18	2847028	2915991	0.0954	rs9965612	-2.45	rs642926	0.047843	-4.92	-0.342	116	6	enet	0.05	1.1e-05	-0.74	0.4591
GFRA1	10	117816444	118032979	0.2469	rs3781545	-1.91	rs12570087	0.16	7.76	-1.57946	250	33	enet	0.23	4.8e-21	-0.7398	0.45941
HHATL	3	42734155	42744319	0.243	rs339731	-2.68	rs12635736	0.118412	-7.3	1.9302	95	25	enet	0.18	3.2e-17	-0.7391	0.45984
FARP2	2	242295658	242434256	0.1528	rs12472418	2.166	rs3771555	0.0743	6.36	0.269	121	20	enet	0.15	1e-12	0.7377	0.4607
ACAD8	11	134123389	134135749	0.0698	rs1669258	-1.79	rs1146188	0.00329	3.62	0.8705	87	19	enet	0.0066	0.062	0.73708	0.46107
TMEM173	5	138855119	138862520	0.1652	rs28419191	1.62	rs7380062	0.142731	-5.67	-0.6466	24	4	enet	0.11	9e-07	0.7371	0.4611
PCMT1	6	150070579	150132556	0.1725	rs12212415	-2.55	rs1112730	0.265633	-10.41	0.8372	87	23	enet	0.27	4.7e-28	-0.73435	0.46274
BBOX1	11	27062272	27149356	0.2223	rs725014	2.67	rs7106917	0.138	7.61	-1.1306	146	19	enet	0.19	6.3e-19	-0.73422	0.46282
TAOK3	12	118587606	118810750	0.0592	rs7307331	-2.444	rs16948204	0.030189	-4.84	0.5655	172	18	enet	0.029	0.00055	0.73144	0.46451
LIAS	4	39460620	39479273	0.0955	rs6829418	2.15	rs17431867	0.057669	-4.66	-0.6326	96	16	enet	0.037	0.00023	0.72733	0.467024
TSTD1	1	161007421	161008780	0.2177	rs1411614	-2.595	rs11265548	0.06457	7.14	-0.2224	88	17	enet	0.19	1.7e-19	0.72659	0.4675
PDLIM4	5	131593364	131609147	0.1722	rs156109	-2.15	rs3900945	0.26062	10.12	-0.6749	123	24	enet	0.25	1.9e-25	-0.7266	0.4675
FAM171A1	10	15253642	15413061	0.3488	rs3814170	2.75	rs3814165	0.298	-10.79	0.0159	198	16	enet	0.31	7.8e-32	-0.7265	0.46752
FAM162B	6	117073363	117086886	0.3098	rs12209580	-2.66	rs654128	0.18354	-8.34	0.466	51	14	enet	0.19	1.1e-17	-0.72621	0.46771
SERGEF	11	17809595	18034709	0.2485	rs7110010	3.55	rs12292915	0.0976	6.78	-1.2336	178	20	enet	0.21	1.7e-20	0.72582	0.46795
NUDT6	4	123809852	123844123	0.3775	rs308411	-1.9	rs12648093	0.492524	-12.61	0.7173	90	16	enet	0.55	1.6e-57	-0.72446	0.468783
LHPP	10	126150403	126306457	0.256	rs11245061	-2.52	rs4962386	0.131	7.37	-1.00989	219	40	enet	0.16	1.9e-16	0.7243	0.4689
MFF	2	228189867	228222550	0.1903	rs6436671	1.851	rs7560053	0.122	7.35	-0.9021	108	20	enet	0.12	2.8e-12	-0.7185	0.4724
VWA5A	11	123986069	124018428	0.2294	rs3741110	-2.06	rs2508888	0.15	-7.58	-0.3868	140	14	enet	0.2	6.8e-20	0.71858	0.4724
TLDC1	16	84511681	84587639	0.1844	rs394533	3.44	rs9630644	0.13206	7.96	-0.3903	291	18	enet	0.19	1.3e-19	-0.714263	0.4751
SUCLG1	2	84650647	84687169	0.037	rs11690708	1.839	rs10173985	0.0336	3.91	-0.6761	63	6	enet	0.034	0.00022	-0.7137	0.4754
SLC7A8	14	23594504	23652883	0.34	rs4982740	2.25	rs3783436	0.254746	-9.88	1.0942	112	12	enet	0.23	2.7e-23	-0.7135	0.47554
SQRDL	15	45923346	45983492	0.2127	rs907924	-2.93	rs1044032	0.17025	-8.1	-0.543	109	24	enet	0.15	1.3e-15	0.713	0.4756
SKIV2L	6	31926857	31937532	0.1027	rs521977	2.43	rs391165	0.00891	-4.41	-0.633656	70	18	enet	0.039	6.2e-05	-0.7133	0.476
RINT1	7	105172532	105208124	0.0345	rs590966	-1.67	rs711433	0.0494	-4.68	-0.5474	88	4	enet	0.018	0.0057	0.7126	0.4761
GCSH	16	81115566	81130008	0.0404	rs12932976	-3.46	rs4454990	0.0476	-5.27	-0.54	174	10	enet	0.049	8e-06	0.712554	0.4761
CAMK1G	1	209757062	209787283	0.0586	rs17014696	2.756	rs926386	0.0557	-5.11	-0.2386	164	7	enet	0.047	2e-05	-0.71118	0.477
DNLZ	9	139253932	139258241	0.1922	rs28536668	-1.618	rs11145958	0.08482	-5.07	-1.327	71	12	enet	0.067	4.8e-06	0.7109	0.47715
RMDN3	15	41028082	41048049	0.248	rs17658212	-1.63	rs1142468	0.21545	-9.46	-1.084	53	12	enet	0.26	6.2e-27	0.71	0.4776
CBR4	4	169784921	169931426	0.1193	rs973990	-2.35	rs1548315	0.072802	-6.72	-0.6199	165	20	enet	0.11	2.5e-11	0.708869	0.478406
LIN7A	12	81186299	81331704	0.0731	rs11114587	2.632	rs7977901	0.047578	-5.17	-1.0365	150	9	enet	0.027	0.00075	0.70827	0.47878
CCBL2	1	89401456	89458636	0.5579	rs7534197	2.672	rs2765527	0.68078	-16.19	-0.5046	93	11	enet	0.71	2.6e-103	0.70643	0.4799
ABCB6	2	220074490	220083712	0.0399	rs2293079	1.823	rs6710315	0.0345	4.33	1.1475	87	29	enet	0.021	0.0028	0.7057	0.4803
PDCD6IP	3	33839844	33911194	0.036	rs12488699	-1.96	rs9843488	0.003465	-3.38	-1.8075	88	6	enet	-0.0026	0.92	0.7008	0.48345
B3GAT3	11	62382768	62389647	0.0833	rs11231166	-2.79	rs2516633	0.0563	-5.39	-1.0973	51	10	enet	0.052	5e-06	0.70052	0.4836
SYNJ2	6	158402888	158520208	0.0825	rs6931002	-2.69	rs756071	0.016579	-4.6	1.9924	176	20	enet	0.048	1.6e-05	-0.70038	0.48369
NARS2	11	78147007	78285919	0.2738	rs12806493	1.86	rs4945300	0.112	-6.81	0.4923	96	19	enet	0.1	9.1e-11	-0.69952	0.48423
PYGB	20	25228705	25278650	0.2735	rs8124539	-2.08	rs11699316	0.08217	-5.87	0.82809	113	12	enet	0.088	2.4e-09	-0.69889	0.4846
C2orf69	2	200775979	200820658	0.3245	rs281765	-1.543	rs16832017	0.247	-9.8	-0.5494	83	22	enet	0.23	9e-23	0.6981	0.4851
AK3	9	4711155	4742043	0.4068	rs7867811	2.912	rs435100	0.06725	-6.98	-0.419	153	35	enet	0.24	1.8e-24	-0.69777	0.48532
SCP2	1	53392901	53517375	0.0309	rs2282340	-1.943	rs536621	0.03762	-4.35	0.7792	147	7	enet	0.017	0.0071	-0.69673	0.486
ISLR2	15	74392652	74430881	0.1104	rs10851868	-2.83	rs3888004	0.00981	-4.44	-1.9745	75	25	enet	0.053	5.8e-06	0.696	0.48622
NFXL1	4	47849257	47916653	0.0994	rs4591570	-1.59	rs6823698	0.102928	-6.51	0.6356	79	12	enet	0.097	1.2e-09	-0.69381	0.487801
VWA1	1	1370241	1378262	0.0483	rs35242196	-1.253	rs1695824	0.04803	-4.43	-0.8768	33	4	enet	0.018	0.0054	0.69247	0.4886
C20orf194	20	3229951	3388272	0.0942	rs6084282	2.68	rs910768	0.00175	-3.43	-0.01397	140	13	enet	0.005	0.11	-0.69098	0.4896
TEX264	3	51696709	51738339	0.0454	rs4687770	-1.43	rs12330652	0.024268	-4.39	0.8039	25	4	enet	0.029	0.00063	-0.6902	0.49005
CHMP4A	14	24678789	24683075	0.0716	rs34354104	2.49	rs6573607	0.044457	5.19	0.0624	96	20	enet	0.057	1.7e-06	0.68985	0.49029
ADCY9	16	4003388	4166186	0.0756	rs8054937	-1.96	rs2230739	0.05734	-5	0.7745	179	15	enet	0.034	0.00019	-0.689117	0.4907
LLGL1	17	18128901	18148189	0.044	rs2605142	-1.61	rs4925159	0.0407	4.15	-0.8252	101	4	enet	0.0019	0.19	-0.68747	0.4918
PEBP1	12	118573663	118583389	0.0391	rs7307331	-2.444	rs795484	0.006356	3.39	-0.7867	88	14	enet	0.0067	0.061	-0.68684	0.49219
CARS	11	3022152	3078843	0.0511	rs6578310	-2.47	rs4758506	0.0163	3.92	0.3748	142	19	enet	0.0072	0.054	0.68658	0.49235
NUDCD3	7	44418720	44530479	0.0926	rs1055967	3.18	rs1043084	0.13	7.09	0.7702	106	12	enet	0.12	6.2e-12	0.6841	0.4939
ZMPSTE24	1	40723779	40759856	0.0967	rs2075560	-2.097	rs6682701	0.13671	-7.25	0.8156	89	4	enet	0.12	3.5e-12	-0.68376	0.4941
FNDC3A	13	49550048	49783915	0.0742	rs12868121	2.53	rs9535179	0.031114	-4.35	0.2006	151	6	enet	0.024	0.0017	-0.6836	0.4942
SCAMP5	15	75249560	75313837	0.0374	rs12148697	2.94	rs2304903	0.02093	4.23	0.1964	80	12	enet	0.029	0.00055	0.683	0.49468
ATL3	11	63391559	63439393	0.0618	rs7943876	-2.42	rs17158453	0.0685	-5.4	-0.2269	51	12	enet	0.071	8.5e-08	0.68147	0.49557
HACL1	3	15602211	15643338	0.4861	rs17485390	1.5	rs924814	0.046534	-5.41	-0.3181	88	30	enet	0.22	1.4e-21	-0.681	0.49586
EOGT	3	69024365	69063112	0.1082	rs9847748	1.82	rs2289245	0.08028	-5.35	-0.6319	91	11	enet	0.099	3.5e-08	0.6806	0.49612
PPP2R5C	14	102228135	102394326	0.2797	rs2476522	-2.76	rs736449	0.170891	-8.39	0.0534	104	34	enet	0.22	5.2e-22	-0.68056	0.49615
PGGT1B	5	114546527	114598569	0.031	rs3100784	3.17	rs265437	0.036445	-4.18	0.8621	112	3	enet	0.005	0.09	-0.68	0.4965
GNAQ	9	80331003	80646374	0.0368	rs7851160	-2.887	rs7044515	0.03347	-5.1	0.5025	165	9	enet	0.041	4.7e-05	-0.67714	0.49832
FSD1	19	4304597	4323840	0.0779	rs4807567	2.52	rs8102860	0.01892	4.25	0.017	82	18	enet	0.024	0.0013	0.67676	0.4986
PAG1	8	81880045	82024303	0.0666	rs7818013	2.35	rs10958000	0.0528	5.28	-0.3478	166	11	enet	0.021	0.0029	-0.67641	0.49878
ARSB	5	78073032	78281910	0.4586	rs3797550	-2.25	rs12522878	0.280364	-10.64	-0.3391	228	45	enet	0.46	6.4e-53	0.6763	0.4989
AP3B2	15	83328033	83378666	0.0492	rs4778686	1.44	rs7163848	0.01184	3.56	0.3212	87	11	enet	0.033	0.00021	-0.676	0.499
CPT1C	19	50194155	50216988	0.0583	rs35791962	2.47	rs12981033	0.0445	-4.57	-0.1197	61	17	enet	0.019	0.0041	0.67588	0.4991
SCLY	2	238969530	239008054	0.4145	rs6728431	1.778	rs1128552	0.444	12.96	0.4626	97	19	enet	0.54	8.2e-65	0.6755	0.4994
DCTD	4	183811213	183839089	0.1058	rs17074159	2.71	rs2714545	0.021315	-4.34	-0.3027	128	23	enet	0.024	0.002	-0.674066	0.50027
PLD2	17	4710391	4726729	0.1363	rs2277682	2	rs3867173	0.078728	-5.88	-0.0966	97	16	enet	0.12	1.1e-11	-0.67392	0.5004
TUBA8	22	18593097	18629321	0.1939	rs1867357	2.5	rs464541	0.047318	-5.01	0.49446	94	26	enet	0.12	2e-12	0.6736	0.50055
SAT2	17	7529552	7531194	0.3647	rs11653545	-2.6	rs9913778	0.333528	-11.32	1.2943	102	18	enet	0.38	2.9e-41	-0.66855	0.5038
HBS1L	6	135281516	135424194	0.1464	rs9483769	-1.81	rs13214669	0.178506	8.24	-0.4448	130	11	enet	0.17	4.1e-17	-0.66754	0.50442
WDR41	5	76721795	76916436	0.0627	rs33205	2.62	rs4273585	0.061075	-6.08	-0.3974	224	9	enet	0.069	1.5e-07	0.6647	0.5063
ABCG2	4	89011416	89152474	0.1433	rs6854688	-3.04	rs2231142	0.149564	-7.44	-0.7522	162	6	enet	0.12	6.8e-11	0.664349	0.506467
TXNRD1	12	104609557	104744061	0.1152	rs17035324	2.975	rs10861197	0.100526	6.51	-0.4364	151	14	enet	0.11	5.9e-11	-0.6637	0.50688
PLS1	3	142315229	142432506	0.0391	rs13086677	1.68	rs34392719	-0.001401	3.68	-0.2123	99	22	enet	-0.0011	0.44	-0.6634	0.50709
SPAG7	17	4862521	4871167	0.1226	rs10445262	2.08	rs16942615	0.117235	6.74	0.6732	92	4	enet	0.099	3.7e-10	0.66236	0.5077
ETFDH	4	159593277	159630775	0.0836	rs12640862	1.48	rs11559290	0.040414	4.23	-0.6619	30	25	enet	0.05	6.6e-06	-0.662382	0.507726
LONP1	19	5691845	5720583	0.1985	rs945828	-2.13	rs3892355	0.10704	-7.56	-0.0902	80	20	enet	0.16	3.6e-16	0.66208	0.5079
LARS2	3	45429998	45590913	0.3065	rs17576289	-2.91	rs12638088	0.332514	-11.37	0.8879	159	19	enet	0.35	1.5e-36	-0.6597	0.50946
ERLIN1	10	101909851	101948091	0.3024	rs1408580	-2.42	rs2862954	0.289	-10.66	-0.63818	85	20	enet	0.28	6.6e-29	0.6595	0.50955
PPTC7	12	110969120	111021125	0.0441	rs16940933	-1.967	rs4766430	0.044786	-4.74	0.4457	50	6	enet	0.041	4.6e-05	-0.65676	0.51134
TAB1	22	39795746	39833065	0.1476	rs2014842	-2.65	rs35515473	0.057776	-4.82	0.24877	99	11	enet	0.044	2.6e-05	-0.6567	0.51136
MTERFD2	2	242011584	242041747	0.0945	rs6706956	3.085	rs2108485	0.125	-6.42	0.3791	119	7	enet	0.13	8e-10	-0.6556	0.5121
TFAM	10	60144782	60158981	0.0918	rs7086017	-1.47	rs9971104	0.101	-6.28	-0.68823	86	5	enet	0.066	2.3e-07	0.6555	0.51212
DHRS7B	17	21026677	21096578	0.0645	rs2364091	-1.9	rs735091	0.064403	5.29	-0.5814	87	6	enet	0.044	2.5e-05	-0.65425	0.513
PTER	10	16478942	16555736	0.2226	rs7909832	2.21	rs1532104	0.356	-11.28	0.41075	150	22	enet	0.34	1.7e-33	-0.6526	0.514
ACSL1	4	185676749	185747972	0.1188	rs12513029	2.1	rs1554336	0.036517	-5.2	0.3277	153	14	enet	0.062	8.8e-07	-0.651196	0.51492
RHOQ	2	46768945	46810260	0.0547	rs10495934	2.892	rs1901263	0.00449	3.62	-0.3077	139	10	enet	0.02	0.0047	0.6496	0.516
ARHGEF25	12	58003963	58013162	0.1082	rs17454674	1.259	rs1806652	0.080658	6.12	0.6693	85	5	enet	0.087	7e-09	0.64923	0.51619
PGM2	4	37828255	37864558	0.2259	rs11936663	-2.62	rs3775793	0.40634	12.41	-0.4261	174	20	enet	0.4	4.4e-43	-0.648908	0.516398
CYP4F11	19	16023177	16045677	0.1976	rs2108622	2.76	rs1060463	0.0669	-6.04	0.4795	113	21	enet	0.12	7.9e-11	-0.64864	0.5166
CLIP2	7	73703805	73820273	0.2989	rs571514	2.42	rs10949838	0.0862	-5.87	0.1667	79	38	enet	0.11	8.9e-12	-0.6481	0.5169
IAH1	2	9613787	9636672	0.5822	rs2001658	-2.019	rs10593	0.0614	-5.74	-0.7368	61	25	enet	0.24	2.2e-24	0.6451	0.5189
RTFDC1	20	55043647	55093943	0.1823	rs2146912	2.61	rs6024911	0.23536	-9.22	0.66566	116	5	enet	0.23	8.1e-22	-0.64425	0.5194
TDRKH	1	151742583	151763892	0.0441	rs12045886	-2.482	rs12758387	0.03593	-4.45	-0.9821	95	10	enet	0.02	0.0036	0.64353	0.5199
FBXO6	1	11724181	11734411	0.0799	rs2745276	-2.371	rs747862	0.02775	-4.61	0.8287	96	5	enet	0.045	2.5e-05	-0.6432	0.5201
FSCN1	7	5632439	5646286	0.0441	rs10951959	2.65	rs4560713	0.0153	3.56	-0.3733	76	8	enet	0.0032	0.14	-0.6428	0.5203
SRR	17	2206677	2228554	0.211	rs2429917	-2.12	rs12450028	0.296448	-10.65	-0.4959	112	12	enet	0.29	8.7e-30	0.6417	0.5211
S100A4	1	153516089	153522612	0.0387	rs3762270	-1.488	rs8401	0.03403	4.72	0.6759	72	7	enet	0.028	0.00069	0.64126	0.5214
CHMP1A	16	89710839	89724253	0.0568	rs164753	2.08	rs164749	0.03821	-4.94	-0.9395	87	8	enet	0.024	0.0016	0.640885	0.5216
MDP1	14	24683143	24685276	0.3544	rs34354104	2.49	rs2295319	0.071556	5.34	-0.4303	97	20	enet	0.13	7.4e-13	0.64015	0.52208
RNH1	11	494512	507300	0.1812	rs7942030	-2.15	rs7121599	0.263	-10.14	-0.4018	82	14	enet	0.24	6.8e-24	0.64008	0.52212
KIAA1161	9	34366668	34376851	0.2713	rs34871820	-1.576	rs2381117	0.26438	-9.54	0.3087	74	9	enet	0.28	2.4e-24	-0.63966	0.5224
GPNMB	7	23275586	23314727	0.1904	rs11770879	-1.94	rs858239	0.218	-9.27	-0.5127	92	16	enet	0.22	6.4e-21	0.6391	0.5228
RDH13	19	55550476	55582659	0.2091	rs11671293	1.89	rs12981732	0.02243	5.08	0.1482	123	41	enet	0.17	3.4e-17	0.63778	0.5236
LEMD2	6	33738979	33756913	0.0735	rs17535141	-2.66	rs2281918	0.0711	-5.78	0.000384	213	11	enet	0.083	1.2e-08	-0.6373	0.524
EXOC6B	2	72403113	73053170	0.0431	rs626469	1.91	rs4852883	0.00219	4.09	1.2948	212	15	enet	0.017	0.0062	0.637	0.5241
PLEKHM2	1	16010827	16061264	0.0344	rs41393951	-2.147	rs6701500	0.02726	-3.84	-1.6263	88	11	enet	0.022	0.0025	0.63575	0.5249
SNX1	15	64386322	64438289	0.0384	rs4776282	-1.89	rs3887731	0.01988	-4.05	0.8148	72	22	enet	0.013	0.014	-0.635	0.52547
SLC30A9	4	41992489	42092474	0.1245	rs16853828	-2.21	rs6848386	0.044124	4.69	-1.8658	116	13	enet	0.07	1e-07	-0.634866	0.525516
SLC7A6	16	68298433	68335722	0.0534	rs8051517	-2.02	rs4783553	0.0339	-3.48	0.8884	87	10	enet	0.022	0.017	-0.634498	0.5258
OPALIN	10	98102973	98119092	0.056	rs3789938	2.84	rs1923702	0.0262	-4.2	-0.03825	127	13	enet	0.036	0.00012	0.6341	0.52601
UFL1	6	96969471	97003152	0.056	rs211168	3.22	rs2983897	0.06048	5.87	-0.0502	79	22	enet	0.04	5.8e-05	-0.63401	0.52607
LARS	5	145492601	145562223	0.0576	rs7723698	-2.84	rs17796870	0.087793	-6.41	-0.5785	87	7	enet	0.087	3.3e-09	0.6336	0.5263
PENK	8	57349233	57359293	0.0836	rs1866823	-1.28	rs7002482	0.00195	-4.08	-0.4957	87	21	enet	0.042	0.00021	0.63347	0.52642
ERAP1	5	96096521	96143803	0.5707	rs17087080	2.41	rs17482078	0.36643	-12.17	-1.0735	184	26	enet	0.63	2.6e-83	0.633	0.5267
VWA8	13	42140973	42535256	0.2714	rs7329533	-2.59	rs9594643	0.242212	-9.61	0.5661	250	23	enet	0.25	4.6e-25	-0.6324	0.52714
NME1-NME2	17	49230920	49249108	0.1238	rs11652050	-1.73	rs10514981	0.075735	-5.53	1.0864	71	21	enet	0.076	3.4e-08	-0.63193	0.5274
PDK2	17	48172101	48189516	0.1227	rs16948648	3.06	rs11868719	0.013286	4.65	0.5497	111	9	enet	0.079	1.8e-08	-0.62985	0.5288
GNB1	1	1716729	1822495	0.0353	rs1107910	-2.291	rs12044597	0.02397	3.65	-1.7204	74	8	enet	0.018	0.0057	-0.62959	0.529
GPR37L1	1	202091986	202102720	0.0755	rs10920360	2.024	rs11588918	0.05028	5.07	0.8476	105	12	enet	0.051	6.2e-06	0.62913	0.5293
MBLAC2	5	89754020	89770585	0.0494	rs27656	1.9	rs10473934	0.029788	4.88	0.6602	74	2	enet	0.03	0.00046	0.628	0.53
UCHL3	13	76123619	76180085	0.2077	rs9565164	1.6	rs7982613	0.221341	9.39	0.6351	112	18	enet	0.22	1.8e-22	0.6272	0.53051
ARHGAP21	10	24872538	25012597	0.0586	rs7093445	-2.13	rs1888657	0.0141	4.02	0.72076	154	12	enet	0.019	0.0042	0.6272	0.53052
CORO2A	9	100883257	100954922	0.1687	rs2417731	2.6	rs17810151	0.0223	-4.74	0.4018	151	30	enet	0.098	3.2e-10	-0.62519	0.53184
SDHA	5	218356	256815	0.1072	rs4957014	-1.77	rs9312983	0.096284	-6.14	0.9573	112	17	enet	0.09	1.8e-09	-0.625	0.532
CDC16	13	115000362	115038198	0.0393	rs9562200	2.52	rs7994556	0.03209	-4.97	0.7081	84	11	enet	0.05	7.6e-06	-0.6247	0.5322
RWDD2B	21	30376705	30391699	0.329	rs11088102	2.17	rs2150403	0.388	8.91	-0.4372	73	9	enet	0.38	2.5e-22	-0.6234	0.533
UHRF1BP1	6	34759857	34850915	0.1714	rs2985	1.88	rs3734266	0.051317	5.35	-0.595	93	12	enet	0.099	6.4e-10	-0.62335	0.53305
CHCHD6	3	126423063	126679249	0.0601	rs6785036	-2.18	rs9852440	0.046215	-5.68	-1.1226	174	17	enet	0.073	6.3e-08	0.6222	0.5338
SYNPR	3	63213991	63602597	0.0836	rs1989603	-3.46	rs7647554	0.040207	4.61	1.0479	383	16	enet	0.04	5.2e-05	0.6214	0.53434
STMN4	8	27092840	27115937	0.078	rs12548107	-2.8	rs11786687	0.05929	5.59	-0.6517	93	8	enet	0.06	1.2e-06	-0.61707	0.53719
PCYOX1L	5	148737570	148749216	0.1328	rs17796714	1.57	rs13160429	0.078855	-6.1	-0.5262	126	22	enet	0.13	2.5e-13	0.6158	0.538
IGFBP2	2	217497551	217529159	0.0794	rs13409123	-4.043	rs4674091	0.0171	4.49	0.0204	119	3	enet	0.018	0.0062	-0.6152	0.5384
C11orf54	11	93474757	93497915	0.3882	rs585768	2.06	rs652961	0.581	14.79	-0.6494	65	11	enet	0.56	5.9e-70	-0.61489	0.53863
TBRG4	7	45139699	45151646	0.1804	rs4553	2.75	rs2304693	0.266	-10.15	-0.6722	141	20	enet	0.25	1.8e-25	0.6146	0.5388
GSTZ1	14	77787227	77797940	0.3783	rs7972	2.37	rs2111699	0.509593	13.87	0.3494	128	15	enet	0.53	4e-63	0.61445	0.53892
GLS	2	191745553	191830278	0.0314	rs11696087	-1.928	rs3771308	0.0125	4.09	-0.4181	106	14	enet	0.014	0.012	-0.614	0.5392
DHRS1	14	24759804	24769039	0.7218	rs34354104	2.49	rs10134537	0.189144	-8.61	-0.4137	120	31	enet	0.53	2.2e-62	-0.61222	0.54039
PGD	1	10458649	10480201	0.1431	rs12119075	-1.694	rs11121557	0.0302	4.97	-0.7691	99	19	enet	0.063	5.2e-07	-0.61094	0.5412
RHOT2	16	718086	724174	0.2166	rs11557858	-2.37	rs1128550	0.3415	-11.28	-0.0993	85	10	enet	0.37	1.8e-38	-0.61058	0.5415
SEPTIN3	22	42372276	42394225	0.0849	rs5751191	-3.11	rs133333	0.013319	3.74	-0.60982	81	20	enet	0.029	0.00056	0.6093	0.5423
ANPEP	15	90328120	90358633	0.0783	rs893615	2	rs6496609	0.01147	3.76	0.4544	104	13	enet	0.067	3.4e-07	0.608	0.54306
ACSS1	20	24986868	25039616	0.1216	rs6115003	1.45	rs7266451	0.01902	4.89	-0.03633	128	18	enet	0.038	8e-05	-0.60811	0.5431
TBC1D1	4	37892708	38140796	0.2164	rs1425323	-2.57	rs12511756	0.09353	6.81	-0.1059	289	23	enet	0.14	1.9e-14	-0.607253	0.543683
IFIT5	10	91174343	91180758	0.1558	rs6586188	-2.42	rs304500	0.199	-8.99	0.40156	98	11	enet	0.2	1.7e-20	-0.6037	0.54604
HEXB	5	73935848	74018472	0.0836	rs6453081	-1.84	rs820880	0.058976	5.36	0.8036	140	12	enet	0.049	8.7e-06	0.6008	0.548
GCDH	19	13001840	13025021	0.4124	rs35866106	2.14	rs8012	0.21645	-9.08	-1.4646	70	12	enet	0.25	4.8e-25	0.59897	0.5492
NAT6	3	50333833	50336852	0.0969	rs2073499	1.54	rs13100173	0.100258	6.09	-0.5284	54	2	enet	0.09	7.1e-09	-0.5983	0.54961
DBT	1	100652475	100715390	0.0847	rs10875279	1.837	rs2810424	0.12069	-6.91	0.8734	90	18	enet	0.1	1.8e-10	-0.59803	0.5498
TRAF3	14	103243813	103377837	0.087	rs8014003	-2.43	rs3803286	0.071479	5.5	0.8201	102	15	enet	0.057	1.5e-06	0.5976	0.55011
PIN1	19	9945933	9960358	0.0315	rs4804474	-2.12	rs889122	0.00468	3.4	0.093	45	11	enet	0.015	0.0097	-0.59488	0.5519
COQ5	12	120941077	120972237	0.1207	rs7959743	1.203	rs10774555	0.123755	7.02	0.9079	92	23	enet	0.11	1.5e-11	0.59453	0.55216
PALM2	9	112403068	112713755	0.0854	rs12555129	2.777	rs17202329	0.0527	4.94	-0.2893	321	31	enet	0.05	6.9e-06	0.59352	0.55283
EEFSEC	3	127872297	128127485	0.0621	rs2939820	-2.81	rs7641133	0.129306	-7.03	0.4707	166	12	enet	0.1	1.3e-10	-0.5934	0.55294
NDUFAF2	5	60240956	60448853	0.1954	rs11744756	-1.79	rs11951606	0.091739	6.3	-0.2827	107	24	enet	0.16	1.1e-15	-0.5904	0.5549
LIMK1	7	73497263	73536855	0.0519	rs2856728	1.79	rs6460071	-0.000105	3.79	-0.0412	87	9	enet	-0.00094	0.42	0.5896	0.5555
C8orf47	8	99076539	99105838	0.1079	rs2444891	-3.36	rs10098159	0.03629	4.52	-1.502	141	28	enet	0.077	3.8e-07	0.58945	0.55556
NHLRC2	10	115614420	115676953	0.0734	rs12358122	-2.59	rs7913176	0.0602	-5.64	0.37183	129	4	enet	0.04	5.6e-05	-0.5881	0.55644
KIAA0195	17	73437240	73496171	0.0746	rs7208892	2.62	rs8079373	0.027854	3.78	-0.4784	103	15	enet	0.033	0.00024	0.58807	0.5565
AARS2	6	44267391	44281063	0.3442	rs9369465	2.42	rs2233434	0.18957	-8.65	-0.1248	107	22	enet	0.22	4e-22	-0.58328	0.55971
VWA7	6	31733367	31745108	0.6826	rs2227956	2.77	rs17201144	0.02161	-5.37	-1.28335	56	53	enet	0.25	6.8e-26	-0.5831	0.56
MESDC2	15	81239667	81282219	0.101	rs12905383	1.66	rs3743041	0.09966	6.55	-0.8854	102	19	enet	0.088	2.5e-09	-0.582	0.56056
RANGAP1	22	41641615	41682255	0.0361	rs139480	1.53	rs9611528	0.023576	3.72	-0.43579	73	10	enet	0.029	0.00053	-0.5811	0.56116
DFNA5	7	24737972	24809244	0.3504	rs2188880	2.21	rs2237306	0.177	8.74	0.4129	147	49	enet	0.27	1.7e-27	0.5809	0.5613
CXADR	21	18884700	18965897	0.0658	rs2824290	-3.1	rs2824350	0.015	4.24	-0.80919	138	9	enet	-0.0017	0.55	-0.5808	0.5614
VPS4A	16	69345259	69358949	0.0399	rs16958751	2.13	rs8058805	0.04217	4.85	-0.4486	66	6	enet	0.031	0.00032	-0.580517	0.5616
GAS2L1	22	29702572	29708774	0.0402	rs909798	-2.24	rs13056977	0.012533	3.65	-0.19062	89	8	enet	0.016	0.0087	-0.5765	0.5643
CHL1	3	238279	451090	0.2407	rs2729076	2.38	rs3773410	0.073535	6.56	-1.336	249	19	enet	0.17	4.2e-17	-0.574	0.56597
ALG11	13	52586534	52603800	0.0734	rs11620583	-1.53	rs9535825	0.070376	-5.4	-0.6962	100	3	enet	0.031	0.00036	0.574	0.566
THG1L	5	157158205	157168456	0.2061	rs1473560	-2.98	rs2270818	0.122303	6.01	-0.7088	102	13	enet	0.12	1.5e-08	-0.5737	0.5661
RRM1	11	4115937	4160106	0.0309	rs11828628	-2.14	rs1372804	0.0139	-3.82	-0.6807	101	9	enet	0.0031	0.14	0.57325	0.56648
UROD	1	45477819	45481247	0.0194	rs17393206	-1.723	rs998418	0.0229	-3.76	-0.6432	52	7	enet	0.026	0.00097	0.57234	0.5671
BHMT	5	78407602	78428108	0.5924	rs12189248	1.38	rs7700970	0.309733	-10.47	0.8378	82	17	enet	0.34	1.2e-32	-0.572	0.5673
ACLY	17	40023161	40086795	0.04	rs9899099	-2.36	rs13412	0.006084	-3.52	0.2453	103	6	enet	0.0017	0.2	-0.57056	0.5683
SESTD1	2	179966419	180129517	0.0301	rs7558234	2.343	rs17454311	0.0165	-3.85	-0.6532	133	4	enet	0.0064	0.065	0.5704	0.5684
CD14	5	140011313	140013286	0.0426	rs34282994	1.54	rs778587	0.034918	3.8	0.0434	75	13	enet	0.011	0.022	0.5704	0.5684
AKR1C1	10	4934796	5025475	0.1924	rs1937881	2.82	rs4323780	0.0297	-4.51	0.63592	191	12	enet	0.039	6.2e-05	-0.5691	0.56928
ATP13A2	1	17312453	17338423	0.0444	rs6684770	2.379	rs3738814	0.03693	-4.36	0.2925	113	28	enet	0.0096	0.033	-0.56764	0.5703
COX17	3	119373360	119396301	0.0705	rs12496520	-3.1	rs34775086	0.042887	4.02	0.7496	119	5	enet	0.0084	0.049	0.567	0.57072
PLXNA2	1	208195587	208417665	0.0462	rs2498023	-3.943	rs556625	0.00276	-4.16	-0.1344	263	9	enet	0.012	0.021	0.56671	0.5709
PPIL1	6	36822603	36842800	0.4534	rs11548576	-2.05	rs236350	0.211809	-9.07	0.3113	153	23	enet	0.25	5.8e-26	-0.56325	0.57327
MTRF1L	6	153308497	153323820	0.1418	rs7743048	-2.4	rs766127	0.172098	-7.62	-0.8954	146	11	enet	0.15	1.3e-12	0.5632	0.5733
AKR1A1	1	46016215	46035721	0.8267	rs534534	2.733	rs2229540	0.48561	-13.55	0.4809	80	11	enet	0.45	1.7e-50	-0.56282	0.5736
SLC25A19	17	73269073	73285591	0.125	rs1478785	-1.24	rs12603538	0.034558	-4.58	-0.1064	50	20	enet	0.06	1.5e-06	-0.56272	0.5736
SNAP47	1	227916240	227968927	0.1071	rs11590137	-2.064	rs10916203	0.08334	6.1	-0.9434	95	32	enet	0.077	2.5e-08	-0.56102	0.5748
ABCA5	17	67240452	67323385	0.2452	rs6501291	-2.05	rs1550828	0.243967	9.67	0.7082	104	23	enet	0.31	9e-32	-0.56049	0.5751
GMPS	3	155588325	155661815	0.0555	rs7652005	-2.4	rs11706359	0.027961	4.16	-1.6776	90	13	enet	0.0053	0.083	-0.5602	0.57535
HSDL2	9	115142217	115234690	0.2276	rs10733588	-2.863	rs7852741	0.15988	7.77	-1.0013	102	16	enet	0.16	7.6e-16	-0.55759	0.57713
GPC5	13	92050929	93519490	0.1269	rs9516017	-2.56	rs9523366	0.02392	-5.13	0.8895	725	14	enet	0.066	2.6e-07	-0.5574	0.57725
ATE1	10	123499939	123688316	0.1919	rs7919547	2.11	rs7092052	0.189	-9.04	0.45433	210	32	enet	0.24	6.8e-25	0.5573	0.57732
PGP	16	2261998	2264808	0.0573	rs323073	-2.87	rs26848	0.03394	4.86	0.481	56	3	enet	0.026	0.00099	0.556735	0.5777
SNAP91	6	84262599	84419410	0.0537	rs4707007	2.12	rs2224195	0.0143	-4.09	-0.1419	137	14	enet	0.019	0.0038	0.55666	0.57776
ADCK1	14	78266426	78401355	0.2701	rs12880915	2.56	rs734654	0.211447	-10.15	-0.1026	199	19	enet	0.3	3.7e-30	-0.55618	0.57809
CYP4X1	1	47427036	47516423	0.03	rs2211012	1.869	rs9793716	0.0289	-4.82	0.3909	75	10	enet	0.036	0.00013	-0.55485	0.579
PACSIN3	11	47199076	47207994	0.108	rs3740694	-2.06	rs1352307	0.0675	5.94	0.8061	83	15	enet	0.077	5e-08	0.55272	0.58046
NFU1	2	69622882	69664760	0.074	rs6546523	-2.791	rs6724567	0.0325	5.27	0.2412	92	10	enet	0.058	1.3e-06	-0.552	0.5809
STARD5	15	81601394	81616524	0.217	rs6495577	1.6	rs4778893	0.1585	-8.11	-0.3217	97	15	enet	0.23	4.8e-21	0.552	0.58094
ASPHD1	16	29911696	29931185	0.3004	rs11647753	1.96	rs4787484	0.15113	7.55	0.3857	77	16	enet	0.17	2.6e-16	0.551063	0.5816
SEPTIN4	17	56597611	56618179	0.1255	rs2429369	1.93	rs11650710	0.016059	-3.63	-0.846	63	16	enet	0.038	8.8e-05	0.55095	0.5817
SIRPA	20	1875154	1920543	0.68	rs2267908	2.58	rs6075340	0.71753	-16.45	-0.57905	162	7	enet	0.71	2e-104	0.5508	0.5818
RPA2	1	28218035	28241257	0.0902	rs4243820	-2.348	rs17257252	0.09468	6.23	0.3421	69	4	enet	0.087	3.5e-09	0.54855	0.5833
SLC6A7	5	149569520	149602351	0.0945	rs6885505	-2.48	rs4601032	0.054001	4.84	0.0929	148	14	enet	0.045	2.6e-05	-0.5483	0.5835
INPP5E	9	139323071	139334274	0.1185	rs13300218	1.976	rs11146021	0.08127	-5.75	0.3017	107	22	enet	0.065	1.5e-06	0.54693	0.58443
UGT1A6	2	234600253	234681946	0.0834	rs2602381	2.161	rs11674078	0.00126	-3.15	0.6321	317	22	enet	0.00029	0.3	-0.5456	0.5853
LRRC8A	9	131644391	131680318	0.0523	rs17485667	3.623	rs10988151	0.04554	-4.78	0.6328	73	4	enet	0.04	4.9e-05	-0.54548	0.58543
ILVBL	19	15225795	15236596	0.0816	rs10405248	-1.98	rs718100	0.0134	-4.2	0.6507	103	10	enet	0.025	0.0013	-0.54525	0.5856
KIAA1549	7	138516126	138666064	0.0906	rs7783270	2.58	rs7809049	0.0292	5.17	-0.1901	181	16	enet	0.039	7.4e-05	-0.5433	0.5869
RTN3	11	63448918	63527363	0.0415	rs643634	3.01	rs2509744	-0.00153	-3.24	-0.1918	59	9	enet	0.0026	0.16	0.54108	0.58845
STX17	9	102668915	102732618	0.1063	rs10117638	-2.114	rs4428721	0.05456	5.54	0.7271	85	25	enet	0.097	3.6e-10	0.54025	0.58903
ALPL	1	21835858	21904905	0.066	rs829404	-2.451	rs1780329	0.06317	-5.22	-0.5469	146	4	enet	0.048	1.1e-05	0.53816	0.5905
DPP7	9	140004994	140009629	0.4339	rs13289619	-2.226	rs4880091	0.46753	-13.32	-0.1142	76	26	enet	0.46	1.8e-52	-0.53777	0.59074
CAPRIN1	11	34073230	34122703	0.055	rs11032476	-1.26	rs7925202	-0.00265	2.85	-0.7602	89	16	enet	0.0026	0.16	-0.53751	0.59092
GDE1	16	19513015	19533467	0.0452	rs226898	-2.16	rs2187659	0.05154	-4.68	0.9716	117	6	enet	0.034	0.00017	-0.537	0.5913
STAT6	12	57489191	57525922	0.1373	rs324019	2.055	rs12322902	0.086498	6.43	0.9758	86	18	enet	0.097	3.7e-10	0.53517	0.59253
CCBL1	9	131595221	131644773	0.0754	rs16930760	-2.327	rs10760581	0.00354	-4.01	0.3207	65	14	enet	0.026	0.00096	0.53416	0.59323
HEBP2	6	138724668	138743334	0.0539	rs9495093	-2.15	rs9495070	0.024026	-3.73	-0.5136	91	14	enet	0.039	6.3e-05	-0.5326	0.59431
LAMC1	1	182992595	183114727	0.1083	rs3814325	2.425	rs3118182	0.01003	-3.55	0.1782	172	27	enet	0.017	0.0066	0.5321	0.5947
ATP5O	21	35275757	35288284	0.234	rs2834332	3.26	rs12482697	0.239	-9.56	-0.78467	131	9	enet	0.22	2.3e-22	0.5315	0.5951
MRI1	19	13875346	13885096	0.3984	rs3745453	1.54	rs371671	0.31014	-10.74	-0.4056	54	5	enet	0.3	8.7e-31	0.53024	0.5959
CNTN5	11	98891683	100229616	0.2914	rs12807115	2.88	rs17660476	0.0925	-6.77	0.6481	918	28	enet	0.13	8.1e-13	-0.52977	0.59627
CDA	1	20915441	20945401	0.1599	rs10916814	2.543	rs1689924	0.11397	-5.91	-0.402	175	19	enet	0.12	2e-10	-0.5297	0.5963
NENF	1	212606229	212619714	0.0886	rs6698327	3.178	rs4804	0.10592	-6.56	-0.5988	104	5	enet	0.1	2.6e-10	0.52964	0.5964
RUVBL1	3	127783621	127872757	0.0835	rs4293718	-2.16	rs11717102	0.041489	-5.1	-0.9855	94	8	enet	0.044	2.4e-05	0.5293	0.59662
GNAZ	22	23412540	23467224	0.0356	rs6003472	-2.29	rs3788337	0.004691	3.7	-0.58293	107	7	enet	0.015	0.0091	-0.5291	0.59677
FAM65A	16	67552321	67580691	0.0562	rs13338499	-1.93	rs17686899	0.03843	-4.16	0.7282	33	3	enet	0.011	0.026	-0.526702	0.5984
ANXA11	10	81910645	81965328	0.3596	rs11595587	-1.67	rs12763624	0.187	-8.47	0.60177	136	14	enet	0.18	6.2e-18	-0.5264	0.59858
JMJD7	15	42120283	42129779	0.1073	rs1197704	-3.12	rs12440605	0.08693	-6.59	0.0161	96	8	enet	0.14	4.3e-13	-0.525	0.59929
CCDC93	2	118673054	118771709	0.0678	rs11689529	1.846	rs2303331	0.0491	4.72	0.5313	134	10	enet	0.032	0.00026	0.5252	0.5994
ENO1	1	8921061	8939308	0.0918	rs17032907	-1.78	rs11582339	0.0065	-4.15	0.7103	98	11	enet	0.059	9.8e-07	-0.52274	0.6012
MMAA	4	146539415	146581187	0.3515	rs1497125	2.3	rs17020467	0.290007	-10.98	0.6115	81	27	enet	0.33	1e-34	-0.521893	0.601745
BLVRA	7	43798279	43846939	0.1962	rs2730613	2.49	rs17246016	0.14	-7.45	-1.2903	86	14	enet	0.19	1.2e-18	0.5219	0.6018
SLC9A3R2	16	2075357	2089027	0.094	rs11876	2.11	rs34123233	0.04118	-4.73	-0.0248	65	14	enet	0.046	1.6e-05	-0.521577	0.602
CTNNAL1	9	111704851	111775809	0.0597	rs765427	1.997	rs3750457	0.03273	4.16	0.5415	164	10	enet	0.012	0.032	0.51999	0.60307
TPD52L1	6	125440195	125585553	0.1361	rs2039493	-2.85	rs3799732	0.059209	-6.54	-1.1952	179	18	enet	0.15	8e-15	0.51946	0.60344
CMBL	5	10275987	10308138	0.0554	rs11738492	-2.77	rs11951923	0.020485	3.8	1.3282	118	17	enet	0.037	0.00011	0.5188	0.6039
MLF1	3	158288952	158325041	0.061	rs6769314	-1.72	rs7631310	0.026844	-4.87	-0.4084	85	22	enet	0.035	0.00065	-0.5186	0.60407
TSPO	22	43547520	43559248	0.0928	rs139027	2.47	rs1076922	0.036283	-4.27	-0.07194	152	36	enet	0.016	0.0074	0.5175	0.60479
YOD1	1	207217194	207226325	0.0526	rs2000059	1.638	rs2883211	0.05706	-5.24	0.4053	90	14	enet	0.067	2.8e-07	-0.51707	0.6051
TRIM4	7	99474581	99517223	0.179	rs4729561	-2.45	rs472660	0.0128	-4.29	1.3566	81	23	enet	0.078	7.9e-07	-0.5154	0.6063
ABHD6	3	58223233	58281420	0.1083	rs17058991	2.14	rs6802482	0.015971	4.4	-0.402	129	26	enet	0.075	4.1e-08	-0.5153	0.60632
FAH	15	80444832	80479288	0.581	rs12440187	2.58	rs11555096	0.19287	-10	-0.6082	112	21	enet	0.41	5.3e-45	0.515	0.60644
VKORC1	16	31102163	31107301	0.0644	rs12445568	-1.43	rs2855475	0.04019	4.09	0.7611	51	14	enet	0.019	0.0055	0.512915	0.608
DNAJB1	19	14625582	14640582	0.0763	rs4072516	1.98	rs755892	0.03584	-5.04	0.4211	79	16	enet	0.066	2.5e-07	-0.51153	0.609
PARL	3	183547173	183602721	0.174	rs2606222	-3.51	rs3811724	0.078208	-6.01	0.2313	143	21	enet	0.1	2.2e-10	0.5112	0.6092
ADA	20	43248163	43280874	0.2817	rs244127	1.89	rs2007720	0.19168	8.56	0.27784	91	18	enet	0.19	7.6e-19	-0.51117	0.6092
PIK3IP1	22	31677579	31688520	0.0278	rs4820965	1.63	rs7287267	0.022617	-3.6	0.30934	64	4	enet	0.00046	0.28	-0.5094	0.61049
EXOG	3	38537618	38583652	0.1433	rs12498069	-2.26	rs2186457	0.070858	5.79	-0.5981	132	26	enet	0.087	3.1e-09	-0.5093	0.61052
SNCG	10	88718375	88723017	0.1877	rs11202242	-1.01	rs1240390	0.0927	-6.7	-0.74249	58	11	enet	0.14	2.4e-14	0.5082	0.6113
CALB2	16	71392616	71424341	0.0496	rs2070832	-1.84	rs2303257	0.02307	3.75	-0.5336	114	3	enet	0.012	0.019	-0.508265	0.6113
CASP9	1	15817327	15853029	0.1251	rs3737697	-1.897	rs4233532	0.0829	6.15	0.5187	90	33	enet	0.14	1.8e-09	0.50762	0.6117
COX11	17	53029263	53046146	0.0896	rs8064660	-3.2	rs17817829	0.090992	-5.59	0.0668	106	17	enet	0.092	4.5e-08	-0.50732	0.6119
PPP2R4	9	131873229	131911225	0.2432	rs7863575	2.798	rs3118634	0.15327	-7.73	1.1918	88	43	enet	0.11	1.7e-11	-0.50707	0.6121
IST1	16	71879899	71962913	0.2535	rs8062441	-1.42	rs12445641	0.02886	-5.15	-0.5952	115	22	enet	0.11	2.4e-11	0.50705	0.6121
ADO	10	64564516	64568238	0.1837	rs12246737	1.3	rs1848797	0.231	-9.41	-0.90103	104	21	enet	0.21	1.9e-21	0.5064	0.61256
OLA1	2	174937175	175113426	0.0705	rs17320820	-2.362	rs17239055	0.0433	5.08	1.0046	159	20	enet	0.056	2.2e-06	0.5064	0.6126
GGCT	7	30536237	30591095	0.2678	rs2075820	-1.12	rs38416	0.257	9.98	0.2605	98	24	enet	0.28	6.8e-29	0.5057	0.613
PSPH	7	56078744	56119297	0.0681	rs12671973	1.88	rs816229	0.067	-5.22	-0.4965	83	4	enet	0.045	1.9e-05	0.5055	0.6132
MRPL39	21	26957968	26979829	0.0516	rs10854295	2.18	rs2829867	9.82e-05	3.4	-0.7065	84	9	enet	-0.00061	0.38	-0.5056	0.6132
LIPT2	11	74202757	74204778	0.0812	rs2270676	2.21	rs1280088	0.104	-5.61	-0.5501	108	7	enet	0.091	3e-07	0.5031	0.61489
ALKBH4	7	102096685	102105323	0.1029	rs11764446	2.6	rs4989124	0.0444	-5.43	0.8811	40	10	enet	0.066	4.1e-07	-0.5027	0.6152
NMRK1	9	77675489	77703133	0.1255	rs7021664	2.627	rs3780178	0.00526	-4.35	-0.6805	111	5	enet	0.028	0.0027	0.50151	0.61601
VPS36	13	52986737	53024763	0.2654	rs9536104	-1.5	rs12430144	0.104699	-6.43	0.0756	49	14	enet	0.12	7.5e-12	-0.4998	0.61723
CACNA2D1	7	81575760	82073114	0.0722	rs7459094	-2.42	rs6947580	0.0627	5.25	-0.0798	367	19	enet	0.042	3.9e-05	-0.4947	0.6208
PIP4K2A	10	22823778	23003484	0.3034	rs1418377	2.08	rs10828316	0.291	-10.5	-0.16749	144	10	enet	0.27	4.3e-28	0.4946	0.62092
NQO2	6	2988221	3019996	0.586	rs6916011	2.28	rs17300141	0.206834	10.39	-1.2073	134	22	enet	0.38	1.4e-41	-0.49368	0.62153
RAPGEF3	12	48128455	48164823	0.0676	rs886441	3.076	rs12422983	0.029644	-4.86	-1.0758	128	8	enet	0.03	0.00062	0.49304	0.62198
RAB27B	18	52385091	52562747	0.1618	rs2282585	2.63	rs2871673	0.191741	-8.63	0.82	132	35	enet	0.18	1.7e-18	-0.492	0.6225
TTC19	17	15902694	15948329	0.0325	rs11657857	-3.27	rs758853	0.017442	-3.89	1.0422	79	17	enet	0.025	0.0012	-0.4914	0.6231
SOD3	4	24791534	24802464	0.1728	rs758951	2.06	rs2284659	0.127396	7.11	0.1812	104	26	enet	0.11	3.6e-11	-0.49007	0.624085
SCRG1	4	174305852	174327531	0.2308	rs10019585	1.34	rs1992466	0.208888	9.06	0.1976	58	11	enet	0.22	3.1e-22	0.489605	0.624413
PFAS	17	8150936	8173809	0.2482	rs6503102	1.97	rs9891699	0.270407	10.46	-0.7137	112	14	enet	0.33	2.4e-34	-0.48923	0.6247
C17orf80	17	71228372	71245091	0.0616	rs7225861	1.99	rs7211297	0.033545	4.18	0.0333	97	10	enet	0.047	0.00012	-0.48771	0.6258
EPG5	18	43427574	43547240	0.0557	rs16978517	2.34	rs1075906	0.029704	4.4	-0.338	127	6	enet	0.013	0.019	-0.487	0.626
MECR	1	29519385	29557454	0.2984	rs12743830	-2.852	rs547976	0.09737	6.19	1.8677	101	17	enet	0.14	3.5e-14	0.48722	0.6261
KLHL3	5	136953189	137071779	0.0388	rs2189087	-2.18	rs17797119	0.013417	-3.72	1.062	106	9	enet	0.01	0.038	-0.4866	0.6266
DCUN1D1	3	182655862	182703741	0.0368	rs16833596	-1.3	rs1002767	0.034862	-4.37	0.8868	67	12	enet	0.018	0.0049	-0.4865	0.62661
LPCAT2	16	55542910	55620582	0.1842	rs1805065	2.03	rs1393257	0.24251	9.54	0.7722	191	40	enet	0.21	3.5e-21	0.485165	0.6276
ACO1	9	32384618	32454767	0.171	rs2150637	2.691	rs1133071	0.11016	6.86	0.2992	137	7	enet	0.099	2.5e-10	0.48405	0.62835
THBS4	5	79287134	79379110	0.0764	rs2434307	2.51	rs4703797	0.105056	6.11	-0.4218	143	5	enet	0.083	2.7e-07	-0.4827	0.6293
DOC2A	16	30016830	30034591	0.0623	rs11647753	1.96	rs11642612	0.08043	6.12	-0.1529	76	15	enet	0.07	1.2e-07	-0.48268	0.6293
PI16	6	36922209	36932613	0.4186	rs9357234	-2.59	rs17624006	0.201284	-8.85	0.1335	143	37	enet	0.26	2.4e-26	-0.48098	0.63053
SLC25A24	1	108676658	108743471	0.6169	rs6702877	-1.665	rs533233	0.48617	-13.55	0.2991	118	11	enet	0.56	1.3e-68	-0.47988	0.6313
PNKD	2	219135115	219211516	0.0398	rs7608307	-1.787	rs4324314	0.027	4.3	0.6872	118	10	enet	0.038	8.1e-05	-0.4796	0.6315
TMEM143	19	48835613	48867494	0.1116	rs1050671	2.74	rs4801754	-0.00264	-2.87	0.0967	112	17	enet	0.011	0.024	-0.47835	0.6324
ADSL	22	40742507	40786467	0.1277	rs4507196	2.55	rs8135371	0.11848	6.77	-1.17426	74	5	enet	0.11	2.6e-11	-0.4782	0.63248
SCRN1	7	29959719	30029905	0.2745	rs4719989	2.6	rs17324153	0.0321	-5.15	0.0169	117	29	enet	0.092	9.9e-10	-0.4777	0.6329
ATIC	2	216176540	216214487	0.3107	rs1250203	2.628	rs16853834	0.169	8.45	-0.2314	130	15	enet	0.22	7.7e-22	-0.4773	0.6331
FPGT	1	74663896	74699770	0.1542	rs4650248	2.214	rs11806946	0.21419	-10.04	-0.0775	62	23	enet	0.26	1.3e-26	0.47594	0.6341
CYB5R3	22	43013846	43045574	0.1699	rs137073	2.01	rs137087	0.18226	-8.79	1.39961	99	16	enet	0.23	8.1e-24	-0.473	0.63624
ANXA2	15	60639333	60695082	0.0913	rs12440452	2.5	rs11858787	0.00162	-3.42	1.8847	124	19	enet	0.038	7.7e-05	-0.473	0.63652
PTPRJ	11	48002113	48189670	0.0327	rs11039448	-1.39	rs1875697	0.0242	-3.64	0.457	109	12	enet	0.017	0.0068	-0.47121	0.63749
CTBS	1	85015289	85040163	0.1457	rs11164034	-2.361	rs2911602	0.04014	5.04	-0.2202	114	14	enet	0.092	1.3e-07	0.47086	0.6377
NUB1	7	151038785	151075535	0.0394	rs11970845	-2.12	rs394259	0.0169	4.3	-1.1951	140	6	enet	0.023	0.0019	-0.4682	0.6396
DOCK9	13	99445741	99738879	0.0544	rs8187838	-3.27	rs9517505	0.008465	-4.01	-0.5277	273	19	enet	0.03	0.00039	-0.4682	0.63966
ENPP6	4	185009859	185142383	0.1122	rs1217944	-2.19	rs1882328	0.05002	-5.87	0.5456	207	6	enet	0.076	3.4e-08	0.466132	0.641121
PCK2	14	24563262	24579807	0.0559	rs2759407	2.02	rs2759409	0.008082	3.76	-0.2862	71	8	enet	0.031	0.00034	0.46482	0.64206
ECHDC1	6	127609855	127664754	0.0989	rs6912006	2.03	rs11556354	0.006859	3.97	1.1793	65	11	enet	0.05	7.5e-06	0.46414	0.64255
STX4	16	31044210	31054296	0.0469	rs12931046	-1.48	rs729482	0.01814	-4.02	-1.1744	66	8	enet	0.034	0.00018	0.463703	0.6429
C3orf33	3	155480401	155524140	0.3405	rs7652005	-2.4	rs358733	0.380079	-12.42	-0.7873	96	31	enet	0.41	4.7e-44	0.4631	0.64331
FLCN	17	17115526	17140502	0.0668	rs41319048	1.71	rs16961474	0.046731	4.3	-0.5457	92	5	enet	0.022	0.0025	-0.46243	0.6438
ADPRHL1	13	114076260	114107839	0.3214	rs2025248	2.4	rs8001629	0.054975	-6.03	-0.0557	125	22	enet	0.19	3.7e-19	-0.4619	0.64413
STOM	9	124101355	124132531	0.28	rs3827677	-2.905	rs306781	0.00917	-3.54	-0.0712	91	28	enet	0.077	2.4e-08	0.46183	0.6442
NUDT16	3	131100515	131107674	0.2761	rs11710141	1.69	rs16836573	0.122256	-7.25	-1.0438	69	22	enet	0.13	3.9e-13	0.4615	0.64441
FAM185A	7	102389418	102449672	0.222	rs2109995	-2.51	rs7778418	0.069	-6.16	1.3428	62	21	enet	0.16	9.6e-16	0.4604	0.6452
SHD	19	4278598	4290721	0.0842	rs4807567	2.52	rs4740	0.07409	6.12	-1.0858	74	19	enet	0.055	4.2e-06	-0.46021	0.6454
CLGN	4	141309609	141349122	0.2988	rs4956409	-1.74	rs2668585	0.175053	-8.07	1.2012	102	26	enet	0.17	9.8e-17	-0.459081	0.646176
ANXA5	4	122589110	122618268	0.2848	rs1158024	-2.21	rs2306420	0.338469	-11.44	0.8084	124	26	enet	0.33	1.2e-34	-0.457681	0.647181
FAS	10	90750414	90775542	0.513	rs17446483	2.73	rs7097572	0.619	15.01	-0.61477	144	17	enet	0.63	2.3e-80	-0.4575	0.64728
CPNE2	16	57126449	57181878	0.0778	rs1549669	-3.91	rs291053	0.0442	-4.84	1.0983	145	13	enet	0.039	6.9e-05	-0.45757	0.6473
GLRX5	14	95999840	96011061	0.784	rs8021292	2.82	rs10484053	0.646826	-15.64	0.282	219	15	enet	0.66	1.8e-90	-0.4574	0.64738
FN3KRP	17	80674559	80688204	0.6054	rs4789817	2.3	rs3859206	0.419425	12.6	-1.4512	74	20	enet	0.5	1.6e-58	-0.45476	0.6493
TRNT1	3	3168600	3192563	0.0995	rs1039255	2.69	rs3804783	0.091606	6.13	-0.3861	187	15	enet	0.074	4.7e-08	-0.4534	0.65024
HDHD3	9	116135699	116139279	0.4942	rs3827674	-3.126	rs1043836	0.16667	-9.03	-0.2377	121	19	enet	0.26	3.4e-26	0.45278	0.65071
TBC1D13	9	131549483	131572711	0.0869	rs2280844	-0.971	rs2900269	0.10133	6.64	0.6809	52	12	enet	0.077	2.6e-08	0.45234	0.65102
HSD17B11	4	88257762	88312538	0.1066	rs4305486	-2.59	rs3923442	0.014226	-4.81	0.788	87	12	enet	0.036	0.00012	-0.451556	0.651589
EIF2B5	3	183852826	184402546	0.0773	rs6142	2.9	rs4912474	0.009752	-4.31	-1.1188	369	16	enet	0.03	0.00042	0.4515	0.65159
S100A13	1	153591263	153606568	0.3505	rs3762270	-1.488	rs9330298	0.53366	14.51	-0.5222	68	16	enet	0.58	3.2e-72	-0.45146	0.6517
SLC16A7	12	59989848	60176395	0.2487	rs12230304	2.12	rs10506399	0.259619	-10.06	0.981	156	23	enet	0.24	1.8e-24	-0.44939	0.65315
QPRT	16	29674600	29710020	0.4857	rs11150564	-1.34	rs9933310	0.36205	-11.82	-0.6398	29	8	enet	0.46	9e-52	0.447769	0.6543
CA14	1	150229554	150237478	0.2657	rs1260407	1.965	rs17646887	0.05859	-4.87	0.2727	59	16	enet	0.025	0.0011	-0.44559	0.6559
MLEC	12	121124672	121139667	0.0997	rs10849788	1.603	rs2948150	0.015596	4.37	1.0262	105	19	enet	0.06	9.5e-07	0.44484	0.65644
ALAD	9	116148597	116163613	0.4486	rs3827674	-3.126	rs818702	0.03243	-5.27	-0.7784	119	18	enet	0.19	1.2e-18	0.44482	0.65645
ACBD5	10	27484146	27531059	0.2174	rs11812283	2.03	rs7918793	0.0883	-7.03	1.75794	98	67	enet	0.045	2e-05	-0.4446	0.6566
ACAD9	3	128598439	128634910	0.1435	rs3772157	2.47	rs7637352	0.004994	-4.33	1.2521	77	9	enet	0.05	6.6e-06	0.4444	0.65675
ACADS	12	121163538	121177811	0.7651	rs10849788	1.603	rs2014355	0.414133	-12.53	-0.2365	116	19	enet	0.57	1.3e-70	0.44374	0.65723
C1QBP	17	5336097	5352150	0.0511	rs6502867	2.32	rs3026106	0.009313	3.6	0.5989	116	9	enet	0.02	0.0035	-0.44283	0.6579
ROCK2	2	11319887	11488456	0.0674	rs13418118	-2.412	rs10929728	0.0393	5.05	0.3344	139	10	enet	0.021	0.0027	-0.4426	0.6581
ACADSB	10	124768495	124817827	0.1016	rs10902882	2.51	rs7894710	0.0395	-4.87	0.29246	131	19	enet	0.073	5.7e-08	0.4422	0.65837
INPP5D	2	233924677	234116549	0.0586	rs13432541	-2.094	rs13013293	0.0129	3.88	-0.3797	192	7	enet	-0.00072	0.38	-0.4416	0.6588
CLCC1	1	109472130	109506111	0.039	rs1149143	2.344	rs1769740	0.0227	3.98	-0.1171	107	11	enet	0.0091	0.036	-0.44054	0.6595
NSF	17	44668035	44834830	0.1975	rs11658976	1.88	rs4968239	0.010549	4.81	-0.3028	54	12	enet	0.099	2.3e-10	-0.44051	0.6596
MDH2	7	75677369	75696826	0.1029	rs9649665	1.23	rs4732511	0.0279	4.25	-0.4163	79	8	enet	0.032	0.0003	-0.4403	0.6597
STAU1	20	47729878	47804904	0.0379	rs238196	1.54	rs6066968	0.03463	4.17	-0.49546	92	8	enet	0.014	0.013	-0.44031	0.6597
PPAPDC2	9	4662298	4665256	0.2112	rs4742009	-2.998	rs445684	0.07657	-6.28	0.1554	137	24	enet	0.12	2.3e-10	-0.43978	0.6601
STXBP5L	3	120626919	121143608	0.0896	rs1191295	-2.03	rs1850293	0.006723	3.55	0.031	205	16	enet	0.019	0.0045	-0.4395	0.66026
CPT1A	11	68522088	68611878	0.1114	rs625459	1.86	rs4460815	0.0617	5.71	0.2855	121	35	enet	0.094	7.2e-10	0.43911	0.66058
DOCK7	1	62920399	63153969	0.0689	rs6656747	2.587	rs10889325	0.03941	4.26	1.7601	123	11	enet	0.05	7.3e-06	0.43825	0.6612
GAK	4	843064	926161	0.0612	rs3796623	2.44	rs6843423	0.03538	-4.9	0.4455	148	15	enet	0.026	0.001	-0.438023	0.66137
TAX1BP3	17	3566196	3571976	0.065	rs2737139	-1.43	rs161397	0.041138	4.77	0.845	119	5	enet	0.033	0.00022	0.43804	0.6614
CNPY2	12	56703626	56710120	0.0658	rs703831	1.269	rs2306693	0.113602	7.05	-0.2922	41	20	enet	0.094	1.1e-09	-0.43797	0.66141
MYCBP	1	39328636	39347289	0.09	rs7410967	-2.458	rs4970563	0.09961	5.84	0.4898	89	4	enet	0.076	4.9e-07	0.43682	0.6622
DNAJA4	15	78556428	78574538	0.2042	rs16969725	-2.3	rs2037347	0.14788	8.39	-0.1129	125	22	enet	0.25	8.8e-26	-0.437	0.66232
NUDT5	10	12207324	12238143	0.0613	rs17565905	-2.57	rs11257576	0.0268	4.06	0.3768	92	6	enet	0.012	0.019	0.436	0.66283
PDPR	16	70147529	70195203	0.1323	rs1808417	1.7	rs4985520	0.0336	4.03	0.1995	15	8	enet	0.034	0.00018	0.435414	0.6633
DDX18	2	118572226	118589955	0.0807	rs13033724	1.314	rs2060332	0.0539	5.82	0.1776	115	17	enet	0.086	4.2e-09	-0.4352	0.6634
YARS2	12	32880424	32908836	0.0592	rs7960630	-2.198	rs11052168	0.084141	-6.12	0.7387	117	26	enet	0.073	6e-08	-0.43522	0.6634
LRRC57	15	42834720	42841000	0.0679	rs1705356	-1.66	rs34359922	0.05216	4.67	-0.5324	44	5	enet	0.047	1.4e-05	-0.435	0.66344
MOCS1	6	39867354	39902290	0.0834	rs6916203	3.76	rs1923483	0.014448	4.02	-0.6384	144	17	enet	0.055	2.6e-06	0.43493	0.66361
MTHFR	1	11845780	11866977	0.6112	rs17346334	-2.487	rs1801133	0.27096	-10.21	-0.1017	144	22	enet	0.37	3.2e-39	-0.43442	0.664
ARMC9	2	232063260	232239548	0.0836	rs2290275	-1.683	rs4621162	0.0253	-3.93	-0.0951	142	34	enet	0.012	0.017	0.4343	0.6641
IQGAP1	15	90931450	91045475	0.0576	rs11635236	2.42	rs17176602	0.00786	3.59	-0.5787	141	22	enet	0.011	0.021	0.434	0.66411
SLC27A2	15	50474393	50528592	0.0357	rs7172916	-2.19	rs34146758	0.01458	-3.99	-0.8007	122	13	enet	0.0026	0.17	0.433	0.66499
KATNAL1	13	30776767	30881621	0.0917	rs631865	-2.16	rs756850	0.003434	-3.55	-0.6601	149	21	enet	0.03	0.0004	0.4283	0.66847
SCRN2	17	45915058	45918699	0.3213	rs16949270	1.92	rs2325752	0.115976	7.17	-0.4809	95	28	enet	0.17	2.1e-17	0.42765	0.6689
DCPS	11	126173647	126215644	0.2515	rs4937126	-3.46	rs11220426	0.075	-6.27	-0.1268	145	46	enet	0.1	1.6e-10	0.42614	0.67
GSTM1	1	110230436	110251661	0.5124	rs7542853	-3.49	rs3754446	0.14138	-7.4	0.2328	101	30	enet	0.35	2.7e-37	-0.42501	0.6708
PTPLB	3	123209667	123304032	0.0524	rs820360	-2.06	rs820444	0.041342	4.9	-0.1278	79	5	enet	0.034	0.0002	-0.4242	0.6714
GAMT	19	1397091	1401569	0.0896	rs8110307	-2.11	rs11668809	0.04237	-5.37	0.0359	62	5	enet	0.042	3.9e-05	-0.42421	0.6714
DECR2	16	451826	462487	0.1088	rs11860497	2.29	rs1698231	0.10113	6.67	-0.1336	99	10	enet	0.11	2.7e-11	-0.42333	0.6721
NUAK1	12	106457118	106533811	0.0787	rs10778458	3.041	rs10746054	0.058204	5.01	-0.9445	185	10	enet	0.035	0.00016	-0.42205	0.67299
EMB	5	49692026	49739082	0.1273	rs10940235	1.08	rs2668024	0.083267	6.24	-0.094	53	15	enet	0.12	2.7e-10	-0.4215	0.6734
DGUOK	2	74153953	74186088	0.4973	rs7581248	-1.992	rs7570375	0.0844	-5.96	-0.9418	126	35	enet	0.18	4.2e-18	0.4212	0.6736
FKBP1A	20	1349622	1373806	0.081	rs910619	2.26	rs1294689	0.03147	-4.29	-0.52004	163	6	enet	0.02	0.0034	-0.42089	0.6738
CCDC92	12	124403207	124457378	0.064	rs10846565	-2.798	rs4930726	0.103275	-6.66	-0.2704	97	14	enet	0.087	3e-09	0.42063	0.67402
PLCB3	11	64018995	64036622	0.0481	rs11231735	2.9	rs11600990	0.0242	4.33	0.1253	81	13	enet	0.015	0.01	0.41927	0.67502
ART3	4	76932337	77033955	0.1987	rs17001357	3.22	rs9995300	0.038437	5.12	0.2089	173	30	enet	0.072	1.5e-07	-0.419209	0.675063
IGSF21	1	18434240	18704977	0.0813	rs12087645	2.409	rs2355999	0.03571	-4.27	-0.5914	347	3	enet	0.02	0.0033	0.41803	0.6759
ZDHHC20	13	21950263	22033509	0.0983	rs9578362	-2.75	rs9506668	-0.003553	3.15	-0.4438	127	16	enet	0.001	0.26	-0.4178	0.67608
PLCD3	17	43186335	43210721	0.0455	rs9898793	1.41	rs12944434	0.006963	3.99	-0.4055	96	10	enet	0.032	0.0003	0.41778	0.6761
LSM6	4	147096837	147121152	0.0513	rs1864372	2.07	rs4835286	0.057467	5.43	-0.3402	104	7	enet	0.039	6.5e-05	-0.416628	0.676951
HARS2	5	140071011	140078889	0.0273	rs34282994	1.54	rs778596	-0.000466	3.36	0.4753	77	14	enet	0.001	0.24	0.4159	0.6775
ACOT8	20	44470360	44486045	0.1861	rs3746500	1.34	rs7270170	0.09802	6.86	-0.75187	103	26	enet	0.14	2.5e-14	-0.41479	0.6783
LACE1	6	108616098	108847999	0.0873	rs11757117	-2.36	rs9372187	0.011083	-3.63	-0.2625	115	22	enet	0.024	0.0015	0.41456	0.67846
FOXRED1	11	126138950	126148026	0.0387	rs3862628	2.61	rs530587	0.0372	-4.51	0.2	139	16	enet	0.0089	0.037	0.4145	0.67851
APIP	11	34874641	34938046	0.4192	rs497837	1.95	rs1571134	0.461	13.08	0.9143	163	35	enet	0.59	1.4e-72	0.41403	0.67885
ARSA	22	51061182	51066607	0.3284	rs5770871	-2.1	rs6151429	0.183225	-8.76	1.55042	99	17	enet	0.22	5.3e-21	-0.414	0.67886
FRMD5	15	44162962	44487450	0.0273	rs3087657	-2.14	rs2918945	0.0424	4.68	-0.4243	121	3	enet	0.041	6.6e-05	-0.413	0.67964
FRRS1L	9	111892573	111929571	0.0437	rs10979712	-2.2	rs10979694	0.03861	4.87	-0.6703	127	7	enet	0.021	0.0025	-0.4122	0.68019
S100A1	1	153600402	153604513	0.0348	rs3762270	-1.488	rs11497739	0.05299	-5.12	0.7913	64	5	enet	0.058	2.1e-06	-0.40984	0.6819
EIF2B3	1	45316450	45452282	0.0331	rs12402781	-1.741	rs264011	0.02947	4.46	-0.3386	102	11	enet	0.024	0.0016	-0.40973	0.682
RMDN1	8	87480486	87526586	0.174	rs7820332	1.77	rs6471309	0.26319	-10.01	0.5568	87	25	enet	0.26	5.7e-27	-0.40934	0.68229
CISD1	10	60028818	60049346	0.0598	rs7899961	1.6	rs1199103	0.0463	5.16	0.4001	88	29	enet	0.045	2.1e-05	0.4072	0.68388
CYP7B1	8	65500320	65711318	0.0279	rs7002672	2.51	rs4406437	0.02754	4.39	0.2265	145	14	enet	0.0072	0.064	0.40714	0.6839
RIC8A	11	207511	215113	0.1552	rs540078	-2.67	rs473151	0.0475	-5.18	-1.6859	98	19	enet	0.089	2e-09	0.406	0.68474
SEC23IP	10	121652223	121702014	0.28	rs4752360	2.87	rs2901218	0.243	-9.7	0.42414	103	21	enet	0.29	1.7e-30	-0.4056	0.68505
S100B	21	48018875	48025121	0.1408	rs2839371	2.24	rs7282606	0.0649	-6.18	-0.00254	95	17	enet	0.15	2.3e-13	-0.405	0.6855
PIH1D1	19	49949555	49956754	0.0752	rs2288481	3.09	rs1578944	0.03356	-4.91	0.4398	78	17	enet	0.042	6.5e-05	-0.40406	0.6862
NAPB	20	23355159	23402125	0.0463	rs1541232	-3.57	rs8615	0.02643	4.45	0.40848	157	10	enet	0.04	5.8e-05	0.40373	0.6864
PCP4L1	1	161228517	161255240	0.0359	rs3813630	2.837	rs2502807	-0.00251	-3.04	0.5061	121	31	enet	-0.0023	0.71	0.40252	0.6873
SEC23A	14	39501123	39578850	0.1032	rs17677598	-1.86	rs2277458	0.091069	6.13	0.2019	99	10	enet	0.088	2.7e-09	0.40243	0.68736
LYN	8	56792372	56923940	0.0723	rs2667978	-1.96	rs13277429	0.03652	4.66	0.211	134	16	enet	0.025	0.0012	-0.40231	0.68746
PLXND1	3	129274018	129325661	0.2307	rs6780938	-2.38	rs2811423	0.016816	-3.72	-2.2689	73	36	enet	0.075	3.9e-08	0.4019	0.68779
TMEM245	9	111777432	111882225	0.1555	rs10979712	-2.2	rs1003346	0.14661	-7.65	0.3964	154	25	enet	0.17	5.1e-17	-0.40186	0.68779
GM2A	5	150591711	150650001	0.0484	rs2303038	2.6	rs152266	0.010333	4.14	0.022	184	15	enet	0.027	0.00078	0.4001	0.6891
RDH11	14	68143518	68162531	0.2718	rs12880908	3.07	rs11628035	0.029008	-4.74	-0.2469	96	32	enet	0.14	3.5e-14	0.39936	0.68963
ARL6IP5	3	69134095	69155217	0.0914	rs4389485	-2.14	rs7038	0.055595	-4.74	0.2171	74	13	enet	0.038	9.1e-05	0.3991	0.68979
CAMK2D	4	114372188	114683083	0.044	rs7664824	-2.92	rs757175	0.011841	4.28	-0.236	229	6	enet	0.023	0.0017	-0.398738	0.690086
AP2A2	11	924894	1012239	0.1432	rs4963179	1.91	rs11246340	-0.00123	4	-0.3304	133	17	enet	0.043	2.9e-05	0.39845	0.6903
TDRD7	9	100174232	100258407	0.1216	rs10982470	-1.663	rs10817606	0.14099	-7.15	-0.2441	142	13	enet	0.12	1.8e-11	0.39842	0.69032
SARS2	19	39405906	39440495	0.1075	rs9941448	-2.14	rs4803027	0.02899	4.63	-0.5704	104	38	enet	0.013	0.015	-0.39786	0.6907
TRMT11	6	126307576	126360422	0.0879	rs9491565	-2.55	rs9388465	0.012771	-3.41	0.3297	69	18	enet	0.015	0.013	-0.39647	0.69176
PGM2L1	11	74041363	74109518	0.1865	rs2270676	2.21	rs11236101	0.0136	-4.29	-0.7344	132	23	enet	0.074	4.7e-08	-0.39616	0.69199
INPP4A	2	99061317	99210853	0.0298	rs17021875	-2.094	rs17031139	0.0431	-4.72	0.8193	108	24	enet	0.045	1.8e-05	-0.3953	0.6926
SDR39U1	14	24908972	24912111	0.2547	rs10146609	2.38	rs10140911	0.084608	-6.22	0.1564	152	28	enet	0.1	1.7e-10	-0.39495	0.69288
PRKCA	17	64298754	64806861	0.1804	rs16960114	2.97	rs6504459	0.053203	6.31	0.7099	426	32	enet	0.12	2.2e-12	0.39412	0.6935
HLA-DRB1	6	32546546	32557625	0.3845	rs9271775	2.52	rs2858870	-0.00462	-4.51	-0.685556	13	6	enet	0.21	5.1e-12	0.3932	0.694
CD82	11	44585977	44641913	0.1666	rs7130257	2.27	rs7935166	0.156	7.85	0.5281	170	6	enet	0.14	3.7e-14	0.39298	0.69433
CADPS2	7	121958481	122526813	0.0571	rs6968240	2.19	rs2189601	-0.000185	-3.58	1.2653	245	21	enet	-0.00037	0.35	0.3927	0.6946
DLGAP2	8	1449532	1656642	0.0753	rs7814458	1.87	rs2301963	0.08591	-5.86	-0.2003	225	7	enet	0.065	3.4e-07	0.39228	0.69485
FAIM2	12	50260679	50298000	0.0679	rs4391887	-3.504	rs638515	0.047455	4.71	0.4384	105	11	enet	0.034	0.00019	0.39064	0.69607
AP3D1	19	2100988	2164464	0.0564	rs8112524	2.11	rs2072304	0.03528	-4.29	0.8635	72	6	enet	0.015	0.0095	-0.3888	0.6974
RFK	9	79000433	79009433	0.0936	rs785915	2.492	rs10116800	0.06024	-5.36	0.4967	122	10	enet	0.052	6.3e-06	-0.38832	0.69778
FAM131B	7	143050493	143059863	0.1351	rs16882516	-2.5	rs4236482	0.109	-6.52	0.2143	94	4	enet	0.11	5.8e-11	-0.3883	0.6978
PRKCB	16	23847322	24231932	0.0656	rs2239340	2.95	rs120908	0.04651	-5.45	0.1601	296	11	enet	0.066	2.8e-07	0.387884	0.6981
LRPPRC	2	44113647	44223144	0.0713	rs11124966	2.585	rs13384238	0.0403	5.09	0.1698	177	20	enet	0.057	1.6e-06	0.3866	0.6991
CTSH	15	79213400	79241916	0.4259	rs10519218	-1.62	rs12148472	0.33261	-11.22	0.7184	97	25	enet	0.32	3.5e-33	-0.384	0.70066
HSD17B4	5	118788138	118972894	0.2042	rs17145294	3	rs2678070	0.229757	-9.53	-0.0481	151	23	enet	0.22	1.7e-22	0.3839	0.7011
MRVI1	11	10594638	10715535	0.1904	rs10500728	-4.17	rs11042916	0.116	-7.54	1.348	211	23	enet	0.16	1.3e-16	-0.38368	0.70121
KIAA1033	12	105501102	105562912	0.0437	rs1663564	2.161	rs7298218	0.008835	3.99	-0.6245	144	15	enet	0.011	0.022	-0.38243	0.70214
PRODH	22	18900294	18924066	0.4356	rs7287699	-1.17	rs2005883	0.088554	-7.13	0.06305	60	42	enet	0.29	9e-30	0.3816	0.70273
PPA1	10	71962586	71993667	0.0333	rs2271699	-3.12	rs4746965	-4.2e-07	3.27	-0.67731	148	14	enet	0.015	0.011	0.3809	0.70331
CPT2	1	53662101	53679869	0.4099	rs6663121	1.442	rs11578832	0.43312	-12.81	-0.5228	127	11	enet	0.44	1.8e-49	0.38051	0.7036
SLK	10	105726959	105788991	0.0791	rs2488000	2.35	rs4917407	0.000331	-3.34	-0.79539	113	13	enet	0.0075	0.051	-0.3796	0.70426
EML4	2	42396490	42559688	0.1673	rs6729780	2.828	rs1017476	0.0178	-4.2	-2.5484	176	28	enet	0.025	0.0012	0.3789	0.7048
TIMM9	14	58875212	58894332	0.0654	rs2180870	2.28	rs10147224	0.060783	5.16	0.2076	37	11	enet	0.055	2.3e-06	0.37885	0.7048
VAMP1	12	6571403	6580153	0.0619	rs3764909	1.728	rs2534715	0.031655	-4.8	-0.5399	104	12	enet	0.018	0.0053	-0.37775	0.70562
TMEM25	11	118401756	118417995	0.0736	rs10790254	1.86	rs7941217	0.0594	-4.79	0.3339	70	14	enet	0.041	7.1e-05	0.37755	0.70577
UBE2F	2	238875469	238951236	0.1468	rs6721411	2.305	rs7578855	0.00631	-4.37	0.304	120	14	enet	0.014	0.014	0.3764	0.7066
SNX5	20	17922241	17949623	0.0534	rs8121408	-2.94	rs6080918	0.0071	-3.8	2.35738	131	9	enet	0.011	0.025	-0.37544	0.7073
GRN	17	42422614	42430470	0.0596	rs9908717	2.46	rs4793105	0.044984	-3.58	-0.0981	62	22	enet	0.015	0.029	-0.37508	0.7076
MON1B	16	77224732	77236302	0.0669	rs7500253	-2.25	rs2081254	0.01251	-4.23	0.0114	140	9	enet	0.0073	0.063	0.37413	0.7083
RCAN1	21	35885440	35987441	0.0867	rs11909074	-2.75	rs13050712	0.00386	3.9	-0.50222	175	19	enet	0.025	0.0013	-0.3734	0.7089
DNAL1	14	74111578	74170435	0.0666	rs10129550	1.77	rs10162371	0.037485	-4.16	-0.0373	98	8	enet	0.022	0.0021	0.37308	0.70909
PLSCR4	3	145910126	145968966	0.2396	rs7647333	2.59	rs3762687	0.277344	10.4	-0.1007	98	11	enet	0.27	1.3e-27	-0.3728	0.70929
TMEM179B	11	62554887	62557877	0.0515	rs12794763	1.87	rs2584916	0.0116	-3.65	1.2771	58	15	enet	0.038	0.0033	-0.37211	0.70981
HDGF	1	156711899	156736717	0.1053	rs4384231	-2.136	rs11264534	0.13818	-7.45	-0.5248	88	13	enet	0.13	5e-13	0.37176	0.7101
TMEM65	8	125324231	125384933	0.085	rs12675120	-2.61	rs10089507	0.00311	4.51	-1.307	115	28	enet	0.0061	0.07	-0.37002	0.71137
ANO6	12	45609770	45834187	0.1131	rs11610145	1.905	rs7977798	0.022228	-4.5	-0.2648	147	17	enet	0.028	0.00065	0.36906	0.71208
CECR5	22	17618401	17646177	0.1252	rs1544504	-2.75	rs1034859	0.079857	5.59	0.80121	131	20	enet	0.075	5.2e-08	0.3683	0.71263
FAAH	1	46859937	46879520	0.2731	rs17357621	-1.578	rs324420	0.23548	-9.51	0.2568	80	20	enet	0.27	5.8e-27	0.36789	0.713
RPA3	7	7676149	7758238	0.0534	rs13234192	-3.37	rs12702648	0.0026	3.59	-0.8405	209	10	enet	-0.0022	0.66	0.3677	0.7131
DUS2	16	68021649	68113223	0.0546	rs7185536	-1.68	rs7196789	0.02655	3.86	-0.6109	55	14	enet	0.016	0.013	-0.36747	0.7133
ICA1L	2	203640690	203736708	0.1511	rs12474453	-1.753	rs1541853	0.163	8.21	0.449	81	8	enet	0.18	7.5e-18	0.3673	0.7134
HRAS	11	532242	537287	0.0572	rs7942030	-2.15	rs12806062	0.0392	4.73	-0.6126	83	10	enet	0.041	4.8e-05	-0.36631	0.71414
CAMLG	5	134074191	134087847	0.2035	rs10463924	-2.26	rs2108665	0.172483	-8.14	-0.5977	29	17	enet	0.15	5.2e-15	0.366	0.7143
TARS	5	33440802	33469644	0.1035	rs27405	1.35	rs3736393	-0.00264	3.46	0.1784	91	16	enet	0.0083	0.042	-0.3657	0.7146
H6PD	1	9294834	9331396	0.1393	rs732591	2.684	rs2268169	0.04417	4.71	0.2955	122	15	enet	0.12	1.5e-10	0.36451	0.7155
GTDC1	2	144695635	145090135	0.0615	rs10928205	2.699	rs3820755	0.0193	-4.1	0.3457	150	18	enet	0.015	0.01	0.3645	0.7155
DUSP3	17	41843489	41856356	0.0576	rs9901754	-1.97	rs2074143	0.003545	-3.63	-0.1459	80	11	enet	-0.0016	0.53	0.36377	0.716
WDR61	15	78570177	78592136	0.0427	rs16969725	-2.3	rs7183765	0.04142	4.32	0.3744	126	10	enet	0.028	0.00065	0.363	0.71643
SLC17A6	11	22359643	22401049	0.0655	rs12799296	-3.03	rs11026523	0.0449	-4.84	-0.6566	96	14	enet	0.029	0.00057	0.36297	0.71663
MRPL9	1	151732119	151736040	0.0625	rs12045886	-2.482	rs8480	0.06687	-5.47	-0.519	87	6	enet	0.061	8.7e-07	0.36268	0.7168
EIF2AK4	15	40226347	40327797	0.1007	rs17720724	-2.46	rs8041057	0.08861	-6.07	-0.4047	145	14	enet	0.1	2.9e-10	0.362	0.71703
CRYZL1	21	34961647	35016232	0.0755	rs2834250	-2.54	rs13050238	0.0506	-4.46	0.04482	60	10	enet	0.053	3.8e-06	-0.3622	0.7172
KBTBD3	11	105921825	105948492	0.0797	rs2846216	-1.33	rs7942450	0.00756	-3.4	-0.7372	80	22	enet	0.037	0.00011	0.36191	0.71742
NDUFAF5	20	13765596	13799067	0.0535	rs2876363	-2.23	rs1999112	0.04441	-4.32	0.00188	95	9	enet	0.036	0.00013	0.3617	0.7176
SWAP70	11	9685624	9774538	0.137	rs17268632	3.06	rs373894	0.0891	-6.15	0.1648	133	39	enet	0.1	1.1e-10	0.36149	0.71774
FAM47E-STBD1	4	77172886	77232752	0.0992	rs894246	-2.32	rs3733248	0.006355	-3.8	0.5843	123	9	enet	0.017	0.0076	0.361024	0.718081
FTSJ3	17	61896793	61907372	0.0649	rs2044124	1.26	rs28386778	0.119561	-5.86	-0.3759	68	11	enet	0.1	4.2e-08	0.36079	0.7183
GBA2	9	35736863	35749983	0.279	rs4879929	-2.305	rs1570249	0.33257	-11.31	0.3514	104	11	enet	0.32	1.2e-33	-0.36053	0.71845
CCDC132	7	92861653	92988338	0.0407	rs2188404	-3.34	rs13224723	0.0237	4.29	-0.273	113	7	enet	0.017	0.0063	-0.3599	0.7189
ISYNA1	19	18545198	18549111	0.0189	rs2112176	2.38	rs34053595	0.0233	3.62	0.3327	71	6	enet	0.0064	0.065	0.35936	0.7193
FAM177A1	14	35514113	35582336	0.0443	rs2415257	2.47	rs11156867	0.008274	-3.41	-0.7893	102	10	enet	0.015	0.0092	-0.35851	0.71996
PACSIN1	6	34433916	34503006	0.0715	rs12529603	-2.44	rs10947510	-0.002483	3.39	-0.1396	84	21	enet	0.0013	0.22	0.3577	0.72057
DGKG	3	185823457	186080026	0.1292	rs1861876	-2.89	rs1004589	-0.001389	4.17	0.0524	212	20	enet	0.027	0.00082	-0.355	0.72256
PPP1R14C	6	150464212	150571493	0.0935	rs13199127	2.83	rs9397821	0.001799	-3.85	-0.5984	210	25	enet	0.0097	0.031	0.35499	0.7226
MCEE	2	71336814	71357369	0.5875	rs17429668	3.627	rs6725113	0.464	-13.68	-1.6477	112	26	enet	0.52	2.6e-62	0.3545	0.723
PACS1	11	65837834	66012218	0.0523	rs10219183	-2.41	rs9326370	0.0209	4.51	0.3007	131	8	enet	0.037	0.0001	0.35439	0.72304
TPD52L2	20	62496596	62522898	0.0492	rs11554629	2.29	rs7000	0.0234	-4.38	0.43208	79	17	enet	0.028	0.00067	-0.35266	0.7243
SERPINB9	6	2887500	2903514	0.255	rs6916011	2.28	rs318491	0.090452	-6.16	-0.9954	134	22	enet	0.15	6.6e-15	0.35189	0.72492
NT5C3A	7	33053742	33102409	0.1143	rs16879126	1.82	rs3915352	0.0651	5.58	-0.4319	101	20	enet	0.092	1.1e-09	0.3506	0.7259
NQO1	16	69740899	69760854	0.5361	rs17232663	1.48	rs12232410	0.49565	-13.71	0.1934	74	21	enet	0.57	6.9e-71	-0.350432	0.726
SLC25A32	8	104410863	104427417	0.1474	rs827584	2.74	rs17803441	0.07787	-5.42	-0.8544	96	12	enet	0.082	3.5e-08	0.3504	0.72604
FAM118B	11	126081309	126132881	0.0572	rs1695739	-2.6	rs527051	0.0206	-4.36	0.6504	173	9	enet	0.038	0.00013	-0.34978	0.7265
NCEH1	3	172348039	172429008	0.0426	rs483772	2.53	rs6779265	0.001156	-3.29	-1.1251	145	22	enet	0.015	0.011	0.3495	0.72668
ALDH1A3	15	101417919	101456831	0.4066	rs4646675	-3.21	rs11630508	0.17465	-8.3	-0.8817	123	13	enet	0.21	1e-20	0.347	0.72825
C12orf45	12	105380088	105443515	0.112	rs12372293	1.97	rs7308568	0.040318	-5.92	-0.0258	114	13	enet	0.1	3.1e-09	0.34617	0.72921
SSH1	12	109176466	109251366	0.0243	rs12423131	-1.933	rs3741782	0.003454	3.59	-0.5003	112	11	enet	0.0016	0.21	-0.34601	0.72934
MTHFD1	14	64854749	64926722	0.0989	rs3020443	-2.27	rs11158538	0.097517	-6.31	-0.9915	104	16	enet	0.13	7.2e-13	0.34575	0.72953
GCA	2	163175350	163228105	0.189	rs6734436	2.252	rs17783344	0.0513	-4.39	-0.4491	49	16	enet	0.063	1.9e-06	-0.345	0.7301
AKR1B1	7	134127102	134144036	0.1465	rs2259458	-1.83	rs918825	0.0409	5.46	-0.201	128	16	enet	0.099	2.3e-10	0.3443	0.7306
PVR	19	45147098	45166850	0.1561	rs2119660	-1.51	rs714948	0.08955	-5.9	-0.8299	86	17	enet	0.095	9.7e-10	0.34349	0.7312
C2CD2	21	43305221	43373999	0.0979	rs17766637	2.6	rs2839403	0.0487	5.21	-0.18477	232	15	enet	0.047	1.2e-05	0.3412	0.7329
RAB7L1	1	205737114	205744588	0.1329	rs11240573	2.611	rs823114	0.07232	-5.36	0.423	92	18	enet	0.053	8.9e-06	-0.34107	0.733
FAM172A	5	92953775	93447404	0.0682	rs1011501	-3.68	rs9314093	0.091519	6.38	-0.572	162	13	enet	0.1	1.8e-10	0.3383	0.7351
PRDX3	10	120927215	120938345	0.0603	rs10886430	-2.13	rs2297696	0.041	-4.18	-0.71673	79	11	enet	0.023	0.0019	0.3372	0.73595
ACSF2	17	48503519	48552206	0.1024	rs886568	-2.6	rs736911	0.069238	-5.31	0.6549	113	11	enet	0.072	7.3e-08	-0.33556	0.7372
NRIP2	12	2934514	2944710	0.0556	rs4765996	2.045	rs6489402	0.004835	-3.59	-0.3528	83	17	enet	0.022	0.0023	0.33526	0.73743
COX20	1	244998624	245008359	0.0326	rs10927348	2.59	rs12146095	0.03742	-4.69	-0.7455	57	9	enet	0.026	0.001	0.334	0.7384
SRPR	11	126132814	126139039	0.025	rs1695739	-2.6	rs687033	-0.00259	-3.38	1.2969	134	7	enet	-0.0026	0.9	-0.33366	0.73864
MAP1S	19	17830051	17845325	0.1678	rs11672054	-2.67	rs12979056	0.15035	-8.46	0.4608	91	13	enet	0.22	2.5e-22	-0.33328	0.7389
GALC	14	88304164	88460009	0.459	rs407216	2.42	rs365448	0.436307	-13.02	-0.04	188	29	enet	0.51	7.9e-60	0.33247	0.73954
MACF1	1	39546988	39952849	0.0517	rs10888621	1.967	rs1539435	0.03981	-4.87	-0.3234	203	2	enet	0.027	0.00072	0.33221	0.7397
UAP1L1	9	139971953	139978991	0.1739	rs13289619	-2.226	rs3750518	0.24143	-9.63	0.2241	85	8	enet	0.24	9.2e-24	-0.33107	0.74059
MYOM2	8	1993155	2113475	0.6377	rs17064407	-2.4	rs2280817	0.30734	8.62	0.5724	287	26	enet	0.45	3.7e-28	0.33048	0.74104
HSP90B1	12	104323885	104347423	0.1436	rs1866074	-1.637	rs1165679	-0.000921	3.91	-0.6017	170	40	enet	0.046	1.6e-05	-0.32992	0.74146
TBC1D5	3	17198654	18486309	0.1525	rs9713269	-3.01	rs4685439	0.016498	4.05	0.2806	421	58	enet	0.031	0.00033	-0.3281	0.74283
INPP4B	4	142944313	143768585	0.0582	rs3775720	3.19	rs331961	0.038335	-4.44	-0.2152	370	15	enet	0.012	0.022	0.326639	0.743941
CD274	9	5450503	5470566	0.1703	rs9299013	-2.782	rs1536926	0.17163	7.12	0.2836	142	8	enet	0.18	3.2e-13	0.32637	0.74414
KDELC2	11	108342832	108369159	0.049	rs2846412	-2.59	rs3741060	0.0331	-3.62	-1.1882	68	21	enet	0.05	8.2e-05	0.3259	0.7445
ETNPPL	4	109663196	109684210	0.0473	rs893036	-2.77	rs10049520	0.013416	4.32	-0.7204	94	9	enet	0.032	0.00037	-0.325813	0.744566
GAN	16	81348557	81424489	0.0741	rs874834	-2.18	rs2290948	0.00245	-4.14	0.7154	190	18	enet	0.0088	0.038	-0.325692	0.7447
GCAT	22	38203912	38213183	0.5526	rs8139381	1.52	rs5756825	0.485573	13.28	-0.04919	60	13	enet	0.53	5.2e-61	0.3256	0.74473
FAM210B	20	54933971	54943719	0.1238	rs6064389	2.42	rs6024786	0.08667	-6.58	0.65568	110	15	enet	0.11	1.5e-11	-0.32383	0.7461
TPD52	8	80870571	81143467	0.1139	rs10957951	-2.25	rs9643750	0.05003	5.24	0.7937	152	35	enet	0.057	1.7e-06	-0.32294	0.74674
EFR3A	8	132916335	133025889	0.0676	rs2970611	2.38	rs1501061	0.05763	-5.01	-0.4915	168	12	enet	0.017	0.0062	-0.32181	0.7476
CHN2	7	29161890	29553944	0.1233	rs323182	-3.25	rs1016726	-9.62e-05	3.62	-0.5483	470	33	enet	0.027	0.0011	-0.3212	0.7481
COPS7B	2	232646381	232673963	0.0283	rs17199677	-1.4	rs736326	0.0125	3.98	-0.1965	64	6	enet	0.012	0.018	-0.3189	0.7498
TMEM109	11	60681346	60690915	0.1482	rs2237997	2.61	rs7940551	-0.00272	2.76	0.3733	125	23	enet	0.025	0.0014	0.31784	0.75061
DGKQ	4	952675	980683	0.1611	rs3796623	2.44	rs4583705	0.110677	-6.55	0.4477	117	20	enet	0.11	4e-11	-0.317707	0.750707
SAMD4A	14	55033815	55260033	0.3867	rs8015391	-4.19	rs17657012	0.352877	-9.1	-0.3456	219	13	enet	0.34	2.2e-23	0.31745	0.7509
ACAA1	3	38144620	38178733	0.088	rs9861030	-1.65	rs7625290	0.068247	-5.51	0.4097	65	12	enet	0.066	2.4e-07	-0.3173	0.75103
LMAN1	18	56995055	57027194	0.08	rs1444489	-2.61	rs12604758	0.07062	-5.4	0.228	136	17	enet	0.066	2.5e-07	-0.317	0.7512
ACTN2	1	236849754	236927931	0.0478	rs2298099	-2.322	rs1652226	0.011	-4.06	-0.236	164	6	enet	0.018	0.0048	-0.31601	0.752
MVD	16	88718343	88729569	0.3394	rs7203655	2.04	rs4782395	0.0668	-6.87	0.2783	130	11	enet	0.19	7.1e-19	0.315573	0.7523
CD38	4	15779898	15854853	0.2217	rs10939643	3.18	rs4698412	0.156859	7.87	-0.4291	166	18	enet	0.19	8.9e-19	-0.315148	0.752649
ISOC1	5	128430444	128449721	0.0839	rs2112698	-1.99	rs3756747	0.039214	4.63	-0.5596	89	12	enet	0.047	1.3e-05	-0.3134	0.754
SCGN	6	25652464	25702011	0.0726	rs3823151	2.59	rs12213891	0.012645	4.11	0.0849	168	4	enet	0.0045	0.1	0.31319	0.75414
SLC25A22	11	790475	798316	0.1364	rs12293143	-1.97	rs7946354	0.0378	-4.9	0.9734	101	12	enet	0.061	6.8e-07	-0.31215	0.75493
ME3	11	86152150	86383678	0.1414	rs11234731	2.7	rs12362089	0.0166	4.29	-0.6145	292	20	enet	0.02	0.0033	-0.31181	0.75519
RAB3GAP2	1	220321635	220445796	0.0534	rs17565935	-3.245	rs11805285	0.05387	-5.03	-0.4796	114	11	enet	0.042	3.8e-05	0.30979	0.7567
NUDT2	9	34329504	34343709	0.3506	rs13302285	-1.645	rs4879775	0.20054	8.76	0.4778	76	23	enet	0.35	8e-37	0.30827	0.75788
DNM1	9	130965658	131017527	0.0329	rs3003609	-2.926	rs2502731	0.02168	4.09	-0.6318	81	7	enet	0.025	0.0012	-0.30777	0.75826
EFHD2	1	15736391	15756839	0.125	rs477590	-2.852	rs742361	0.02405	-4.5	-1.0691	99	9	enet	0.01	0.026	0.30726	0.7586
PSEN1	14	73603126	73690399	0.0955	rs12433952	2.09	rs17781801	0.011215	-5.46	-0.608	87	12	enet	0.015	0.0093	0.30503	0.76034
MADD	11	47290712	47351582	0.3678	rs2293578	2.2	rs11570115	0.169	-8.24	0.5929	99	18	enet	0.2	1.8e-20	0.30381	0.76127
UBXN2B	8	59323823	59364060	0.0692	rs10504253	-2.53	rs13277646	0.05485	-5.24	-0.2149	120	9	enet	0.058	3.6e-06	0.30378	0.7613
RAB3B	1	52373628	52456436	0.0858	rs7521001	2.012	rs2809949	0.02967	4.58	-0.7023	67	42	enet	0.035	0.00016	-0.30266	0.7621
WDSUB1	2	160092304	160143310	0.4069	rs6741790	1.752	rs7564250	0.508	-13.77	-0.4883	132	35	enet	0.57	1.8e-69	0.3026	0.7622
SRI	7	87834433	87856308	0.0489	rs734909	-1.46	rs17150369	0.0405	-4.04	0.1083	65	10	enet	0.028	0.00062	-0.3016	0.763
PLSCR1	3	146232967	146262651	0.1385	rs35296568	2.63	rs343320	0.08578	-5.43	0.4168	129	11	enet	0.1	3.6e-09	0.3009	0.76348
PPIL3	2	201735630	201754026	0.6664	rs12622452	-1.84	rs11892119	0.619	-15.41	-0.0775	61	11	enet	0.73	1.4e-107	-0.3005	0.7638
MYO6	6	76458909	76629254	0.2276	rs9350602	2.79	rs1280054	0.337131	-11.43	0.9738	143	12	enet	0.34	2.1e-36	-0.30022	0.76401
SBF2	11	9800214	10315754	0.0652	rs780382	3.23	rs7944706	-0.00138	3.44	0.4003	289	33	enet	0.01	0.028	0.29923	0.76477
SIRT5	6	13574816	13614790	0.438	rs10484251	-2.27	rs2804918	0.085382	7.15	0.1963	93	30	enet	0.2	1.5e-20	-0.29891	0.76501
CARS2	13	111293759	111365950	0.4289	rs12184676	-2.01	rs7337089	0.209335	-10.23	0.8951	144	21	enet	0.37	3.2e-39	-0.2973	0.76623
TXNDC17	17	6544078	6547861	0.0775	rs1808213	1.57	rs2165844	0.045093	5.49	0.4452	122	16	enet	0.049	7.9e-06	0.29717	0.7663
RASA4B	7	102122892	102158228	0.0878	rs11764446	2.6	rs4342524	0.032	4.68	-0.1853	39	18	enet	0.055	4.2e-06	-0.2968	0.7666
MTHFS	15	80125927	80189721	0.0771	rs16971354	3.13	rs16971429	0.01709	-4.21	0.701	144	10	enet	-0.0046	0.83	0.297	0.76665
FUCA2	6	143815948	143832827	0.345	rs9403498	2.15	rs11155297	0.2219	-8.31	-0.2863	140	22	enet	0.21	4.4e-17	-0.29595	0.76727
TMEM150C	4	83404323	83483510	0.1074	rs3733229	2.85	rs3796472	-0.005028	-3.31	0.8892	133	15	enet	-0.002	0.44	-0.295066	0.767944
CCM2	7	45039074	45116068	0.1039	rs4553	2.75	rs11765574	-0.000128	3.37	1.9191	122	12	enet	0.00011	0.31	0.2938	0.7689
GAA	17	78075355	78093678	0.208	rs4889991	-1.95	rs12952612	0.170485	8.13	-0.0629	98	20	enet	0.22	1.7e-22	-0.29371	0.769
ARHGEF37	5	148931510	149014531	0.0817	rs899174	-2.63	rs10037341	0.07414	5.43	-0.491	136	14	enet	0.076	2e-07	-0.2934	0.7692
WDR48	3	39093489	39138155	0.0259	rs4676609	-1.92	rs811971	0.012175	-3.68	0.8855	97	9	enet	0.011	0.023	-0.293	0.76952
ANKMY2	7	16639401	16685442	0.2006	rs12669493	2.49	rs7797003	0.185	8.52	-0.2694	171	7	enet	0.16	9e-16	-0.2924	0.7699
LGALS8	1	236681300	236716281	0.0886	rs2298099	-2.322	rs12069618	0.00636	4.3	-1.3663	167	13	enet	0.015	0.01	-0.29222	0.7701
SMIM12	1	35178338	35325417	0.1428	rs2064899	-2.519	rs659619	0.05071	-5.16	0.471	161	37	enet	0.075	3.7e-08	-0.29217	0.7702
AGPS	2	178257372	178408564	0.0421	rs2602533	-1.861	rs3769996	0.0287	4.37	-0.5847	136	10	enet	0.0095	0.033	-0.2913	0.7708
CSTB	21	45192393	45196326	0.0485	rs2838418	2.1	rs6518323	0.00314	-4.2	-0.43311	99	13	enet	0.023	0.0017	-0.2905	0.7714
NCOA7	6	126102307	126252266	0.1314	rs9491533	1.68	rs10872303	0.041687	4.84	-0.2341	111	14	enet	0.086	3.7e-09	-0.28895	0.77262
PPAT	4	57259528	57301781	0.1417	rs4270628	-1.41	rs6836118	0.150021	7.81	0.3557	103	17	enet	0.13	1.7e-13	0.28845	0.773002
SMUG1	12	54558529	54582778	0.0864	rs12299550	-2.332	rs7311216	0.076302	5.03	-0.1825	71	7	enet	0.066	6.8e-05	0.28808	0.77328
MTHFD1L	6	151186685	151423023	0.1179	rs2073068	2.32	rs9397029	0.000978	-3.34	-0.734	286	18	enet	0.027	0.00077	-0.28556	0.77521
CDH19	18	64168320	64271375	0.0563	rs9949882	1.69	rs4544336	0.031189	-3.67	0.369	100	3	enet	0.024	0.0091	-0.285	0.7754
TMED8	14	77801364	77843452	0.0798	rs7972	2.37	rs17105724	0.120903	7.31	0.4125	144	12	enet	0.13	6.4e-13	0.2848	0.7758
DNAJC10	2	183580999	183659191	0.0824	rs1530056	-1.828	rs288299	0.0497	-4.74	-0.4996	113	25	enet	0.04	5.8e-05	0.2846	0.776
PAWR	12	79968759	80084877	0.0591	rs3203905	3.511	rs11525598	0.06237	4.58	-0.0798	79	8	enet	0.029	0.0029	0.28321	0.77702
SEC24C	10	75504120	75531919	0.0331	rs10509311	-1.44	rs10740418	0.025	-3.72	-0.34115	56	10	enet	0.022	0.0023	0.2824	0.77765
BLVRB	19	40953696	40971747	0.1385	rs10422343	-2.13	rs268672	-0.00103	-3.68	-0.5288	84	16	enet	0.062	5.5e-07	0.28049	0.7791
ECH1	19	39306062	39322645	0.2702	rs12978914	-2.47	rs2229259	0.17257	-8.47	-0.4021	81	5	enet	0.15	9.8e-15	0.27952	0.7798
SDSL	12	113860042	113876081	0.0364	rs4766686	2.884	rs7295347	0.038953	4.69	-0.303	65	10	enet	0.022	0.0021	-0.27905	0.78021
ALDH16A1	19	49956426	49974305	0.2329	rs2288481	3.09	rs1578944	0.2655	10.14	0.4398	78	17	enet	0.26	2.3e-26	-0.27826	0.7808
SGTB	5	64961755	65018862	0.1263	rs16894342	-2.08	rs16894005	0.117351	-6.88	-0.3025	123	8	enet	0.11	1.6e-11	0.2776	0.7813
DPCD	10	103330317	103369425	0.1143	rs6584444	1.98	rs7006	0.054	4.49	0.00132	68	12	enet	0.036	0.00027	-0.2774	0.78146
SYNM	15	99638420	99675798	0.1069	rs8024849	2.65	rs1703770	0.05222	-5.87	0.4716	164	17	enet	0.085	4.4e-09	0.277	0.78184
NAGK	2	71291474	71306935	0.1489	rs10496182	-3.08	rs10202354	0.0472	-4.59	0.2498	105	25	enet	0.045	1.8e-05	0.2761	0.7824
GLUD1	10	88810243	88854623	0.0344	rs7906971	1.72	rs4933426	0.0282	-4.01	-0.31741	61	5	enet	0.018	0.0053	0.2757	0.78281
ITM2C	2	231729354	231743963	0.0978	rs1464205	-2.11	rs4973353	0.0621	-5.49	-0.9884	104	14	enet	0.053	4.7e-06	0.2746	0.7836
NDUFS1	2	206979541	207024327	0.0285	rs2359123	2.447	rs1024809	7.71e-05	3.71	-0.6587	91	7	enet	0.01	0.028	-0.2724	0.7853
KIAA1715	2	176788620	176867567	0.1221	rs847200	-2.963	rs935406	0.0459	-4.49	1.3688	127	17	enet	0.038	8.9e-05	0.271	0.7864
C9orf64	9	86553226	86571901	0.2515	rs2184086	-2.166	rs1572030	0.19616	-8.81	-0.7337	55	6	enet	0.2	2.5e-20	0.2708	0.78654
XRCC6BP1	12	58335324	58351052	0.054	rs1962047	0.791	rs10877041	0.050037	-4.78	0.1351	72	5	enet	0.048	0.00029	-0.26998	0.78717
LMAN2	5	176758563	176778853	0.1922	rs6885410	2.76	rs2731663	0.007692	-4.43	-1.2684	76	16	enet	0.039	6.4e-05	0.2696	0.7875
SORCS1	10	108333421	108924292	0.1225	rs7074961	2.72	rs1336621	-0.00192	-3.65	1.31765	350	44	enet	0.025	0.0017	-0.269	0.78795
TMCC3	12	94960900	95044338	0.0551	rs4761494	2.258	rs7962496	-0.00207	3.37	0.8603	191	18	enet	-0.00045	0.36	0.26869	0.78817
GMPPB	3	49754277	49761384	0.1884	rs3197999	-1.8	rs6809879	0.225702	9.31	0.0213	80	10	enet	0.22	1.1e-22	-0.2677	0.78897
PARK2	6	161768452	163148803	0.0988	rs718319	3.49	rs2064419	0.049097	-4.53	-0.311	946	11	enet	0.02	0.0038	0.26758	0.78902
PLCXD3	5	41307056	41510730	0.0527	rs607145	-2.85	rs3844180	0.075597	5.47	-0.1776	186	5	enet	0.051	5.7e-06	-0.2661	0.7902
LRRC16A	6	25279306	25620758	0.1452	rs10498725	2.82	rs1543603	0.023616	5.82	-0.2775	332	25	enet	0.059	1.1e-06	0.2658	0.79039
UQCC2	6	33662070	33679504	0.042	rs444697	-2.02	rs2296748	0.00131	-3.79	0.309331	185	11	enet	0.011	0.024	-0.2645	0.791
SLC24A4	14	92788925	92962596	0.1062	rs10498633	2.38	rs8017062	-0.001841	-2.93	0.0792	221	23	enet	-0.0014	0.46	-0.26385	0.7919
FGGY	1	59762310	60233347	0.1122	rs7521970	-2.907	rs835425	0.01471	4.11	0.082	230	29	enet	0.031	0.0016	-0.26335	0.7923
ACOT7	1	6324329	6454451	0.0666	rs3789525	-2.649	rs3789498	0.12172	-6.84	0.4298	117	5	enet	0.082	8.3e-09	-0.26302	0.7925
ECI2	6	4115923	4135831	0.3286	rs9503938	-2.84	rs3177253	0.37852	-12.07	-0.2124	131	25	enet	0.47	1.7e-53	0.26306	0.7925
ACOX3	4	8368009	8442450	0.3896	rs4696798	-2.41	rs3796751	0.111117	7.76	0.4389	182	52	enet	0.3	1.1e-30	0.262021	0.793305
RBBP9	20	18467184	18477887	0.1223	rs6081237	1.98	rs12481256	0.03773	-5.23	-0.78886	94	21	enet	0.076	3.3e-08	-0.2611	0.794
CD109	6	74405508	74538040	0.0713	rs3012541	2.77	rs4708076	0.02114	3.87	0.1764	150	8	enet	0.013	0.015	0.25969	0.79511
PPOX	1	161136200	161147803	0.3029	rs4078110	-2.821	rs36013429	0.27712	-10.27	0.3328	115	11	enet	0.3	4.6e-31	-0.25949	0.7953
LGALS3	14	55590828	55612126	0.2375	rs1952438	-1.55	rs17672376	0.12898	-8.11	-0.0352	64	6	enet	0.2	7.3e-20	0.25849	0.79603
KIF21B	1	200938520	200992828	0.2575	rs3767512	-2.254	rs502658	0.14028	8.76	-0.3424	151	13	enet	0.25	3.3e-25	-0.25799	0.7964
SUSD2	22	24577227	24585078	0.0663	rs8142702	-1.22	rs35146655	0.070578	4.57	0.20411	65	24	enet	0.061	9.4e-05	0.2575	0.79676
SVIP	11	22835345	22851845	0.0736	rs2896652	-2.04	rs10833823	0.0151	-4.08	0.9549	84	18	enet	0.022	0.0025	0.25563	0.79823
ACAD11	3	132276982	132379567	0.261	rs4017723	-2.17	rs16839507	0.107965	-6.39	0.3847	87	3	enet	0.079	5.7e-08	-0.2551	0.79868
COQ6	14	74416629	74430373	0.1005	rs3742809	1.85	rs3764859	0.133599	7.36	-0.0176	97	20	enet	0.12	3.6e-12	0.25298	0.80029
ALG5	13	37523912	37574398	0.0664	rs9576129	-2.49	rs2243710	0.047968	4.61	-0.6163	108	15	enet	0.033	0.00031	-0.2508	0.80194
TTLL12	22	43562628	43583139	0.3972	rs139027	2.47	rs6973	0.150028	-8.65	-0.8631	164	34	enet	0.35	3.2e-37	-0.2503	0.80236
OCLN	5	68788119	68853931	0.1589	rs28431145	3.05	rs2583707	0.067882	-4.87	0.2559	32	16	enet	0.043	8.7e-05	-0.2487	0.8036
GSTO1	10	105995114	106027217	0.8144	rs17823862	1.83	rs11509438	0.653	-15.64	-0.20711	94	24	enet	0.68	9.9e-95	0.2482	0.80397
TXN	9	113006091	113018920	0.32	rs12683216	3.872	rs1049927	0.21939	-9.24	0.9676	142	15	enet	0.24	2.4e-24	0.24793	0.80419
AK4	1	65613232	65697828	0.1333	rs6677191	1.752	rs6699614	0.12252	6.97	0.1024	126	21	enet	0.13	4.5e-13	0.24788	0.8042
IFIT2	10	91061712	91069033	0.1194	rs6586188	-2.42	rs1727	0.106	-6.17	-0.34379	111	6	enet	0.089	1.5e-08	0.2475	0.80453
C19orf53	19	13884982	13889276	0.0522	rs897790	2.15	rs1044733	0.02302	-3.83	0.0574	56	15	enet	0.026	0.0012	-0.24674	0.8051
PTPMT1	11	47586982	47595013	0.0574	rs11039266	-1.88	rs1044269	0.0414	4.2	-0.3189	38	12	enet	0.051	6.5e-06	0.24625	0.80549
C2CD2L	11	118972908	118989252	0.1173	rs1893033	2.11	rs4938626	0.116	-6.71	0.074	102	5	enet	0.12	3.4e-12	-0.24607	0.80563
RILPL1	12	123955925	124018265	0.0813	rs28664930	2.244	rs28647680	-0.000784	3.44	0.2208	90	21	enet	0.008	0.046	0.24606	0.80564
GRAMD3	5	125695824	125832186	0.0699	rs900640	-2.43	rs1156854	0.011292	-4.03	0.1777	189	24	enet	0.03	0.00048	-0.2449	0.8065
PANK2	20	3869486	3907605	0.1856	rs914294	-1.54	rs16989000	0.16767	8.12	0.50062	105	14	enet	0.19	3e-19	0.24235	0.8085
LUZP1	1	23410516	23504301	0.0879	rs627304	-1.484	rs683893	0.02482	4.6	0.6914	97	13	enet	0.068	1.5e-07	0.24118	0.8094
C15orf57	15	40820882	40857256	0.1025	rs11070272	2.22	rs11070283	0.07212	-4.9	-0.2996	81	13	enet	0.03	0.0013	-0.241	0.80954
CARKD	13	111267881	111292340	0.4268	rs4773225	1.71	rs179356	0.385407	12.54	0.5489	140	23	enet	0.41	3.3e-45	0.2405	0.80994
PIK3CD	1	9711790	9789172	0.0659	rs12738754	2.491	rs4240895	0.03101	4.66	0.6545	87	4	enet	0.04	9.8e-05	0.23935	0.8108
MMS19	10	99218081	99258551	0.0762	rs12767760	-3.31	rs3740526	0.0462	-4.84	1.14479	106	7	enet	0.045	2.1e-05	0.2384	0.81154
PPID	4	159630286	159644548	0.9196	rs12640862	1.48	rs17843966	0.340786	11.36	0.4262	29	11	enet	0.6	4.4e-76	0.236787	0.812822
GGPS1	1	235490665	235507847	0.0246	rs6671536	-2.927	rs12035746	0.02341	3.71	-0.48	52	15	enet	0.011	0.025	-0.23674	0.8129
COA1	7	43648055	43769316	0.0842	rs2690381	2.1	rs2286297	0.0265	-4.52	-1.5052	127	20	enet	0.058	1.5e-06	0.2363	0.8132
TSPAN2	1	115590632	115632121	0.1131	rs10218480	2.783	rs17479252	0.08165	-4.64	0.7764	139	4	enet	0.058	0.00028	-0.23621	0.8133
PNOC	8	28174503	28200872	0.0673	rs2722937	3.05	rs6985192	-0.00378	3.18	-0.2403	119	17	enet	0.0093	0.079	0.23584	0.81356
PDXK	21	45138975	45182188	0.2006	rs2838418	2.1	rs1107204	0.00963	-3.65	1.0702	117	15	enet	0.041	4.6e-05	0.2351	0.8141
CRYZ	1	75171170	75199092	0.6612	rs575533	2.018	rs17552114	0.18021	-8.99	0.4123	104	50	enet	0.62	1.3e-80	-0.23438	0.8147
COA7	1	53152508	53164038	0.1862	rs1047635	-1.787	rs443751	0.30674	-10.82	0.0434	91	11	enet	0.3	2.2e-31	-0.2325	0.8162
AMACR	5	33986283	34008220	0.4115	rs253190	-2.24	rs2278008	0.413305	-11.19	0.2047	102	11	enet	0.46	4.5e-39	-0.2308	0.8175
TOM1L2	17	17746828	17875736	0.1132	rs16960835	-1.36	rs12941039	0.170001	-8.28	-0.2776	117	20	enet	0.16	1.7e-16	0.22968	0.8183
NRSN1	6	24126350	24155128	0.0668	rs9366558	2.15	rs9791210	0.006154	-3.3	-0.5966	133	20	enet	0.0068	0.059	0.22917	0.81874
LXN	3	158363611	158390482	0.1904	rs17642880	-1.79	rs3867391	0.227658	9.69	0.789	93	20	enet	0.28	5.2e-27	0.2288	0.81906
SCN4B	11	118004092	118023603	0.0331	rs12223165	2.25	rs1715444	0.00726	-3.79	0.0201	169	10	enet	0.01	0.028	-0.22792	0.81971
KIAA1324	1	109656301	109749401	0.0709	rs13303136	-2.761	rs645128	0.05902	-5.69	-0.8639	126	9	enet	0.043	2.8e-05	0.22632	0.821
SGIP1	1	66999066	67213982	0.0671	rs502376	-2.597	rs539014	0.03774	4.7	0.3105	300	15	enet	0.055	2.4e-06	0.22549	0.8216
IDH3A	15	78423840	78464291	0.1551	rs8039850	-2.16	rs3816253	0.17823	9.08	-0.2668	136	19	enet	0.19	3.7e-19	-0.225	0.82228
PHF3	6	64345725	64489229	0.0518	rs321494	1.93	rs1322416	0.039856	-3.6	-0.1896	60	4	enet	0.038	0.00049	-0.2219	0.82439
PDE4C	19	18318771	18366229	0.1002	rs2112176	2.38	rs172043	0.08636	5.33	-0.0747	133	7	enet	0.055	0.00021	-0.2216	0.8246
BCKDHA	19	41884215	41930910	0.2086	rs2231943	-1.79	rs4803464	0.03133	3.73	-0.4973	74	14	enet	0.062	5.3e-07	-0.22095	0.8251
WARS2	1	119573839	119683294	0.42	rs6428801	1.851	rs12029198	0.25437	-10.01	0.789	124	22	enet	0.29	1.2e-29	-0.21767	0.8277
KIAA1279	10	70748487	70776738	0.1642	rs1539163	-2.66	rs2487707	0.17	-8.32	0.3826	93	8	enet	0.18	1.8e-18	-0.2173	0.82795
GSTT2B	22	24299601	24303373	0.5268	rs5760090	2.22	rs2739338	0.491597	13.66	-0.76613	75	24	enet	0.63	2.5e-82	0.217	0.82818
SIDT1	3	113251143	113348425	0.3326	rs17258900	-1.82	rs13074313	0.134413	6.8	0.3459	114	15	enet	0.22	1e-19	0.216	0.829
CDC37L1	9	4679559	4708398	0.0822	rs7867811	2.912	rs445684	0.06405	-5.21	0.1554	140	10	enet	0.043	2.8e-05	-0.21525	0.82958
PDF	16	69362524	69364498	0.0917	rs16958751	2.13	rs877534	0.13694	7.48	-0.2284	65	4	enet	0.12	2e-12	-0.213679	0.8308
SH3BGRL3	1	26605667	26608007	0.0539	rs12732022	-3.127	rs4659419	0.00143	3.74	0.6646	124	18	enet	0.024	0.0015	-0.21325	0.8311
MGMT	10	131265448	131566271	0.6087	rs8217	-2.52	rs1008982	0.225	-9.27	-0.49794	286	73	enet	0.46	2.2e-52	0.2132	0.83116
TELO2	16	1543345	1560458	0.0758	rs2235580	2.29	rs932391	0.00261	-3.48	0.7893	110	12	enet	0.028	0.0015	-0.212864	0.8314
NAV1	1	201592411	201796102	0.0594	rs511201	-2.351	rs481530	0.02913	3.79	0.2531	192	16	enet	0.0049	0.092	-0.21232	0.8319
HLCS	21	38123189	38362536	0.1036	rs2250702	3.3	rs1235344	0.00956	-4.55	0.22836	211	27	enet	0.069	2.1e-07	0.2108	0.8331
PPM1F	22	22273793	22307209	0.0526	rs6000509	-1.92	rs240054	0.033617	-4.83	0.04726	115	15	enet	0.036	0.00013	0.2106	0.8332
DDAH1	1	85784164	86043933	0.0962	rs11161557	-2.498	rs648310	0.04566	-5.56	-0.3318	255	22	enet	0.092	1.1e-09	0.21035	0.8334
ADH5	4	99992132	100009952	0.1864	rs1230190	-2.78	rs6827292	0.066172	-6.21	-0.639	132	20	enet	0.099	2.3e-10	0.210075	0.833609
CAND2	3	12837971	12913415	0.5808	rs17037462	-2.06	rs4642101	0.461632	-13.08	-0.5137	112	41	enet	0.51	9e-60	0.2094	0.8341
NPM2	8	21881636	21894408	0.3242	rs7014851	2.65	rs900781	0.00282	3.57	0.1138	89	17	enet	0.076	6e-08	0.20892	0.83451
LYRM2	6	90277863	90348472	0.2322	rs7766304	-2.32	rs34012596	0.234634	-8.33	0.0172	111	4	enet	0.21	6.7e-17	0.20859	0.83477
RHPN2	19	33469499	33555794	0.0544	rs10403940	2.23	rs1981818	0.06198	-5.02	0.1926	118	7	enet	0.039	0.00094	-0.20764	0.8355
ADHFE1	8	67342420	67383836	0.5363	rs11778287	1.87	rs1030420	0.4124	12.46	-0.885	73	15	enet	0.54	3.2e-65	0.20639	0.83649
CES1	16	55836763	55867249	0.2016	rs42460	2.29	rs11076120	0.1291	7.09	0.0883	118	31	enet	0.14	4.8e-14	-0.205826	0.8369
CORO1C	12	109038885	109125372	0.1745	rs732742	1.782	rs1861642	0.123212	-7.97	-0.5146	129	30	enet	0.17	7.8e-17	0.20412	0.83826
QRSL1	6	107077453	107116292	0.098	rs12525436	3.04	rs898896	0.043567	6.01	1.1079	160	13	enet	0.093	8.4e-10	0.20409	0.83829
OXSR1	3	38206580	38296979	0.1524	rs196364	2.16	rs7744	0.110191	-6.52	-0.2798	92	8	enet	0.094	6.7e-10	0.2039	0.8384
ABHD10	3	111697857	111712210	0.204	rs11719077	2.9	rs17429033	0.216876	-9.11	-0.0997	157	28	enet	0.2	1.1e-19	0.2033	0.83889
IGFBP7	4	57896939	57976551	0.0645	rs7687767	1.87	rs1714004	0.068279	-5.38	-0.0111	179	10	enet	0.062	8.4e-07	-0.203062	0.839086
CWF19L1	10	101992055	102027437	0.1539	rs11557934	-1.89	rs11597086	0.199	8.49	-0.10636	107	8	enet	0.17	1.1e-16	-0.2029	0.83924
COQ9	16	57481337	57495187	0.0694	rs7203634	2.1	rs223877	0.07502	6.13	0.3795	105	15	enet	0.089	2.8e-09	-0.200656	0.841
CPNE4	3	131252399	132004254	0.1133	rs1351230	2.76	rs1320900	0.043336	-4.92	-0.3486	537	22	enet	0.041	4.3e-05	0.2005	0.84106
MAPK10	4	86936276	87515284	0.0583	rs17449015	3.47	rs2282598	0.030786	4.36	-0.4652	253	16	enet	0.045	2e-05	-0.200433	0.841142
SUCLG2	3	67410884	67705038	0.1309	rs17195063	2.89	rs17806888	0.048679	-5.31	-0.8756	258	15	enet	0.075	3.6e-08	-0.2004	0.84119
ENDOG	9	131580753	131584956	0.0599	rs16930760	-2.327	rs2997922	0.05566	-5.14	0.0432	58	10	enet	0.05	1.7e-05	-0.20001	0.84147
TGOLN2	2	85545147	85555548	0.0719	rs723465	3.152	rs4247303	0.136	-7.31	-0.0537	112	3	enet	0.12	2e-12	0.1994	0.8419
PLCB1	20	8112824	8949003	0.101	rs10485722	-3.62	rs3923472	0.00146	-3.54	-1.6155	653	52	enet	0.029	0.00057	0.19832	0.8428
GNA12	7	2767746	2883958	0.0815	rs3735119	-2.06	rs208358	0.0801	-5.79	-0.0817	165	5	enet	0.072	7.9e-08	0.1978	0.8432
ACAP2	3	194995465	195163807	0.0594	rs1114507	3.56	rs6791943	0.013459	4.53	0.0555	115	7	enet	0.029	0.00049	0.1974	0.8435
ACADM	1	76190036	76253260	0.1896	rs2047435	1.427	rs11161521	0.24205	9.68	-0.5967	110	23	enet	0.3	9.7e-31	-0.196	0.8446
SNX32	11	65601112	65624367	0.2854	rs7119612	-2.07	rs2231884	0.222	9.68	0.6538	87	29	enet	0.23	1.5e-23	0.19567	0.84487
CYB5R2	11	7686331	7698453	0.0801	rs11607941	2.83	rs1073484	0.00395	-3.3	-0.739	162	31	enet	-0.0023	0.71	0.19489	0.84548
CRELD2	22	50311815	50321188	0.3293	rs8139422	-2.46	rs7410773	0.048257	-5.02	0.27789	46	5	enet	0.073	2.6e-07	-0.1948	0.84553
GPX4	19	1103936	1106787	0.296	rs11880562	2.33	rs4807542	0.19984	8.73	-0.2855	82	33	enet	0.25	5.1e-25	-0.1947	0.8456
HTT	4	3076408	3245676	0.0484	rs363075	2.14	rs2857839	-0.002025	3.73	0.9534	138	16	enet	0.0075	0.05	0.194433	0.845837
FAM151B	5	79783788	79838382	0.0888	rs248999	2.15	rs17664442	0.069075	4.53	-0.4159	100	12	enet	0.046	0.00027	0.1938	0.8464
ARHGAP32	11	128834955	129149219	0.0352	rs3740829	-1.76	rs10893942	0.0336	-4.6	0.2884	235	8	enet	0.017	0.0063	-0.19325	0.84676
KSR1	17	25783670	25953461	0.0713	rs7208616	1.96	rs940015	-0.002623	-3.2	1.6725	132	8	enet	0.0061	0.07	-0.19239	0.8474
GUCY1A3	4	156587863	156653501	0.1037	rs4370087	2.93	rs3796582	0.00937	3.85	-0.1638	135	22	enet	0.027	0.00078	0.19165	0.848016
OSTM1	6	108362613	108487058	0.0281	rs1001143	2.97	rs9386694	0.037129	4.33	-0.3498	117	8	enet	0.02	0.004	-0.19129	0.8483
WIPI1	17	66417089	66453654	0.1436	rs11653260	-2.06	rs918167	0.105139	7.56	0.0852	113	16	enet	0.2	2.7e-18	-0.18988	0.8494
SFXN5	2	73169165	73302747	0.1282	rs6755318	-2.746	rs1048704	0.106	6.67	-0.163	100	7	enet	0.1	1.5e-10	-0.1895	0.8497
PTRH1	9	130455257	130487152	0.0427	rs7033913	1.751	rs504434	0.01711	3.66	0.2384	84	5	enet	0.019	0.0085	0.18871	0.85032
FABP3	1	31838472	31849697	0.0636	rs10914387	2.065	rs17495262	0.05567	-5.58	-0.4724	92	9	enet	0.053	3.6e-06	0.18854	0.8505
ORAI2	7	102073553	102097268	0.0644	rs11764446	2.6	rs7801498	0.0256	-4.17	0.3085	41	9	enet	0.03	0.0069	-0.1884	0.8506
OPA3	19	46030685	46105470	0.0302	rs12608710	2.73	rs8112209	-0.00104	-3.55	0.7566	105	9	enet	0.0085	0.041	-0.18824	0.8507
PAM16	16	4381550	4405608	0.1853	rs4786480	2.68	rs11989	0.00841	3.5	1.0688	71	14	enet	0.059	9.9e-07	0.187327	0.8514
TANGO2	22	20004537	20053449	0.1936	rs11541479	-2.17	rs2008591	0.120304	7.27	0.79086	180	27	enet	0.11	1.3e-11	0.1871	0.85155
NT5E	6	86159809	86205500	0.2099	rs586364	-2.26	rs4373339	0.19961	8.73	-0.0484	96	18	enet	0.26	1e-26	-0.18661	0.85196
ETHE1	19	44010871	44031396	0.2157	rs2682592	2.73	rs2102954	0.16759	-8.14	-0.5326	111	15	enet	0.21	1.3e-21	0.18623	0.8523
TMEM51	1	15479028	15546976	0.1145	rs477590	-2.852	rs742668	0.0841	-5.66	0.5031	189	11	enet	0.078	9.3e-08	-0.18584	0.8526
PRMT3	11	20409076	20530840	0.0401	rs4923013	2.35	rs16906047	0.00182	3.6	-0.0108	169	15	enet	-0.00099	0.42	-0.18424	0.85382
TNC	9	117782806	117880536	0.0499	rs1591421	2.86	rs10817715	0.03849	-4.27	-0.0516	231	14	enet	0.018	0.0049	-0.18344	0.85445
RABGGTB	1	76251879	76260764	0.0279	rs2047435	1.427	rs2275378	0.02395	-4.05	-0.2668	90	9	enet	0.0051	0.088	0.18165	0.8559
CARM1	19	10982189	11033453	0.084	rs8102648	-2.11	rs12460421	0.06495	5.24	-0.0936	70	5	enet	0.044	2.6e-05	-0.18157	0.8559
MKRN1	7	140152840	140179369	0.2001	rs6464833	1.92	rs12155423	0.115	-6.63	-0.2445	96	14	enet	0.1	1.2e-10	-0.181	0.8564
NIPSNAP3B	9	107526438	107539738	0.3299	rs7043099	2.403	rs10820726	0.44691	-13.43	0.244	133	11	enet	0.47	3.6e-53	-0.17881	0.85809
GDAP1	8	75233365	75401107	0.1021	rs4738442	2.24	rs16938888	0.06685	5.49	-0.4841	146	22	enet	0.062	6.1e-07	-0.17874	0.85814
GNB1L	22	19770747	19842462	0.16	rs5748396	2.29	rs2073762	0.124405	7.29	-0.30458	153	20	enet	0.15	9.4e-15	-0.1775	0.85909
KALRN	3	123798870	124445172	0.0597	rs6438822	-3.18	rs1532668	0.01678	4.23	-0.0381	450	12	enet	0.026	0.00092	-0.1775	0.85912
ARMC6	19	19144384	19170563	0.3556	rs7257072	-2.27	rs7253352	0.00438	-2.98	1.4585	70	34	enet	0.063	4.9e-07	-0.17729	0.8593
ITGAM	16	31271311	31344213	0.0254	rs1140195	-1.54	rs2359661	0.02985	-4.43	-0.0343	76	8	enet	0.039	6.9e-05	0.176124	0.8602
FER	5	108083523	108532542	0.0884	rs10042569	2.19	rs6594341	0.023889	4.25	0.09	222	23	enet	0.02	0.0061	0.1759	0.8603
PARS2	1	55222571	55230187	0.136	rs689258	2.852	rs17515141	0.0943	-6.07	-1.0767	133	48	enet	0.076	3e-08	-0.17518	0.8609
DCK	4	71858255	71896631	0.16	rs10518083	-2.02	rs6826930	0.114711	-7.22	0.3873	63	9	enet	0.13	5.9e-13	0.175076	0.86102
POGLUT1	3	119187785	119213555	0.1133	rs12496520	-3.1	rs9872589	0.070632	-5.54	-0.0932	143	15	enet	0.077	4.3e-08	-0.1746	0.86141
GPD1L	3	32147181	32210205	0.2198	rs11707121	2.77	rs6784980	0.190581	8.69	0.3918	120	9	enet	0.14	2.2e-14	0.1731	0.8626
HEXDC	17	80376194	80400521	0.2368	rs11077994	-2.01	rs1141463	0.057944	4.23	-0.629	88	20	enet	0.048	0.00032	-0.1728	0.8628
LRP4	11	46878419	46940193	0.0708	rs2903517	-1.87	rs6485702	0.0146	4	0.7075	66	13	enet	0.03	0.00045	-0.17216	0.86331
PDLIM2	8	22435792	22455538	0.3407	rs4872512	3.03	rs3735894	0.11427	-7.13	-0.6761	126	31	enet	0.15	1.5e-15	-0.17135	0.86395
ALDH18A1	10	97365696	97416463	0.3445	rs11188337	-2.97	rs2275272	0.227	-9.47	0.06008	157	29	enet	0.29	1.9e-29	-0.171	0.86425
TRPT1	11	63991271	63993726	0.1001	rs11231735	2.9	rs1544538	0.0793	4.64	-0.0635	68	9	enet	0.07	1.4e-05	-0.17018	0.86487
RAD23B	9	110045418	110094475	0.2088	rs947125	-2.836	rs17196438	0.00268	3.81	-1.397	147	31	enet	0.049	8.4e-06	0.16913	0.8657
CAPN5	11	76777979	76837201	0.1013	rs4945151	2.17	rs7926995	0.0304	4.14	-0.5358	128	18	enet	0.036	0.00011	0.1684	0.86627
ENDOD1	11	94822974	94865809	0.0853	rs964039	-2.4	rs641330	0.0064	-3.63	-0.0944	132	27	enet	-0.0017	0.56	-0.16675	0.86757
CERS4	19	8271620	8327305	0.1353	rs10409055	-2.18	rs36259	0.09275	5.65	-0.2815	97	9	enet	0.088	1.9e-08	0.16645	0.8678
GSTM5	1	110254864	110318050	0.4892	rs7542853	-3.49	rs3754446	0.4053	-12.37	0.2328	116	30	enet	0.51	1.3e-59	-0.16464	0.8692
CACNA2D3	3	54156574	55108584	0.133	rs13086234	-2.97	rs750379	0.05146	4.58	0.2781	690	25	enet	0.022	0.0021	0.1629	0.87057
SBF1	22	50883429	50913454	0.119	rs6010129	-2.12	rs5771040	0.063837	-5.05	0.00718	99	12	enet	0.046	1.5e-05	-0.1628	0.87064
TMEM43	3	14166440	14185179	0.19	rs3964375	1.66	rs3796308	0.073624	-5.37	-0.6121	99	33	enet	0.053	5.3e-06	-0.1592	0.87352
PDE2A	11	72287185	72385635	0.0672	rs4943997	2.58	rs1864323	0.00531	-3.78	0.9238	149	14	enet	0.009	0.037	-0.15804	0.87443
USP8	15	50716577	50793280	0.034	rs4774565	-1.8	rs1060599	0.00867	-3.84	0.0207	107	18	enet	0.0081	0.045	-0.157	0.8749
GDPD1	17	57297828	57353328	0.048	rs7214098	1.7	rs11079369	0.0666	5.54	0.132	80	8	enet	0.056	2.1e-06	0.15712	0.8751
CCDC25	8	27590835	27630170	0.0522	rs2280931	-2.04	rs9797	0.01368	4.48	0.0272	150	32	enet	0.014	0.013	-0.1557	0.87627
FAHD1	16	1876968	1890208	0.0499	rs2906912	-1.72	rs1178436	0.04105	-5.18	0.4159	122	16	enet	0.059	1.1e-06	0.155494	0.8764
TMEM70	8	74884672	74895018	0.121	rs11774036	2.59	rs12676883	0.08205	5.75	1.0442	63	17	enet	0.097	1.2e-09	0.15502	0.87681
SLC14A1	18	43304092	43332485	0.321	rs12454702	-2.19	rs10853535	0.185841	8.74	0.556	170	23	enet	0.3	2e-29	0.155	0.877
MCTP1	5	94039446	94620279	0.0843	rs1948862	2.33	rs2112450	0.082844	-5.83	0.6408	343	9	enet	0.1	9.5e-11	0.1544	0.8773
SNX6	14	35030300	35099389	0.0708	rs12050472	1.49	rs7161203	0.066767	-5.82	-0.1061	95	16	enet	0.083	7.8e-09	-0.15431	0.87736
CMPK1	1	47799469	47844511	0.672	rs12083555	1.749	rs7555040	0.13949	-7.45	0.7675	85	47	enet	0.13	5e-13	0.15403	0.8776
ALG1	16	5083703	5137380	0.3285	rs7202838	2.53	rs7190704	0.02223	-4.39	-0.4417	98	29	enet	0.098	4.2e-10	0.153813	0.8778
H1F0	22	38201114	38203442	0.032	rs8139381	1.52	rs5756825	0.001011	3.22	-0.04919	58	18	enet	-0.0014	0.49	0.1525	0.87876
TMEM229A	7	123670973	123673523	0.128	rs9918670	-2.08	rs10231282	0.0749	4.95	-0.781	64	7	enet	0.067	6.3e-05	-0.1518	0.8794
EPM2A	6	145822719	146057160	0.1631	rs7773601	-1.86	rs12197582	0.022195	4.11	1.1051	120	14	enet	0.047	1.2e-05	0.15035	0.88049
ACADVL	17	7120444	7128592	0.0707	rs12951306	-2.16	rs446994	-0.001727	3.4	-0.8738	77	19	enet	-0.0027	0.99	0.14917	0.8814
EIF2A	3	150264465	150302029	0.0671	rs10513368	2.07	rs17280260	0.015611	4.01	-1.1019	93	18	enet	0.04	5.7e-05	-0.1485	0.88195
RNMTL1	17	685513	695749	0.1557	rs3744743	2.44	rs3087833	0.097047	-6.26	-0.1644	101	14	enet	0.12	7.3e-12	0.14767	0.8826
PLEKHA6	1	204187979	204346793	0.0966	rs4951059	-2.079	rs4951056	0.00181	-4.08	-0.8711	249	8	enet	0.04	5.2e-05	0.14546	0.8844
ASPH	8	62413116	62627155	0.0545	rs7846572	-2.06	rs6471960	0.0128	4.34	-0.2965	195	12	enet	0.025	0.0011	-0.14511	0.88463
UHRF1BP1L	12	100422233	100536626	0.1071	rs12371930	-3.465	rs7962975	-0.000869	2.71	0.6165	108	24	enet	0.0089	0.037	-0.14349	0.8859
SLC4A8	12	51785101	51902980	0.0365	rs4761936	1.666	rs12366428	0.031437	4.22	-0.1404	138	7	enet	0.029	0.00051	0.14288	0.88639
PDLIM5	4	95373037	95589377	0.1234	rs12642449	-1.57	rs2452600	0.079878	-5.81	0.5461	148	19	enet	0.065	3e-07	-0.140391	0.888351
WDFY1	2	224720433	224810104	0.0728	rs16865241	2.347	rs16865390	0.0182	4.34	-0.2844	140	37	enet	0.037	0.0001	0.1397	0.8889
REEP6	19	1491165	1497926	0.138	rs2656851	-1.95	rs2656885	0.11503	-6.49	0.6359	48	13	enet	0.1	7.8e-10	0.13938	0.8892
PLOD2	3	145787227	145881440	0.0766	rs7628805	2.32	rs1449453	0.036352	-3.5	0.1029	122	8	enet	0.063	0.00015	0.1379	0.89034
CHI3L1	1	203148059	203155877	0.0964	rs2486072	-1.6	rs946263	0.04539	-4.27	-0.0837	131	27	enet	0.037	0.001	0.13727	0.8908
DISP2	15	40650436	40663257	0.0788	rs11630119	-2.44	rs16970633	0.06463	4.64	-0.0663	99	7	enet	0.051	3.6e-05	-0.137	0.89133
NDUFB9	8	125551344	125580751	0.1012	rs6989466	-2.51	rs4527852	0.12565	-7	-0.1485	131	7	enet	0.095	6.3e-10	0.13657	0.89137
ALDH5A1	6	24495080	24537435	0.203	rs2273606	-2.54	rs7775073	0.206914	-9.13	0.2179	185	16	enet	0.21	5.8e-21	-0.13654	0.89139
SNX25	4	186125391	186291339	0.0564	rs11734260	2.58	rs3112911	0.058467	4.8	-1.013	135	6	enet	0.04	6.9e-05	-0.13637	0.891529
HYI	1	43916824	43919660	0.3343	rs12405532	-1.247	rs6954	0.22543	9.26	0.3293	77	15	enet	0.26	1.2e-26	0.13609	0.8917
CSE1L	20	47662849	47713489	0.1231	rs2273102	1.46	rs1556876	0.07834	-6.7	-0.36823	79	9	enet	0.14	2.7e-14	-0.13533	0.8923
AMZ2	17	66243715	66253297	0.4742	rs7210814	-1.73	rs3213690	0.453294	-12.87	-0.2564	83	13	enet	0.44	7.2e-48	0.13482	0.8928
MRPL10	17	45900638	45908900	0.2458	rs16949270	1.92	rs3209	0.324011	-11.21	-0.3388	101	15	enet	0.33	5.5e-34	0.13402	0.8934
GYS1	19	49471382	49496567	0.1376	rs8112951	1.78	rs1039442	0.06678	5.34	-0.7797	86	10	enet	0.072	7.5e-08	-0.13401	0.8934
AGPAT3	21	45285067	45406417	0.0766	rs2838418	2.1	rs7276207	0.0426	4.62	0.26338	122	5	enet	0.033	0.00021	0.1331	0.8941
ABCB8	7	150725510	150744869	0.2667	rs2968854	-2.21	rs11770520	0.174	-8.25	0.5431	101	16	enet	0.23	7.8e-23	-0.1327	0.8944
NT5C2	10	104845940	104953056	0.0391	rs17115419	-1.92	rs12764154	0.00192	3.54	0.79302	95	6	enet	0.013	0.017	0.1325	0.89457
NIF3L1	2	201754050	201768655	0.0463	rs4672951	1.352	rs11894842	0.0284	4.08	0.6098	53	12	enet	-0.00084	0.41	-0.1321	0.8949
ORC4	2	148687968	148779147	0.0332	rs41477845	-1.359	rs12105745	0.0166	-4.07	-0.6947	62	13	enet	0.024	0.0026	-0.1318	0.8952
PRPSAP1	17	74305567	74380602	0.0977	rs447921	2.59	rs8072202	0.005029	-3.6	0.9809	122	29	enet	0.01	0.027	-0.12912	0.8973
TXNRD3	3	126290622	126373998	0.0978	rs11718344	1.95	rs708908	-0.00378	3.63	-0.8331	139	11	enet	0.0035	0.17	-0.1283	0.89795
LACTB2	8	71547553	71581409	0.0996	rs16937074	-2.18	rs2290702	0.13396	7.22	0.2255	67	8	enet	0.14	1.3e-14	-0.12794	0.89819
TXNDC5	6	7881483	8026646	0.0576	rs1620656	-2.74	rs9505293	0.032778	4.36	-0.1733	236	8	enet	0.014	0.012	-0.12712	0.89885
TMED5	1	93615299	93646285	0.046	rs2249590	-1.759	rs1060622	0.06253	4.92	-0.2642	74	13	enet	0.055	5.3e-06	0.12635	0.8995
NUMB	14	73741815	73930348	0.0461	rs17182398	2.25	rs177378	0.016077	-4.01	-0.5083	127	17	enet	0.011	0.023	0.1263	0.8995
LMCD1	3	8543393	8609805	0.0837	rs4686281	2.35	rs9810512	0.048787	-5.53	0.4771	202	11	enet	0.051	6.9e-06	0.1245	0.90091
EPDR1	7	37723446	37991543	0.134	rs1975639	-2.53	rs12671182	0.0595	4.85	-0.1102	280	18	enet	0.049	8.2e-06	0.1243	0.9011
ZC2HC1A	8	79578282	79632000	0.0544	rs16905851	2.07	rs2369440	0.09396	6.1	0.1145	82	10	enet	0.086	3.9e-09	0.12426	0.90111
FXN	9	71650175	71715094	0.2677	rs11145330	-2.095	rs7857635	0.08652	-6.86	-0.1972	142	21	enet	0.21	6e-21	-0.12421	0.90115
SEC23B	20	18488137	18542059	0.0625	rs4814768	-2.49	rs2247746	0.03925	4.37	0.24918	109	7	enet	0.026	0.0012	-0.12359	0.9016
SLC39A12	10	18240768	18332221	0.1473	rs2488137	1.8	rs2165899	0.0381	-4.73	-0.38476	141	33	enet	0.066	3.5e-07	-0.1231	0.90203
BNIP1	5	172571445	172591390	0.252	rs6873973	2.73	rs35387209	0.264224	-10.1	-0.046	93	11	enet	0.26	3.5e-26	-0.1202	0.9043
CD2AP	6	47445525	47594999	0.0598	rs7765204	-1.89	rs9381563	0.008021	3.65	-0.9085	146	15	enet	0.033	0.00037	-0.12012	0.90439
MBOAT7	19	54677107	54693733	0.0632	rs254262	-3.67	rs36655	0.0187	3.75	0.0291	93	8	enet	0.011	0.023	-0.11998	0.9045
ANXA3	4	79472673	79531597	0.1436	rs17470289	-2.88	rs1472365	0.066946	5.19	0.3236	149	11	enet	0.085	5.3e-09	0.119611	0.904791
ACTR1B	2	98272431	98280570	0.5135	rs6760008	-1.243	rs11692435	0.259	-10.01	0.0999	42	15	enet	0.29	5.9e-30	-0.1195	0.9049
NDUFA6	22	42481529	42486959	0.0944	rs2142694	2.69	rs5751204	0.104117	-6.53	-1.07652	61	11	enet	0.11	3.5e-11	0.1188	0.90547
GTPBP10	7	89964537	90020769	0.2861	rs12704539	2.39	rs42659	0.32	10.83	0.137	116	14	enet	0.39	1.2e-40	0.1174	0.9065
SNX16	8	82711816	82755101	0.0969	rs10100803	2.76	rs1817107	0.05927	4.48	-0.5009	102	19	enet	0.057	1.3e-05	0.11587	0.90776
TRPM4	19	49660998	49715093	0.1219	rs2278405	3.94	rs10410857	-0.00407	-2.84	0.3348	94	28	enet	0.0092	0.085	-0.11553	0.908
GCLM	1	94350761	94374966	0.0634	rs4847195	2.585	rs11165030	0.03781	-4.54	-0.0336	103	8	enet	0.059	1e-06	-0.11534	0.9082
PLEKHA1	10	124134212	124191867	0.0418	rs11200559	-2.44	rs10510110	0.0397	-4.27	-0.01139	181	6	enet	0.0093	0.034	0.1152	0.90829
HSCB	22	29138019	29153503	0.0537	rs6005843	2.85	rs714191	-0.001077	-3.23	0.81314	63	24	enet	0.0039	0.12	-0.1141	0.90917
PARP10	8	145051321	145086940	0.056	rs4977189	1.88	rs11989052	0.04468	4.25	0.5206	67	7	enet	0.058	6.4e-05	0.11375	0.90944
EGFR	7	55086714	55324313	0.068	rs917880	-2.91	rs763317	0.00489	-4.3	-0.4915	216	10	enet	0.038	8.8e-05	-0.1128	0.9102
KIAA0391	14	35591052	35743271	0.0632	rs2415257	2.47	rs11156878	0.040829	-3.77	0.2338	130	9	enet	0.044	0.00015	0.11209	0.91075
HINT3	6	126277927	126301387	0.0208	rs9491533	1.68	rs4897166	0.027373	-3.66	0.2993	61	7	enet	0.02	0.0036	-0.11203	0.9108
MGST1	12	16500076	16762193	0.3535	rs16912030	-2.506	rs2239675	0.063304	6.29	-0.4208	184	29	enet	0.2	4.2e-20	-0.11202	0.91081
NT5C	17	73126320	73127890	0.1356	rs11658337	2	rs729405	0.002647	3.99	-0.3868	66	17	enet	0.029	0.00056	-0.11186	0.9109
NT5DC3	12	104164231	104234975	0.3229	rs697209	2.069	rs3751204	0.166461	-8.12	-0.2394	256	33	enet	0.25	1.2e-25	-0.11151	0.91121
MTFMT	15	65294845	65321977	0.1239	rs7178748	2.5	rs4776654	0.01089	3.56	-1.0568	75	8	enet	0.051	1.5e-05	-0.108	0.91367
HDDC2	6	125541108	125623282	0.5247	rs7756906	-2.08	rs987168	0.534145	-14.19	0.3818	136	34	enet	0.56	4e-69	0.10819	0.91385
COG6	13	40229764	40365802	0.0722	rs7328533	-2.1	rs9548846	0.015536	3.4	-0.3162	153	24	enet	0.018	0.0049	-0.1063	0.91535
HIP1R	12	123319000	123347507	0.1978	rs2656815	-2.609	rs11060180	0.077262	5.51	0.694	65	11	enet	0.078	2.3e-08	0.10551	0.91597
SH3GL2	9	17579080	17797127	0.0894	rs3824389	-2.15	rs10756910	0.00207	4.32	0.6014	297	21	enet	0.0047	0.097	-0.10542	0.91604
DAGLB	7	6448757	6523821	0.1608	rs836524	2.64	rs836534	0.0546	-6.2	-0.1718	105	23	enet	0.098	3e-10	-0.1054	0.9161
AGPAT5	8	6565878	6617184	0.0783	rs744442	1.83	rs13281818	0.03911	-3.96	0.1804	190	11	enet	0.04	5.5e-05	-0.1048	0.91653
FECH	18	55215515	55254004	0.6413	rs4940797	-2.79	rs2272783	0.30878	-10.91	-0.259	160	18	enet	0.35	1e-36	0.104	0.9175
TARSL2	15	102193801	102264807	0.1073	rs992215	1.73	rs7495447	0.14248	7.99	0.1592	104	15	enet	0.13	2.7e-13	-0.103	0.91803
ARNT2	15	80696692	80890278	0.0583	rs3848170	2.29	rs3901896	0.06678	5.19	0.2222	200	4	enet	0.062	7.6e-07	0.102	0.91905
PPP3CC	8	22298332	22398652	0.0792	rs4872512	3.03	rs2469747	0.14198	-7.87	-0.1009	160	9	enet	0.14	8.4e-14	0.10137	0.91925
GSTM2	1	110210644	110252171	0.4759	rs7542853	-3.49	rs3754446	0.29993	-10.67	0.2328	108	43	enet	0.43	1.1e-47	-0.10022	0.9202
KCTD10	12	109886461	109915349	0.0485	rs731178	-1.47	rs6663	0.01262	3.98	0.9365	120	4	enet	0.032	0.00029	0.09956	0.92069
CDC42BPB	14	103398716	103523799	0.0648	rs7155575	2.73	rs1190234	0.030647	4.97	-0.4643	99	10	enet	0.051	5.2e-06	-0.09878	0.92131
C5orf22	5	31532373	31555165	0.0989	rs7712436	2.41	rs4867350	-0.001812	-2.71	0.3015	111	24	enet	0.037	0.00017	-0.0984	0.9216
SRSF9	12	120899471	120907596	0.2775	rs2859287	-1.412	rs11065126	0.128219	-7.3	-0.2035	82	6	enet	0.12	2.9e-12	-0.09818	0.92179
HAGH	16	1845621	1877195	0.3143	rs2906912	-1.72	rs10500323	0.30768	10.82	0.5467	134	12	enet	0.34	4e-36	0.098107	0.9218
HINT1	5	130494720	130507428	0.0641	rs6890410	-1.42	rs1422661	0.076434	5.87	-0.4131	71	10	enet	0.077	2.8e-08	-0.0979	0.922
FLNC	7	128470431	128499328	0.0827	rs4731523	2.74	rs7797420	0.00315	3.63	-0.0733	96	30	enet	0.022	0.0022	0.0958	0.9237
DAB2IP	9	124329336	124547809	0.072	rs585260	-2.548	rs1571801	0.02308	-3.95	2.1352	176	11	enet	0.045	2.2e-05	0.09409	0.92504
XYLB	3	38388251	38462839	0.0451	rs17733255	-2.52	rs196375	0.004121	-3.82	-0.3797	131	10	enet	0.017	0.024	0.0939	0.92517
DLG1	3	196769431	197026171	0.2138	rs1802668	1.98	rs383443	0.046943	-5.98	0.8302	209	17	enet	0.16	2.8e-16	-0.0932	0.92576
SOD2	6	160090089	160183561	0.1537	rs12204454	-2.74	rs9365085	0.160339	8.03	0.3185	130	8	enet	0.16	2.9e-16	-0.09305	0.92586
NMNAT3	3	139279022	139396859	0.3752	rs10439957	2.35	rs16849220	0.088015	7.46	0.7783	163	33	enet	0.35	1.3e-37	0.0929	0.92595
CHMP3	2	86730554	86948245	0.031	rs938486	2.521	rs17027270	0.0227	3.68	0.0642	139	12	enet	0.0085	0.041	0.0924	0.9264
RGS6	14	72399156	73030654	0.1832	rs7153171	3.18	rs2238284	0.108891	-6.8	0.7428	551	34	enet	0.13	1.2e-13	0.09116	0.92736
THSD7A	7	11409984	11871824	0.1222	rs9785045	3.04	rs1526554	0.00705	4.23	-1.7473	465	32	enet	0.0038	0.12	0.0903	0.9281
MRS2	6	24403153	24425810	0.3311	rs2273606	-2.54	rs1321820	0.13957	7.81	1.148	141	20	enet	0.26	3e-24	0.08964	0.92858
MX1	21	42792231	42831141	0.0675	rs3761374	-2.26	rs469066	0.066	-5.84	-0.12255	164	9	enet	0.064	4.1e-07	-0.0892	0.9289
PITRM1	10	3179920	3215003	0.4635	rs7923030	-3.49	rs4880592	0.363	-11.74	0.12667	202	40	enet	0.55	4.5e-68	0.0874	0.93033
TTC37	5	94799599	94890711	0.0691	rs6870030	2.31	rs3822617	0.045693	-4.86	0.184	122	12	enet	0.018	0.0047	-0.087	0.9307
MSMO1	4	166248775	166264312	0.0415	rs6536912	1.97	rs12513198	-0.000791	3.52	0.6205	100	8	enet	0.012	0.026	-0.08684	0.930799
GTF3C3	2	197627756	197664449	0.0536	rs17199088	0.554	rs3806507	0.0507	-4.42	0.0626	63	12	enet	0.03	0.002	-0.0857	0.9317
STX1A	7	73113536	73134002	0.0389	rs799161	-2.28	rs941297	0.00528	3.8	-1.2599	74	17	enet	0.023	0.0018	-0.0853	0.932
GOSR2	17	45000483	45105003	0.0427	rs8080126	-2.83	rs17676978	0.015101	-4.17	-0.9369	113	15	enet	0.027	0.0008	-0.08494	0.9323
ALDH4A1	1	19197926	19229275	0.2067	rs11261070	3.393	rs9426794	0.15938	7.87	-0.8944	105	28	enet	0.16	2.4e-16	-0.08475	0.9325
IQCB1	3	121488610	121553926	0.0801	rs1523519	-1.65	rs6767409	0.040459	4.82	-0.3264	105	3	enet	0.03	0.0033	0.0842	0.93294
TSFM	12	58176372	58201854	0.1111	rs7311632	-0.994	rs10877019	0.231049	-9.59	0.2804	83	16	enet	0.21	4.3e-21	-0.08366	0.93333
PAPLN	14	73704205	73741348	0.0619	rs362344	1.93	rs177374	0.006993	3.66	-0.1446	83	17	enet	0.025	0.0014	0.08347	0.93348
NUP210	3	13357737	13461809	0.0705	rs6762045	-2.32	rs9874760	0.047966	4.5	0.3255	148	24	enet	0.03	0.00042	0.0823	0.93442
BID	22	18216906	18257536	0.0488	rs5992128	-3.14	rs181399	0.002846	-3.85	-0.88404	132	11	enet	0.0015	0.22	-0.0818	0.93479
TYW5	2	200794698	200820459	0.025	rs281765	-1.543	rs7569510	0.0194	-3.79	-0.1059	75	9	enet	0.0052	0.1	0.0811	0.9354
DCAKD	17	43100708	43138473	0.0671	rs3024272	1.6	rs6503410	0.017086	4.04	-0.2722	116	13	enet	0.035	0.00014	0.08045	0.9359
LRIG1	3	66429221	66551687	0.0277	rs17777720	-1.89	rs13434228	0.012404	-4.01	0.179	119	4	enet	0.0017	0.2	-0.0804	0.93592
PDIA4	7	148700154	148725733	0.1564	rs1676910	-1.64	rs12534095	0.226	9.44	-0.2862	64	13	enet	0.2	9.8e-20	-0.0784	0.9375
GLRX3	10	131934663	131982785	0.0975	rs7095590	-3.09	rs11017104	0.095	-6.09	-0.03215	154	15	enet	0.072	7.8e-08	0.0775	0.93823
SSBP1	7	141438121	141487722	0.0321	rs13238629	-1.72	rs2233998	0.0536	4.87	-0.0901	94	10	enet	0.041	4.3e-05	-0.0734	0.9415
ACOT13	6	24667263	24705293	0.0518	rs2754777	3.09	rs12193165	0.026458	3.72	-0.5122	117	3	enet	0.025	0.0013	-0.07303	0.94178
CAST	5	95860971	96115299	0.2134	rs17087080	2.41	rs152005	0.130009	7.17	-0.1346	297	29	enet	0.13	1.2e-13	0.073	0.9418
DPY19L1	7	34968488	35077883	0.0456	rs987479	-3.04	rs329580	0.0257	4.14	0.1553	84	7	enet	0.028	0.0015	0.0728	0.942
HARS	5	140052758	140071609	0.1084	rs34282994	1.54	rs2262572	-0.001547	3.38	0.0579	76	3	enet	-0.00077	0.4	0.0723	0.9424
MRPL1	4	78783674	78873944	0.1463	rs11930846	-2.62	rs7656101	0.130032	-7.51	-0.1454	109	17	enet	0.12	4e-12	0.070208	0.944028
CTSF	11	66330934	66336312	0.0394	rs12421620	2.16	rs3867132	0.0196	3.52	0.7216	69	12	enet	0.0081	0.048	0.06902	0.94497
SLC25A29	14	100757448	100772884	0.0398	rs3742384	-1.67	rs1059263	0.025139	3.82	-0.0833	76	4	enet	0.0055	0.087	-0.06676	0.94677
TPRG1L	1	3541566	3546691	0.0723	rs10909969	-2.698	rs2821007	0.07444	-5.38	-0.1338	77	6	enet	0.061	7.3e-07	0.06645	0.947
ADH1B	4	100226121	100242558	0.0658	rs994772	1.86	rs4147545	-0.001979	3.31	-1.2846	137	9	enet	0.0015	0.21	-0.063648	0.94925
REXO2	11	114310108	114321001	0.089	rs2604296	-1.8	rs11824249	0.00713	3.89	0.1248	102	12	enet	0.023	0.0017	-0.06328	0.94954
PSMB9	6	32811913	32827362	0.1739	rs3763355	-2.55	rs17587	0.05879	-4.98	0.510939	144	29	enet	0.044	3e-05	-0.063	0.95
CAMKK1	17	3763609	3798185	0.1711	rs218722	2.65	rs2915546	0.074146	5.57	0.8839	101	20	enet	0.078	2e-08	0.06105	0.9513
MMAB	12	109991542	110011679	0.3822	rs11832567	1.917	rs2302706	0.592824	-15.31	0.2095	112	42	enet	0.64	2.1e-86	-0.05979	0.95232
SURF1	9	136218610	136223552	0.5011	rs651007	2.047	rs3124768	0.20966	-9.6	0.5083	143	47	enet	0.4	1.7e-43	0.05791	0.95382
ZFYVE1	14	73436159	73493920	0.0329	rs12433952	2.09	rs1007934	0.032247	4.19	-0.5773	111	4	enet	0.0099	0.03	-0.05764	0.95403
FABP1	2	88422510	88427635	0.2692	rs2139100	-1.303	rs17350803	0.204	7.71	0.1438	120	18	enet	0.21	2.9e-16	-0.057	0.9545
GREM2	1	240652873	240775449	0.1545	rs9724766	-2.905	rs12122491	0.04985	-3.99	-0.359	213	6	enet	0.036	0.0029	0.05679	0.9547
HSD17B7	1	162760492	162782607	0.0795	rs6698508	-2.249	rs1704745	0.04972	3.93	-1.1493	142	34	enet	0.018	0.013	-0.05547	0.9558
SULT1A1	16	28616903	28634946	0.3611	rs17639997	-2.56	rs1074631	0.19488	-8.94	-0.1573	45	15	enet	0.27	1.6e-27	0.055146	0.956
ASL	7	65540785	65558545	0.2225	rs7779258	-1.38	rs908915	0.245	-10.17	-0.2565	53	18	enet	0.29	2.8e-30	-0.0535	0.9574
C6orf211	6	151773422	151791236	0.0542	rs6557144	1.52	rs7771156	0.053637	-5.18	0.3702	97	13	enet	0.059	1.2e-06	-0.05323	0.95755
DYSF	2	71680852	71913898	0.08	rs13406110	4.349	rs1459266	0.00901	-3.8	-0.4786	218	23	enet	0.016	0.0075	0.0531	0.9577
GSTM4	1	110198703	110208118	0.1517	rs7542853	-3.49	rs524998	0.0457	-5.56	1.373	90	36	enet	0.11	8.2e-12	-0.05184	0.9587
ACY3	11	67410026	67418130	0.5463	rs10896188	1.84	rs948445	0.238	-8.87	-0.2134	67	7	enet	0.21	1.2e-17	-0.05145	0.95897
RASA2	3	141205889	141334184	0.095	rs6762722	-3.01	rs16851483	0.071475	5.97	-0.8732	138	14	enet	0.039	8e-05	-0.0514	0.95901
SCFD1	14	31091318	31205018	0.2027	rs7159120	2.32	rs12434151	0.353438	11.66	0.1181	138	19	enet	0.35	1.4e-36	0.05089	0.95941
AACS	12	125549925	125627873	0.094	rs11058047	-2.248	rs10846823	0.07137	6.02	1.1477	126	14	enet	0.1	1e-10	0.05058	0.95966
C2orf43	2	20883788	21022882	0.3498	rs13022310	-2.288	rs13385191	0.378	-11.17	-0.2252	159	10	enet	0.36	2.3e-33	0.0481	0.9616
NUCB2	11	17229700	17371521	0.153	rs4757517	2.95	rs214105	0.0496	-5.94	-0.0966	145	33	enet	0.13	8.4e-13	0.04799	0.96172
PRKG1	10	52750945	54058110	0.2694	rs16913607	-2.6	rs1871631	0.172	8.68	-0.05241	816	28	enet	0.2	1.5e-20	-0.047	0.96252
CHKB	22	51017378	51039884	0.0847	rs6010129	-2.12	rs131749	0.000479	-3.4	0.07394	102	28	enet	0.0073	0.053	-0.047	0.96254
CYBRD1	2	172378757	172414643	0.3245	rs7556876	2.981	rs2542941	0.328	11.18	-0.1648	113	18	enet	0.37	2.3e-40	0.0462	0.9631
STX6	1	180941861	180992047	0.0562	rs3845412	2.303	rs6665134	0.03723	4.84	-0.0246	116	23	enet	0.048	1e-05	0.04605	0.9633
RAF1	3	12625100	12705725	0.0828	rs11706408	2.04	rs1051208	0.041905	4.35	0.0134	96	5	enet	0.032	0.00036	-0.0459	0.96335
MPZL1	1	167690429	167761156	0.0742	rs7547452	2.847	rs6671664	0.02445	4.22	0.0828	165	21	enet	0.02	0.0055	0.04515	0.964
ARHGEF10	8	1772142	1906807	0.0979	rs17064407	-2.4	rs3779698	0.00917	-5	-0.3755	264	14	enet	0.022	0.0033	-0.04501	0.9641
VIPAS39	14	77893018	77924295	0.0975	rs7972	2.37	rs17824094	0.087461	-6.43	0.0786	107	10	enet	0.052	4.6e-06	-0.04324	0.96551
PLIN4	19	4502204	4517716	0.112	rs10409783	-1.37	rs892161	0.05361	5.41	0.574	89	15	enet	0.081	1.1e-08	0.04114	0.9672
TTYH3	7	2671585	2704436	0.1006	rs17833498	2.21	rs1105421	0.0482	4.6	1.2469	121	12	enet	0.093	8.3e-10	0.0392	0.9687
PFKP	10	3108525	3179904	0.1515	rs7923030	-3.49	rs2306302	0.00102	-3.55	-0.23915	229	31	enet	0.0086	0.039	0.0386	0.96922
RWDD1	6	116892530	116918838	0.0647	rs9488991	2.63	rs11961321	0.06717	-6.31	-0.1654	74	9	enet	0.067	2.3e-07	0.03857	0.96923
EARS2	16	23533335	23569052	0.2385	rs2269767	2.75	rs375237	0.46611	-13.75	0.1088	95	22	enet	0.5	4.8e-58	-0.038353	0.9694
N6AMT2	13	21302870	21348097	0.2399	rs2314238	-1.79	rs17318109	0.162932	-7.44	0.0853	88	21	enet	0.15	6.5e-13	-0.0367	0.97072
PGS1	17	76374721	76421195	0.1062	rs12947822	3.4	rs2292645	0.092092	5.96	-0.2375	140	23	enet	0.1	2.9e-10	-0.03652	0.9709
ROBO1	3	78646390	79816965	0.0866	rs331199	2.43	rs7612183	0.0411	5.33	0.2075	386	11	enet	0.047	1.3e-05	0.0322	0.9743
RMND1	6	151725989	151773259	0.295	rs2485542	2.68	rs11550103	0.247371	-10.16	-0.0724	133	22	enet	0.26	2.6e-26	0.03215	0.97435
APMAP	20	24943561	24973615	0.0378	rs6115003	1.45	rs6114995	0.0148	-4.33	0.22979	120	8	enet	0.004	0.11	0.03196	0.9745
PBLD	10	70042417	70092806	0.2181	rs6480308	-3.32	rs10762201	0.331	11.27	-0.39879	125	15	enet	0.33	1.7e-34	-0.0306	0.97563
SAA2	11	18260770	18270190	0.2701	rs2445174	-1.95	rs7950019	0.0111	4.44	-0.0868	113	53	enet	0.11	2.8e-09	0.0302	0.97591
ALCAM	3	105085753	105295744	0.193	rs894934	2.2	rs6771987	0.063947	-6.19	-0.0845	171	21	enet	0.13	3.7e-13	-0.0291	0.97677
EGLN1	1	231499497	231560790	0.0172	rs508618	1.271	rs6541266	0.01875	-3.3	0.1937	92	14	enet	0.019	0.004	0.02882	0.977
MYH14	19	50691443	50813802	0.1882	rs1405655	1.97	rs588973	0.04364	5.22	-0.1143	104	17	enet	0.099	2.3e-10	-0.0278	0.9778
ECHS1	10	135175984	135187193	0.1661	rs7918164	2.37	rs11101707	0.0866	7.04	0.15752	73	7	enet	0.12	3.2e-12	-0.0274	0.97817
KCTD5	16	2732476	2759031	0.0871	rs11645410	-2.19	rs3112728	0.05782	3.83	0.0167	50	6	enet	0.043	0.0017	-0.026502	0.9789
GDAP2	1	118406107	118472253	0.0926	rs1371	1.998	rs12031260	0.02162	-3.71	0.8096	91	58	enet	0.029	0.00055	-0.02627	0.979
TESC	12	117476728	117537284	0.0749	rs7967489	-2.82	rs7979277	0.084934	-6.37	-0.4069	103	12	enet	0.1	2.1e-10	-0.02615	0.97914
TTC5	14	20724717	20774153	0.1313	rs8012050	2.29	rs2318864	0.159669	-8.06	-0.5772	174	10	enet	0.17	6.7e-17	0.02607	0.9792
FAM69A	1	93307724	93427057	0.0395	rs2249590	-1.759	rs2811602	0.00501	3.38	-0.7279	94	7	enet	0.0099	0.044	-0.02532	0.9798
MAPRE1	20	31407699	31438211	0.0889	rs6088033	-1.79	rs6119954	0.02413	-4.29	-0.46513	109	17	enet	0.022	0.002	0.02488	0.9801
APOH	17	64208151	64252643	0.3899	rs9903921	-2.84	rs1801689	0.139995	-7.4	-0.1294	109	11	enet	0.14	2.5e-14	0.02459	0.9804
CTPS1	1	41445007	41478235	0.0758	rs7521608	1.929	rs4453027	0.06428	-5.51	0.0712	102	16	enet	0.048	1e-05	0.02398	0.9809
TFB1M	6	155578643	155635627	0.0855	rs17812836	-2.42	rs1334687	0.064917	4.75	-0.0421	160	4	enet	0.027	0.0023	-0.02294	0.9817
RCN1	11	31833939	32127301	0.0776	rs224619	-3.13	rs224633	0.0929	-6.3	-0.0836	216	8	enet	0.081	1.1e-08	-0.0221	0.98237
SLC13A5	17	6588032	6616886	0.0489	rs9891567	1.79	rs1983177	0.060376	4.91	-0.2539	148	6	enet	0.052	4.6e-06	-0.0215	0.9828
BPNT1	1	220230824	220263804	0.0522	rs7527410	0.906	rs17563262	0.05908	5.07	0.1308	93	6	enet	0.054	2.8e-06	-0.02099	0.9833
NEK1	4	170314426	170533780	0.1636	rs28570980	-2.02	rs7678428	0.04459	4.72	-0.3483	131	14	enet	0.046	5.8e-05	0.020667	0.983511
DHRS4	14	24422795	24438488	0.4422	rs2031861	-2.1	rs8022613	0.365667	-12.11	0.3153	62	18	enet	0.5	6.2e-57	0.01966	0.98432
SELENBP1	1	151336778	151345209	0.2405	rs4246525	2.213	rs17564294	0.15969	-8.12	0.2518	58	6	enet	0.18	8.5e-18	0.01908	0.9848
TRMT61B	2	29072687	29093167	0.2494	rs10197378	-1.548	rs4132617	0.327	11.11	-0.0766	74	12	enet	0.33	2.2e-34	0.0178	0.9858
BTN2A1	6	26458150	26476849	0.6557	rs12203176	2.7	rs10456045	0.3309	-11.25	-0.558246	184	18	enet	0.56	8.6e-69	-0.0173	0.986
NTM	11	131240373	132206716	0.2453	rs4456263	3.5	rs318977	0.115	-6.71	0.6785	803	41	enet	0.12	1.3e-12	-0.01749	0.98605
SYN3	22	32908539	33454358	0.264	rs12165359	-2.5	rs10483168	0.15767	-7.75	-0.72605	516	39	enet	0.23	7.6e-23	-0.0174	0.9861
SAMHD1	20	35518632	35580246	0.0996	rs6030346	2.02	rs6029941	0.0189	3.93	-0.27859	61	15	enet	0.038	8.2e-05	0.01735	0.9862
MLYCD	16	83932731	83949787	0.1437	rs6563983	-2.08	rs9923900	0.13471	-7.32	-0.0953	165	6	enet	0.12	1e-12	-0.015895	0.9873
CFHR1	1	196788887	196801319	0.1962	rs10801580	-1.524	rs16840522	0.20843	-8.01	0.4654	29	6	enet	0.25	3.8e-20	0.01565	0.9875
FARSB	2	223435255	223521056	0.1188	rs735678	-2.587	rs12694580	0.0603	-7	0.1308	140	17	enet	0.14	1.4e-14	-0.0148	0.9882
BDH1	3	197236654	197300194	0.5851	rs9917735	-1.73	rs8034	0.238802	9.62	-0.1709	100	31	enet	0.34	1.1e-35	0.014	0.98885
PGAM5	12	133287405	133299228	0.0776	rs12282	-2.048	rs11147015	0.03794	-3.95	-0.0576	88	13	enet	0.041	4.7e-05	-0.01372	0.98906
GGA3	17	73232694	73258444	0.1302	rs1000299	-1.41	rs4789161	0.03828	-4.1	-0.4513	50	8	enet	0.049	8.6e-06	0.01371	0.9891
CCDC6	10	61548521	61666414	0.0407	rs3910925	-1.71	rs10821636	0.0032	3.89	0.44038	197	13	enet	0.0059	0.072	-0.0132	0.98949
TIPRL	1	168148171	168169950	0.0924	rs16860177	-2.682	rs10753766	0.09208	-6.41	-0.8939	87	12	enet	0.084	5.7e-09	0.01244	0.9901
ZC3HAV1	7	138728266	138794465	0.0682	rs7783270	2.58	rs7801123	0.0244	4.76	-0.29	116	8	enet	0.02	0.0036	-0.0122	0.9903
SEPTIN9	17	75276651	75496678	0.0763	rs2411130	-3.07	rs312826	0.052891	-4.67	1.4037	226	25	enet	0.024	0.0016	0.01186	0.9905
TMCC2	1	205197304	205242471	0.062	rs1668874	-3.276	rs12144980	0.06525	-5.64	0.702	123	10	enet	0.055	2.3e-06	-0.01004	0.992
CCDC90B	11	82970139	82997450	0.0654	rs606381	-1.15	rs494791	0.042	-4.49	0.1387	71	15	enet	0.017	0.0059	0.00837	0.99332
TATDN3	1	212965170	212989968	0.2057	rs10863997	1.818	rs12753524	0.04086	5.9	-0.5064	94	15	enet	0.13	2.2e-13	-0.00822	0.9934
PDE1B	12	54943134	54973023	0.1529	rs1795846	3.243	rs10747699	0.093317	-6.08	-0.4679	131	18	enet	0.079	1.6e-08	-0.00671	0.99465
HRSP12	8	99114572	99129469	0.1475	rs2444891	-3.36	rs2514334	0.15526	-7.88	-0.2031	121	5	enet	0.16	4.1e-16	-0.00657	0.99475
DCXR	17	79993012	79995608	0.0618	rs6502048	1.34	rs12936536	0.00328	3.53	0.0421	61	18	enet	0.012	0.019	-0.00628	0.995
LPA	6	160952515	161087407	0.1105	rs6919346	-2.11	rs783147	0.006658	-3.2	-0.2423	128	22	enet	0.017	0.03	-0.00603	0.99519
TBCB	19	36605191	36616849	0.1055	rs17639286	1.78	rs2301736	0.04195	4.43	0.3824	79	14	enet	0.04	4.9e-05	-0.00554	0.9956
STON2	14	81727000	81902809	0.0682	rs6574630	2.59	rs6574636	0.063003	5.11	-0.0706	131	11	enet	0.048	1.1e-05	-0.00477	0.99619
SLC20A2	8	42273993	42397069	0.0732	rs17684875	2.15	rs2923428	0.08346	5.87	-0.1089	96	21	enet	0.076	4.2e-08	-0.00419	0.99665
RELL1	4	37592422	37687998	0.1093	rs11936663	-2.62	rs12710806	0.113159	-6.22	-0.3718	196	17	enet	0.093	1.1e-08	-0.003947	0.996851
NFX1	9	33290509	33371155	0.0252	rs17253468	-2.407	rs626069	0.01472	-3.84	0.0867	117	7	enet	0.016	0.011	-0.00259	0.99794
FAM120B	6	170599791	170716153	0.0743	rs2024694	-2.07	rs9366199	0.087577	-5.86	0.099	159	16	enet	0.075	5.7e-08	-0.00257	0.99795
GABRB1	4	46995740	47428461	0.0903	rs4695224	1.98	rs6289	0.031783	-4.74	0.1182	260	9	enet	0.054	3.1e-06	-0.001833	0.998537
ABHD12	20	25275379	25371619	0.3957	rs8124539	-2.08	rs746748	0.14413	-7.5	0.46887	140	14	enet	0.14	2e-14	-0.00145	0.9988
UFSP2	4	186320694	186347139	0.0374	rs4241798	1.9	rs6845326	0.013759	-3.93	-0.2096	99	9	enet	0.006	0.072	0.000947	0.999245
RPL13	16	89627065	89630950	0.049	rs164753	2.08	rs3935627	0.05627	-5.32	-0.414	84	3	enet	0.039	6.4e-05	-0.000545	0.9996
CHRM3	1	239549865	240078750	0.076							0	0	enet	0.0023	0.17
RAPH1	2	204259068	204400133	0.0346							0	0	enet	-0.00074	0.4
SYNPO2	4	119809996	119982402	0.068							0	0	enet	0.0034	0.13
HSP90AB1	6	44214824	44221620	0.0729							0	0	enet	-0.0013	0.48
MLLT4	6	168227602	168372703	0.0417							0	0	enet	-0.0022	0.69
SEMA4D	9	91975702	92113045	0.058							0	0	enet	0.016	0.0073
AQP11	11	77300436	77321400	0.0493							0	0	enet	0.0084	0.1
ADAM10	15	58887403	59042177	0.0724							0	0	enet	-0.0027	0.97
NXN	17	702553	883010	0.0765							0	0	enet	-0.0013	0.46
PWAS: Proteome-wide association study; pQTL: protein quantitative trait loci; Chr: Chromosome; P0: the start position of the gene; P1: the end position of the gene; HSQ: Heritability of the gene; BEST.GWAS.ID: rsID of the most significant GWAS SNP in locus; BEST.GWAS.Z: Z-score of the most significant GWAS SNP in locus; PQTL.ID: rsID of the best pQTL in the locus; PQTL.R2: cross-validation R2 of …

## Sheet: Table S4
Table S4. SMR analysis identifying plasma proteins causally associated with multiple sclerosis progression, based on candidate proteins determined by PWAS
ProbeID	Probe chromosome	Probe position	Gene	TopSNP	TopSNP_chromosome	TopSNP_position	A1	A2	Freq	Beta_GWAS	SE_GWAS	P_GWAS	Beta_pQTL	SE_pQTL	P_pQTL	Beta_SMR	SE_SMR	P_SMR	FDR_adjusted_P_SMR	P_HEIDI	NSNP_HEIDI
SeqId_3296_92	1	205505477	CNTN2	rs1572995	1	205024012	C	T	0.141104	-0.0349851	0.0173226	0.0434229	0.874214	0.0234062	2.56431e-301	-0.0400189	0.019844	0.0437294	0.0980221	0.0172267	20
SeqId_13624_17	1	1680219	NADK	rs4648629	1	1695462	A	C	0.420245	-0.0288096	0.0126423	0.0226779	-0.311603	0.0166289	2.39668e-78	0.0924561	0.0408707	0.0236876	0.0980221	0.758445	20
SeqId_12727_7	1	117792842	PTGFRN	rs10754331	1	117496469	A	G	0.130879	0.0397613	0.0179749	0.0269632	-0.929167	0.0247404	1.09847e-301	-0.0427924	0.0193787	0.027229	0.0980221	0.933051	20
SeqId_11102_22	1	120057246	REG4	rs2298069	1	120354019	T	C	0.141104	0.0497319	0.0181442	0.00612665	-0.259668	0.023838	1.24421e-27	-0.191521	0.0720527	0.00785894	0.0980221	0.974585	20
SeqId_16915_153	1	156045662	SEMA4A	rs12401997	1	156147796	A	C	0.383436	0.0273103	0.0128862	0.0340615	0.268619	0.016889	5.85337e-57	0.101669	0.048396	0.0356606	0.0980221	0.660149	20
SeqId_15387_44	2	206831814	NRP2	rs16837641	2	206634869	A	G	0.339468	0.0261682	0.0126273	0.0382332	0.206589	0.0176899	1.64426e-31	0.126668	0.0620777	0.0413032	0.0980221	0.627912	20
SeqId_6359_50	3	42881065	POMGNT2	rs12639294	3	43150736	G	C	0.465235	-0.0274247	0.0119146	0.0213483	-0.404904	0.0164096	1.99395e-134	0.0677314	0.0295535	0.0219159	0.0980221	0.512709	20
SeqId_7970_315	4	76939335	ART3	rs4859610	4	77000441	A	G	0.225971	-0.0295453	0.0137683	0.0318819	0.397073	0.0194149	5.77408e-93	-0.0744077	0.0348648	0.0328282	0.0980221	0.296469	20
SeqId_3038_9	4	76939335	CXCL11	rs6827617	4	76916146	G	A	0.424335	-0.0252494	0.0118396	0.0329556	0.192949	0.017015	8.31924e-30	-0.13086	0.062437	0.0360927	0.0980221	0.152398	20
SeqId_3025_50	4	123786114	FGF2	rs308403	4	123757748	T	C	0.306748	-0.0302894	0.012278	0.0136266	-0.221641	0.017602	2.34176e-36	0.13666	0.056449	0.0154804	0.0980221	0.349393	20
SeqId_10445_20	6	31132414	APOM	rs805272	6	31641386	T	G	0.0316973	-0.0799013	0.0320836	0.0127597	-0.952002	0.0521583	1.98825e-74	0.0839298	0.0340135	0.0136043	0.0980221	0.297367	20
SeqId_9312_8	7	100004543	AZGP1	rs1981549	7	99541636	G	A	0.282209	-0.0307964	0.0128553	0.0165924	-0.518271	0.0176233	4.29713e-190	0.0594214	0.0248864	0.0169537	0.0980221	0.597778	20
SeqId_9337_43	7	97281763	TAC1	rs2072099	7	97362335	T	G	0.171779	-0.0336706	0.0150895	0.0256552	-0.267924	0.021988	3.73522e-34	0.125672	0.0572566	0.0281713	0.0980221	0.241354	20
SeqId_19578_19	8	21717790	DOK2	rs17615788	8	21814739	T	C	0.452965	-0.0268168	0.011809	0.0231544	0.203088	0.01674	7.15967e-34	-0.132045	0.0591571	0.0256076	0.0980221	0.209476	20
SeqId_14246_50	8	21717790	DOK2	rs2054713	8	21840534	G	A	0.457055	-0.0254863	0.0119031	0.0322615	0.111271	0.0167688	3.23225e-11	-0.229047	0.112405	0.0415808	0.0980221	0.342732	20
SeqId_14123_34	10	73317147	C10orf54	rs10762477	10	73531069	G	A	0.129857	0.0335088	0.0167542	0.045498	0.610225	0.0232955	3.03055e-151	0.0549122	0.0275357	0.0461281	0.0980221	0.0384717	20
SeqId_11531_24	10	73317147	C10orf54	rs10762476	10	73530977	A	C	0.129857	0.0336138	0.0167549	0.0448342	0.584715	0.023365	3.24956e-138	0.0574875	0.0287467	0.0455228	0.0980221	0.366934	20
SeqId_17672_184	11	60098597	GIF	rs150884181	11	59610581	G	A	0.0122699	0.134217	0.0586396	0.0220879	-0.5299	0.0815821	8.28675e-11	-0.253287	0.117331	0.0308706	0.0980221	0.00259991	5
SeqId_12016_60	11	119292712	CBL	rs76683040	11	119152684	T	C	0.0879346	0.0481427	0.02199	0.0285753	-0.709014	0.0320617	2.31471e-108	-0.0679009	0.0311665	0.0293577	0.0980221	0.333948	20
SeqId_9557_5	12	12985907	MANSC1	rs3741798	12	12496086	T	C	0.117587	0.0385449	0.0176694	0.0291507	0.634892	0.0251597	1.67572e-140	0.060711	0.0279344	0.0297545	0.0980221	0.968703	20
SeqId_19446_1	14	24331247	GMPR2	rs34354104	14	24707479	A	G	0.0419223	0.0727396	0.0291663	0.0126326	-0.967493	0.0395834	6.14142e-132	-0.0751836	0.0303028	0.0130986	0.0980221	0.109401	20
SeqId_12411_60	14	65349971	MAX	rs762810	14	65544367	A	C	0.328221	0.0288437	0.0121831	0.0179075	-0.39197	0.0170105	1.73589e-117	-0.0735865	0.0312453	0.0185168	0.0980221	0.660509	20
SeqId_16060_99	14	52103134	NID2	rs941622	14	52499038	G	A	0.43865	-0.0236143	0.0117424	0.0443214	-0.507152	0.0162323	2.74444e-214	0.0465626	0.0232015	0.0447629	0.0980221	0.95135	20
SeqId_4455_89	15	89050628	MFGE8	rs34239095	15	89455768	G	C	0.275051	-0.0274865	0.0132547	0.038105	0.442825	0.0182114	1.33372e-130	-0.0620708	0.0300408	0.038808	0.0980221	0.827129	20
SeqId_8900_28	15	73540547	NEO1	rs13379875	15	73342781	C	T	0.389571	0.0244674	0.0118474	0.038902	-0.352341	0.0167626	4.35308e-98	-0.0694424	0.0337867	0.0398485	0.0980221	0.661761	20
SeqId_13988_67	16	4222512	NMRAL1	rs11557236	16	4519439	A	G	0.0848671	-0.0682049	0.0245859	0.00553472	-0.510755	0.0295201	4.54984e-67	0.133537	0.0487512	0.00615962	0.0980221	0.954971	20
SeqId_18922_27	17	7403792	CD68	rs9901673	17	7484101	A	C	0.162577	0.0336091	0.015545	0.0306147	0.587568	0.0219011	1.51199e-158	0.0572004	0.0265423	0.0311567	0.0980221	0.900808	20
SeqId_4976_57	17	1253070	CRK	rs12936625	17	1338063	T	C	0.413088	-0.0344267	0.0123282	0.00523005	0.20039	0.0171755	1.8743e-31	-0.171798	0.0632587	0.0066114	0.0980221	0.46644	20
SeqId_10781_19	19	7711221	CLEC4G	rs115293707	19	7794609	C	G	0.0766871	-0.0490119	0.0229458	0.0326807	0.542015	0.0313268	4.54712e-67	-0.0904254	0.0426556	0.0340151	0.0980221	0.929472	20
SeqId_8351_17	19	462238	PRSS57	rs2301741	19	675106	C	T	0.514315	0.0267915	0.0116134	0.0210578	-0.332643	0.0163896	1.39684e-91	-0.0805413	0.0351373	0.0218948	0.0980221	0.216147	3
SeqId_15526_33	20	33153150	GSS	rs6088642	20	33483186	G	T	0.43456	0.0278697	0.0118684	0.0188633	-0.438391	0.016601	1.12538e-153	-0.0635727	0.0271795	0.0193355	0.0980221	0.722072	20
SeqId_12381_26	21	37317418	CBR1	rs16993864	21	37446599	A	C	0.0276074	0.0877313	0.0384309	0.0224404	-1.4996	0.0593323	6.08002e-141	-0.0585031	0.0257318	0.0229914	0.0980221	0.69441	20
SeqId_18216_22	9	34399002	IL11RA	rs11575578	9	34656479	A	G	0.0756646	-0.0503044	0.0254147	0.0477775	0.943428	0.0328589	2.74177e-181	-0.0533209	0.0270026	0.0483072	0.0995422	0.75026	20
SeqId_12571_14	10		ARL3	rs8354	10	104436641	T	C	0.0981595	0.0378538	0.0193575	0.0505228	-0.741442	0.028494	2.86811e-149	-0.0510543	0.0261815	0.0511747	0.102349	0.182821	20
SeqId_15583_18	1		FCRLB	rs61801180	1	161688764	C	G	0.0501022	0.0461518	0.0244159	0.0587266	0.697481	0.0365603	3.8788e-81	0.0661693	0.0351772	0.0599685	0.114909	0.172154	20
SeqId_6367_66	1		FMOD	rs4971252	1	203320408	G	C	0.119632	0.0321652	0.017187	0.0612776	-0.440737	0.0246386	1.46131e-71	-0.0729805	0.0392089	0.0626983	0.114909	0.602205	20
SeqId_5837_49	5		LIFR	rs3729741	5	38496779	T	C	0.320041	-0.0229941	0.0122466	0.0604364	0.252336	0.0173813	9.36074e-48	-0.0911249	0.0489371	0.0625915	0.114909	0.696669	20
SeqId_3046_31	19		RETN	rs34124816	19	7733676	C	A	0.0306748	0.0597806	0.0320563	0.0622009	-0.748559	0.0497661	3.92279e-51	-0.0798609	0.0431519	0.0642137	0.114909	0.606423	6
SeqId_15476_6	2		REG3G	rs430298	2	79249772	T	G	0.214724	0.0252667	0.0139848	0.0708055	0.584061	0.0194822	1.83462e-197	0.0432604	0.0239875	0.071317	0.121239	0.64327	20
SeqId_6255_74	20		CPXM1	rs215555	20	2787651	C	T	0.477505	0.0216858	0.0119623	0.0698542	-0.604532	0.0160965	1.09832e-301	-0.035872	0.0198107	0.0701816	0.121239	0.953141	20
SeqId_3169_70	4		IDUA	rs3796622	4	983060	T	C	0.355828	0.0215596	0.0122358	0.0780678	-0.623674	0.016618	2.98794e-301	-0.0345687	0.0196405	0.0783958	0.130022	0.568707	20
SeqId_18218_48	2		CNRIP1	rs7604489	2	68579911	T	C	0.130879	-0.0279593	0.0161017	0.08249	-0.815743	0.0220834	1.08822e-298	0.0342746	0.0197605	0.0828287	0.134104	0.887904	20
SeqId_9877_28	22		CRKL	rs117858197	22	21139239	C	T	0.0112474	0.0802211	0.0464198	0.0839586	-0.639355	0.0682519	7.4213e-21	-0.125472	0.0738293	0.0892274	0.141104	NA	NA
SeqId_8337_65	1		PTPRU	rs2179795	1	29642318	T	G	0.303681	0.0221269	0.0130988	0.0911758	-0.253223	0.0183783	3.43844e-43	-0.0873811	0.0521156	0.0936056	0.143287	0.872678	20
SeqId_2515_14	8		GFRA2	rs15881	8	21550768	C	A	0.469325	-0.0194767	0.0116245	0.0938391	0.359501	0.016605	6.05572e-104	-0.054177	0.0324318	0.094822	0.143287	0.366335	20
SeqId_18215_5	5		THG1L	rs7722992	5	157168648	A	G	0.468303	-0.0189133	0.0117695	0.108059	-0.59136	0.0159005	9.40063e-301	0.0319827	0.019921	0.108389	0.160227	0.505365	20
SeqId_15304_1	2		REG3A	rs7560121	2	79391177	G	T	0.0674847	-0.0367679	0.0240671	0.12658	0.465378	0.0352621	9.04849e-40	-0.0790065	0.0520605	0.129118	0.184513	0.201497	20
SeqId_17782_23	3		ACAA1	rs2229528	3	38167095	G	A	0.0439673	0.0435832	0.0286995	0.128862	-0.714983	0.0400563	2.91965e-71	-0.060957	0.0402851	0.130245	0.184513	0.543899	20
SeqId_2982_82	19		LGALS4	rs9304578	19	39250337	A	G	0.432515	0.0170975	0.0116791	0.143211	-0.273497	0.0163419	7.16782e-63	-0.0625144	0.0428659	0.144738	0.200861	0.377097	20
SeqId_16763_11	5		LECT2	rs4976429	5	135277887	G	A	0.253579	-0.0159725	0.0134161	0.233829	-0.680657	0.0181235	1.09831e-301	0.0234663	0.0197204	0.234066	0.313436	0.955927	20
SeqId_5636_10	17		MFAP4	rs139356332	17	19289286	C	G	0.0368098	0.0529549	0.0444632	0.23366	-0.866868	0.056734	1.04713e-52	-0.0610876	0.0514474	0.235077	0.313436	0.386681	6
SeqId_3710_49	6		PLG	rs11751347	6	161092438	T	C	0.0705521	-0.0229098	0.0196863	0.24453	-0.539672	0.0271645	7.89102e-88	0.0424513	0.0365408	0.245336	0.320824	0.0366302	20
SeqId_12517_52	19		PDCD5	rs6510263	19	33067367	G	A	0.286299	0.0144102	0.0129261	0.26493	0.677246	0.0180327	1.09846e-301	0.0212776	0.0190947	0.265141	0.34018	0.206281	20
SeqId_5698_60	6		TNXB	rs116298992	6	32068495	T	C	0.0204499	0.0395696	0.0360937	0.272947	-1.60098	0.0514428	1.23161e-212	-0.0247159	0.0225587	0.273244	0.344085	0.630401	20
SeqId_3029_52	19		CD209	rs2335525	19	7785713	G	A	0.261759	-0.0146613	0.013724	0.285388	-0.399727	0.0188362	6.0907e-100	0.0366783	0.0343769	0.285996	0.353596	0.394594	20
SeqId_8923_94	14		GALNT16	rs12100668	14	69793475	G	A	0.362986	0.0121765	0.0116896	0.297572	-0.314204	0.0167724	2.64756e-78	-0.0387535	0.0372613	0.298319	0.362244	0.996409	20
SeqId_7015_8	19		LILRB5	rs34756386	19	54752217	G	C	0.41002	0.0124657	0.0121803	0.306103	-0.788419	0.0212714	1.03697e-300	-0.015811	0.0154549	0.306288	0.365397	0.709751	20
SeqId_15316_262	16		TXNL4B	rs116891509	16	72105560	T	C	0.0685072	0.0212324	0.0214695	0.322684	0.557124	0.0314735	4.09358e-70	0.0381107	0.0385964	0.323439	0.379204	0.568919	20
SeqId_5749_53	6		CLPS	rs2766582	6	35751895	G	A	0.330266	-0.0106148	0.0122819	0.387442	-0.415599	0.0172339	1.73438e-128	0.025541	0.0295713	0.387748	0.446896	0.384565	20
SeqId_11387_3	6		ATF6B	rs6449	6	32006655	T	C	0.302658	-0.0108676	0.013612	0.424649	0.27216	0.0181233	5.67394e-51	-0.0399309	0.0500853	0.425301	0.482008	0.451396	20
SeqId_4151_6	6		PLG	rs12211977	6	161252770	A	G	0.102249	-0.0156398	0.0206069	0.447877	-0.54473	0.0272268	4.77356e-89	0.0287111	0.0378568	0.448203	0.499636	0.0505275	20
SeqId_17692_2	6		BTN3A3	rs6456728	6	26477779	A	G	0.195297	-0.0094147	0.0146084	0.519268	-0.787522	0.0209689	1.09831e-301	0.0119548	0.0185526	0.519331	0.569589	0.539448	20
SeqId_12399_194	3		CCDC50	rs147604673	3	191107358	T	C	0.0102249	0.0239363	0.039761	0.547171	-0.55557	0.0644426	6.62781e-18	-0.0430842	0.0717422	0.548145	0.589805	0.341508	6
SeqId_9266_1	6		TREM1	rs2234243	6	41243991	T	C	0.0807771	0.0118532	0.020531	0.563714	-0.890395	0.0289057	2.35913e-208	-0.0133123	0.0230624	0.563784	0.589805	0.592448	20
SeqId_2837_3	7		MET	rs41748	7	116446573	G	T	0.44274	0.00688502	0.0118009	0.559602	-0.195354	0.0166908	1.21187e-31	-0.0352438	0.0604828	0.56009	0.589805	0.476896	20
SeqId_2677_1	7		EGFR	rs75059484	7	54936340	T	C	0.114519	-0.00241167	0.0168725	0.886342	-0.251438	0.0238469	5.42429e-26	0.00959151	0.0671102	0.886352	0.899581	0.239526	20
SeqId_10977_55	10		UCMA	rs1537771	10	13283177	T	C	0.150307	0.00239966	0.0163448	0.883279	-0.440307	0.0232991	1.18333e-79	-0.00544997	0.0371225	0.883282	0.899581	0.529929	20
SeqId_5121_3	19		SEMA6B	rs7508183	19	4560233	C	G	0.488753	-0.000935603	0.0124379	0.940038	-0.137913	0.0164556	5.25076e-17	0.00678401	0.0901902	0.94004	0.94004	0.591843	7
SMR: summary-data-based Mendelian randomization; PWAS: proteome-wide association study; pQTL: protein quantitative trait loci; SNP: single nucleotide polymorphism; A1: the effect allele; A2: the other allele; Freq: frequency of the effect allele; SE: standard error; OR: odds ratio; CI: confidence interval; FDR adjusted PSMR, False Discovery Rate adjusted SMR P-value HEIDI: heterogeneity in depend…

## Sheet: Table S5
Table S5. Colocalization analysis investigating whether the same causal variant is responsible for both plasma protein expression and multiple sclerosis progression, as opposed to distinct causal variants in proximity
Gene	Nsnp	PP.H0.abf	PP.H1.abf	PP.H2.abf	PP.H3.abf	PP.H4.abf
CNTN2	2777	0	0	0.403287	0.0596465	0.537066
NMRAL1	3190	3.19673e-60	3.87876e-61	0.54241	0.0654214	0.392168
CRK	2408	6.44998e-26	6.19249e-27	0.568739	0.0542264	0.377034
REG4	1494	1.48426e-21	1.34415e-22	0.626241	0.0563954	0.317363
GMPR2	2702	4.77357e-123	5.74578e-124	0.656803	0.0787926	0.264405
APOM	6641	1.68608e-63	4.35252e-64	0.588205	0.151582	0.260213
GIF	2240	0.000582251	5.2714e-05	0.683913	0.0616641	0.253788
[truncated: 75 more rows]

## Sheet: Table S6
Table S6. SMR analysis identifying brain proteins causally associated with multiple sclerosis progression, based on candidate proteins determined by PWAS
[truncated: 39 more rows]

[truncated: 12 more sheets: Table S7, Table S8, Table S9, Table S10, Table S11, Table S12, Table S13, Table S14, Table S15, Table S16, Table S17, Table S18]
